# Supplementary material for: Exposure–lag response of smoking prevalence on lung cancer incidence using a distributed lag non-linear model
Source: Sci Rep. 2021 Jul 14;11:14478. doi: 10.1038/s41598-021-91644-y (PMC8280159; doi:10.1038/s41598-021-91644-y)
Supplement: Supplementary file 2 — Supplementary Data. [file 41598_2021_91644_MOESM2_ESM.csv]

registry	year	sex	age	cases	population	iso	0	1	2	3	4	5	6	7	8	9	10	11	12	13	14	15	16	17	18	19	20	21	22	23	24	25	26	27	28	29	30
80000200	2010	Male	40-44	0	40814	UGA	21.2	22.2	23.3	26.5	27.4	28	28.4	28.7	30.2	31	31.3	31.6	31.8	29.3	29.7	29.5	29.2	29	15.5	15.5	15.5	15.4	15.4	2	2	2	2	2	0.3	0.3	0.3
80000200	2010	Female	40-44	0	37821	UGA	2.8	2.9	3	2.3	2.4	2.6	2.9	3.2	2.5	2.9	3.1	3.3	3.5	2.5	2.7	2.7	2.6	2.6	2.1	2	2	2	2	0.6	0.6	0.6	0.6	0.5	0.3	0.3	0.3
80000200	2011	Male	40-44	1	42786	UGA	20.5	21.2	22.2	25.4	26.5	27.4	28	28.4	29.3	30.2	31	31.3	31.6	28.7	29.3	29.7	29.5	29.2	15.5	15.5	15.5	15.5	15.4	2	2	2	2	2	0.3	0.3	0.3
80000200	2011	Female	40-44	2	39774	UGA	2.7	2.8	2.9	2.3	2.3	2.4	2.6	2.9	2.2	2.5	2.9	3.1	3.3	2.4	2.5	2.7	2.7	2.6	2.1	2.1	2	2	2	0.6	0.6	0.6	0.6	0.6	0.3	0.3	0.3
80000200	2012	Male	40-44	0	44853	UGA	20.4	20.5	21.2	24.4	25.4	26.5	27.4	28	28.4	29.3	30.2	31	31.3	28.1	28.7	29.3	29.7	29.5	15.5	15.5	15.5	15.5	15.5	2.1	2	2	2	2	0.3	0.3	0.3
80000200	2012	Female	40-44	0	41827	UGA	2.7	2.7	2.8	2.3	2.3	2.3	2.4	2.6	1.9	2.2	2.5	2.9	3.1	2.3	2.4	2.5	2.7	2.7	2.1	2.1	2.1	2	2	0.6	0.6	0.6	0.6	0.6	0.3	0.3	0.3
7600200	2010	Male	40-44	2	43686	BRA	18.3	18.9	19.6	19.3	20	20.5	20.9	21.3	21.3	21.5	21.6	21.9	22	22.2	22.4	22.7	23.1	23.3	23.4	23.3	23.3	23.3	23.6	11.2	11.6	12	12.1	12.1	2.3	2.3	2.5
7600200	2010	Female	40-44	7	49936	BRA	15.5	15.9	16.4	13.7	14.5	15.3	16.2	17	15	15.2	15.4	15.6	15.7	14.3	14.8	14.8	14.9	14.9	11.7	11.6	11.6	11.6	11.7	5.2	5.4	5.5	5.5	5.6	1.6	1.6	1.7
7600200	2011	Male	40-44	2	44228	BRA	17.8	18.3	18.9	18.7	19.3	20	20.5	20.9	21.1	21.3	21.5	21.6	21.9	22	22.2	22.4	22.7	23.1	23.3	23.4	23.3	23.3	23.3	10.9	11.2	11.6	12	12.1	2.3	2.3	2.3
7600200	2011	Female	40-44	5	50555	BRA	15.3	15.5	15.9	13	13.7	14.5	15.3	16.2	14.8	15	15.2	15.4	15.6	14	14.3	14.8	14.8	14.9	11.7	11.7	11.6	11.6	11.6	5.2	5.2	5.4	5.5	5.5	1.6	1.6	1.6
7600200	2012	Male	40-44	4	44752	BRA	17.4	17.8	18.3	18	18.7	19.3	20	20.5	20.8	21.1	21.3	21.5	21.6	21.9	22	22.2	22.4	22.7	23.2	23.3	23.4	23.3	23.3	10.7	10.9	11.2	11.6	12	2.2	2.3	2.3
7600200	2012	Female	40-44	2	51154	BRA	15.2	15.3	15.5	12.6	13	13.7	14.5	15.3	14.2	14.8	15	15.2	15.4	13.8	14	14.3	14.8	14.8	11.6	11.7	11.7	11.6	11.6	5.1	5.2	5.2	5.4	5.5	1.6	1.6	1.6
15200100	2010	Male	40-44	0	13126	CHL	35	34.8	34.6	35.5	35.4	36.1	36.9	38	44.3	45.8	47.3	47.9	48.4	44	44.6	44.7	44.8	44.8	46.7	46.6	46.4	46.3	46.1	34.6	34.3	34.1	34	33.9	6.3	6.3	6.4
15200100	2010	Female	40-44	0	13073	CHL	34.6	34.4	34	30.4	30.3	31.6	33.3	35.1	35.4	36.6	37.8	38.4	38.8	42	42.4	42.2	41.9	41.5	42.3	41.9	41.6	41.2	40.9	32.4	32.1	31.9	31.7	31.5	7	7	7.1
15200100	2011	Male	40-44	0	12905	CHL	35.2	35	34.8	35.7	35.5	35.4	36.1	36.9	42.8	44.3	45.8	47.3	47.9	43.5	44	44.6	44.7	44.8	46.8	46.7	46.6	46.4	46.3	35.1	34.6	34.3	34.1	34	6.2	6.3	6.3
15200100	2011	Female	40-44	1	12898	CHL	34.7	34.6	34.4	30.9	30.4	30.3	31.6	33.3	34.2	35.4	36.6	37.8	38.4	41.7	42	42.4	42.2	41.9	42.6	42.3	41.9	41.6	41.2	32.8	32.4	32.1	31.9	31.7	6.9	7	7
15200100	2012	Male	40-44	0	12686	CHL	35.3	35.2	35	36.1	35.7	35.5	35.4	36.1	40.8	42.8	44.3	45.8	47.3	43	43.5	44	44.6	44.7	46.9	46.8	46.7	46.6	46.4	35.6	35.1	34.6	34.3	34.1	6.2	6.2	6.3
15200100	2012	Female	40-44	0	12719	CHL	34.7	34.7	34.6	31.6	30.9	30.4	30.3	31.6	32.9	34.2	35.4	36.6	37.8	41.4	41.7	42	42.4	42.2	42.9	42.6	42.3	41.9	41.6	33.3	32.8	32.4	32.1	31.9	6.8	6.9	7
17000100	2010	Male	40-44	1	72180	COL	19.9	19.4	18.9	17.7	17.8	17.9	18.1	18.2	17	17.1	17.1	17.1	17.1	17.8	17.9	18.1	18.5	18.9	18.3	18.6	18.9	19.3	19.7	19.6	19.8	20	20.1	20.2	5.8	6	6.2
17000100	2010	Female	40-44	0	83640	COL	6.8	7.1	7.5	6.2	6.4	6.6	6.7	6.8	6.2	6.3	6.4	6.4	6.5	6	6.2	6.3	6.3	6.4	6.2	6.2	6.3	6.4	6.4	10.1	10.1	10.2	10.2	10.2	2.8	2.9	3
17000100	2011	Male	40-44	2	71893	COL	19.9	19.9	19.4	17.7	17.7	17.8	17.9	18.1	17	17	17.1	17.1	17.1	17.9	17.8	17.9	18.1	18.5	17.9	18.3	18.6	18.9	19.3	19.5	19.6	19.8	20	20.1	5.8	5.8	6
17000100	2011	Female	40-44	2	82944	COL	6.6	6.8	7.1	5.9	6.2	6.4	6.6	6.7	6.1	6.2	6.3	6.4	6.4	5.8	6	6.2	6.3	6.3	6.1	6.2	6.2	6.3	6.4	10.1	10.1	10.1	10.2	10.2	2.8	2.8	2.9
17000100	2012	Male	40-44	1	71605	COL	19.9	19.9	19.9	18.2	17.7	17.7	17.8	17.9	16.8	17	17	17.1	17.1	17.9	17.9	17.8	17.9	18.1	17.6	17.9	18.3	18.6	18.9	19.3	19.5	19.6	19.8	20	5.7	5.8	5.8
17000100	2012	Female	40-44	3	82124	COL	6.6	6.6	6.8	5.5	5.9	6.2	6.4	6.6	6.1	6.1	6.2	6.3	6.4	5.7	5.8	6	6.2	6.3	6	6.1	6.2	6.2	6.3	10.1	10.1	10.1	10.1	10.2	2.8	2.8	2.8
18800000	2010	Male	40-44	3	158554	CRI	22	21.9	21.7	16.9	16.9	16.9	16.8	16.6	16.1	16	15.8	15.7	15.6	15.9	15.8	15.8	15.9	16.1	14.7	14.9	15.1	15.4	15.5	9.2	9.1	9	8.9	8.9	0.8	0.8	0.8
18800000	2010	Female	40-44	2	153425	CRI	8.5	8.5	8.4	9	8.8	8.5	8.2	7.9	6.8	6.5	6.2	6	5.9	4.6	4.6	4.7	5.1	5.5	5.7	5.9	5.9	6	6	3.3	3.3	3.4	3.4	3.5	0.2	0.2	0.2
18800000	2011	Male	40-44	2	157192	CRI	21.9	22	21.9	16.9	16.9	16.9	16.9	16.8	16.2	16.1	16	15.8	15.7	16.1	15.9	15.8	15.8	15.9	14.5	14.7	14.9	15.1	15.4	9.4	9.2	9.1	9	8.9	0.8	0.8	0.8
18800000	2011	Female	40-44	1	152052	CRI	8.5	8.5	8.5	9.2	9	8.8	8.5	8.2	7.2	6.8	6.5	6.2	6	4.8	4.6	4.6	4.7	5.1	5.6	5.7	5.9	5.9	6	3.3	3.3	3.3	3.4	3.4	0.2	0.2	0.2
21800100	2010	Male	40-44	0	46046	ECU	13.2	13	12.9	10.8	10.7	10.6	10.7	10.8	9.4	10.4	11.5	12.7	13.9	13	13.5	13.6	13.7	13.7	11.6	11.6	11.6	11.6	11.6	4.8	4.8	4.7	4.6	4.6	0.8	0.8	0.8
21800100	2010	Female	40-44	3	52070	ECU	4.8	4.8	4.9	3.4	3.5	3.6	4	4	3.5	3.4	3.2	3	2.9	1.7	1.8	1.8	1.9	1.9	2	2.1	2.1	2.1	2.2	0.6	0.6	0.6	0.6	0.6	0.2	0.2	0.2
21800100	2011	Male	40-44	4	46833	ECU	13.3	13.2	13	11	10.8	10.7	10.6	10.7	8.6	9.4	10.4	11.5	12.7	12.4	13	13.5	13.6	13.7	11.5	11.6	11.6	11.6	11.6	4.9	4.8	4.8	4.7	4.6	0.8	0.8	0.8
21800100	2011	Female	40-44	3	52960	ECU	4.8	4.8	4.8	3.3	3.4	3.5	3.6	4	3.6	3.5	3.4	3.2	3	1.7	1.7	1.8	1.8	1.9	2	2	2.1	2.1	2.1	0.6	0.6	0.6	0.6	0.6	0.2	0.2	0.2
21800100	2012	Male	40-44	3	47512	ECU	13.5	13.3	13.2	11.1	11	10.8	10.7	10.6	8.1	8.6	9.4	10.4	11.5	11.4	12.4	13	13.5	13.6	11.4	11.5	11.6	11.6	11.6	4.9	4.9	4.8	4.8	4.7	0.8	0.8	0.8
21800100	2012	Female	40-44	2	53728	ECU	4.8	4.8	4.8	3.3	3.3	3.4	3.5	3.6	3.8	3.6	3.5	3.4	3.2	1.7	1.7	1.7	1.8	1.8	1.9	2	2	2.1	2.1	0.6	0.6	0.6	0.6	0.6	0.2	0.2	0.2
25009100	2010	Male	40-44	0	13843	FRA	37.8	37.3	36.4	42.6	41.9	41.4	41.5	42.2	46.7	47.5	48.3	48.8	49.1	47.2	46.9	47.2	48.5	49.9	54.3	56.7	58.6	59.8	60	40	40.2	40.6	40.6	39.8	17.8	19.3	20.7
25009100	2010	Female	40-44	1	17483	FRA	35.5	35.4	35	35.5	35.9	36.5	37.5	38.9	36.2	37.3	38.1	38.7	38.8	41.7	41.4	41.4	42.1	42.5	47.6	49.2	50.9	52	51.9	36	35.6	34.8	33.5	31.4	17.6	19.2	20.5
25009100	2011	Male	40-44	1	13369	FRA	38.2	37.8	37.3	43.5	42.6	41.9	41.4	41.5	45.5	46.7	47.5	48.3	48.8	47.5	47.2	46.9	47.2	48.5	52	54.3	56.7	58.6	59.8	40	40	40.2	40.6	40.6	16.4	17.8	19.3
25009100	2011	Female	40-44	0	17159	FRA	35.5	35.5	35.4	35.2	35.5	35.9	36.5	37.5	34.6	36.2	37.3	38.1	38.7	42	41.7	41.4	41.4	42.1	46.9	47.6	49.2	50.9	52	36	36	35.6	34.8	33.5	16	17.6	19.2
25009100	2012	Male	40-44	1	13092	FRA	38.5	38.2	37.8	44.4	43.5	42.6	41.9	41.4	44.5	45.5	46.7	47.5	48.3	47.5	47.5	47.2	46.9	47.2	50.3	52	54.3	56.7	58.6	40	40	40	40.2	40.6	15.2	16.4	17.8
25009100	2012	Female	40-44	1	16595	FRA	35.5	35.5	35.5	35.1	35.2	35.5	35.9	36.5	33.1	34.6	36.2	37.3	38.1	42.1	42	41.7	41.4	41.4	47.4	46.9	47.6	49.2	50.9	35.6	36	36	35.6	34.8	14.9	16	17.6
12400000	2010	Male	40-44	55	931136	CAN	18.1	18.8	19.2	20.5	21.1	22.1	23.2	24.4	26.1	27.4	28.6	29.7	30.6	31.4	32.1	32.7	33.5	34.2	32.6	33.2	33.9	34.9	35.7	22.4	23	23.7	24.6	25.6	5.1	5.2	5.7
12400000	2010	Female	40-44	65	931478	CAN	13.8	14.6	15.5	15.7	16.4	17.3	18.2	19.3	19.2	20.8	22.4	24.1	25.7	28.9	30.4	31.7	33.2	34.3	32.2	33	34	35.1	36	23.3	23.7	24.3	25.2	26.5	10.7	11.2	11.9
12400000	2011	Male	40-44	51	924237	CAN	17.5	18.1	18.8	20	20.5	21.1	22.1	23.2	25	26.1	27.4	28.6	29.7	30.6	31.4	32.1	32.7	33.5	32.2	32.6	33.2	33.9	34.9	21.7	22.4	23	23.7	24.6	5	5.1	5.2
12400000	2011	Female	40-44	57	930368	CAN	13.1	13.8	14.6	14.8	15.7	16.4	17.3	18.2	17.9	19.2	20.8	22.4	24.1	27.5	28.9	30.4	31.7	33.2	31.4	32.2	33	34	35.1	23	23.3	23.7	24.3	25.2	10.4	10.7	11.2
12400000	2012	Male	40-44	52	922999	CAN	17.2	17.5	18.1	19.6	20	20.5	21.1	22.1	23.9	25	26.1	27.4	28.6	29.7	30.6	31.4	32.1	32.7	31.7	32.2	32.6	33.2	33.9	21	21.7	22.4	23	23.7	5	5	5.1
12400000	2012	Female	40-44	44	930142	CAN	12.8	13.1	13.8	14	14.8	15.7	16.4	17.3	16.6	17.9	19.2	20.8	22.4	26.1	27.5	28.9	30.4	31.7	30.7	31.4	32.2	33	34	22.7	23	23.3	23.7	24.3	9.9	10.4	10.7
84002000	2010	Male	40-44	61	1003460	USA	19.3	20	20.8	21.8	22.4	22.9	23.3	23.6	22.6	22.8	23.1	23.4	23.7	23.5	23.7	24.3	25.1	26.1	25	25.2	25.5	26.2	27	18.2	18.2	18.3	18.7	19.3	6.6	6.9	7.3
84002000	2010	Female	40-44	71	1009622	USA	18.2	18.9	19.6	19.2	19.7	20.2	20.6	21	18.5	19	19.6	20.3	21.1	20.7	21.1	21.7	22.6	23.6	22.4	22.8	23.2	23.8	24.7	19.4	19.9	20.6	21.5	22.6	8.2	8.4	8.8
84002000	2011	Male	40-44	72	1013901	USA	18.9	19.3	20	21.1	21.8	22.4	22.9	23.3	22.4	22.6	22.8	23.1	23.4	23.3	23.5	23.7	24.3	25.1	24.7	25	25.2	25.5	26.2	18.3	18.2	18.2	18.3	18.7	6.3	6.6	6.9
84002000	2011	Female	40-44	68	1020261	USA	17.6	18.2	18.9	18.7	19.2	19.7	20.2	20.6	18.1	18.5	19	19.6	20.3	20.5	20.7	21.1	21.7	22.6	22	22.4	22.8	23.2	23.8	18.9	19.4	19.9	20.6	21.5	7.8	8.2	8.4
84002000	2012	Male	40-44	65	1015901	USA	18.7	18.9	19.3	20.5	21.1	21.8	22.4	22.9	22.3	22.4	22.6	22.8	23.1	23.2	23.3	23.5	23.7	24.3	24.5	24.7	25	25.2	25.5	18.3	18.3	18.2	18.2	18.3	5.9	6.3	6.6
84002000	2012	Female	40-44	82	1022830	USA	17.1	17.6	18.2	18	18.7	19.2	19.7	20.2	17.8	18.1	18.5	19	19.6	20.3	20.5	20.7	21.1	21.7	21.6	22	22.4	22.8	23.2	18.5	18.9	19.4	19.9	20.6	7.4	7.8	8.2
84008000	2010	Male	40-44	821	9991573	USA	19.3	20	20.8	21.8	22.4	22.9	23.3	23.6	22.6	22.8	23.1	23.4	23.7	23.5	23.7	24.3	25.1	26.1	25	25.2	25.5	26.2	27	18.2	18.2	18.3	18.7	19.3	6.6	6.9	7.3
84008000	2010	Female	40-44	984	10093233	USA	18.2	18.9	19.6	19.2	19.7	20.2	20.6	21	18.5	19	19.6	20.3	21.1	20.7	21.1	21.7	22.6	23.6	22.4	22.8	23.2	23.8	24.7	19.4	19.9	20.6	21.5	22.6	8.2	8.4	8.8
84008000	2011	Male	40-44	821	10053100	USA	18.9	19.3	20	21.1	21.8	22.4	22.9	23.3	22.4	22.6	22.8	23.1	23.4	23.3	23.5	23.7	24.3	25.1	24.7	25	25.2	25.5	26.2	18.3	18.2	18.2	18.3	18.7	6.3	6.6	6.9
84008000	2011	Female	40-44	929	10163701	USA	17.6	18.2	18.9	18.7	19.2	19.7	20.2	20.6	18.1	18.5	19	19.6	20.3	20.5	20.7	21.1	21.7	22.6	22	22.4	22.8	23.2	23.8	18.9	19.4	19.9	20.6	21.5	7.8	8.2	8.4
84008000	2012	Male	40-44	714	10051136	USA	18.7	18.9	19.3	20.5	21.1	21.8	22.4	22.9	22.3	22.4	22.6	22.8	23.1	23.2	23.3	23.5	23.7	24.3	24.5	24.7	25	25.2	25.5	18.3	18.3	18.2	18.2	18.3	5.9	6.3	6.6
84008000	2012	Female	40-44	877	10160543	USA	17.1	17.6	18.2	18	18.7	19.2	19.7	20.2	17.8	18.1	18.5	19	19.6	20.3	20.5	20.7	21.1	21.7	21.6	22	22.4	22.8	23.2	18.5	18.9	19.4	19.9	20.6	7.4	7.8	8.2
4800046	2010	Male	40-44	1	16048	BHR	30	29.9	29.6	29.6	27.8	25.9	24	22.3	19.5	18.7	19.2	20.2	21.4	21.7	22.1	22.2	22.3	22.4	15.2	15.2	15.5	15.9	16.3	4.8	5	5.2	5.3	5.5	1.3	1.3	1.3
4800046	2010	Female	40-44	0	17283	BHR	6.7	6.6	6.4	4.2	4	3.8	3.6	3.4	2.7	2.6	2.8	3.3	3.9	2.9	3.2	3.6	4	4.3	3.3	3.5	3.5	3.5	3.4	2.8	2.7	2.5	2.3	2.2	0.7	0.6	0.6
4800046	2011	Male	40-44	0	16187	BHR	30	30	29.9	30.2	29.6	27.8	25.9	24	20.8	19.5	18.7	19.2	20.2	21.2	21.7	22.1	22.2	22.3	15.3	15.2	15.2	15.5	15.9	4.6	4.8	5	5.2	5.3	1.3	1.3	1.3
4800046	2011	Female	40-44	0	17108	BHR	6.9	6.7	6.6	4.3	4.2	4	3.8	3.6	2.8	2.7	2.6	2.8	3.3	2.6	2.9	3.2	3.6	4	3.1	3.3	3.5	3.5	3.5	3	2.8	2.7	2.5	2.3	0.7	0.7	0.6
4800046	2012	Male	40-44	0	16489	BHR	29.8	30	30	30.6	30.2	29.6	27.8	25.9	22.4	20.8	19.5	18.7	19.2	19.8	21.2	21.7	22.1	22.2	15.4	15.3	15.2	15.2	15.5	4.3	4.6	4.8	5	5.2	1.3	1.3	1.3
4800046	2012	Female	40-44	1	16847	BHR	7	6.9	6.7	4.4	4.3	4.2	4	3.8	3.1	2.8	2.7	2.6	2.8	2.3	2.6	2.9	3.2	3.6	2.9	3.1	3.3	3.5	3.5	3.1	3	2.8	2.7	2.5	0.7	0.7	0.7
15603000	2010	Male	40-44	35	250000	CHN	55.3	55.3	55.4	52.1	53.2	54.4	55.8	57.3	52	53.5	55.3	57.4	59.1	58.3	59.4	59.6	59.7	59.9	45.9	46.1	46.2	46.4	46.5	16.4	16.6	16.8	16.9	16.7	1.2	1.2	1.2
15603000	2010	Female	40-44	35	329900	CHN	2.2	2.2	2.1	1.4	1.5	1.6	1.7	1.9	1.4	1.5	1.8	2	2.1	1.8	1.9	2	2	2.1	1.4	1.4	1.3	1.2	1.1	0.4	0.4	0.3	0.3	0.3	0.1	0.1	0.1
15603000	2011	Male	40-44	28	242700	CHN	55.5	55.3	55.3	51.6	52.1	53.2	54.4	55.8	51.4	52	53.5	55.3	57.4	56.9	58.3	59.4	59.6	59.7	45.8	45.9	46.1	46.2	46.4	16.1	16.4	16.6	16.8	16.9	1.2	1.2	1.2
15603000	2011	Female	40-44	42	330000	CHN	2.3	2.2	2.2	1.4	1.4	1.5	1.6	1.7	1.2	1.4	1.5	1.8	2	1.8	1.8	1.9	2	2	1.5	1.4	1.4	1.3	1.2	0.4	0.4	0.4	0.3	0.3	0.1	0.1	0.1
15603000	2012	Male	40-44	37	241400	CHN	55.9	55.5	55.3	51.3	51.6	52.1	53.2	54.4	51	51.4	52	53.5	55.3	55.4	56.9	58.3	59.4	59.6	45.7	45.8	45.9	46.1	46.2	15.6	16.1	16.4	16.6	16.8	1.1	1.2	1.2
15603000	2012	Female	40-44	28	334900	CHN	2.4	2.3	2.2	1.4	1.4	1.4	1.5	1.6	1.1	1.2	1.4	1.5	1.8	1.7	1.8	1.8	1.9	2	1.4	1.5	1.4	1.4	1.3	0.4	0.4	0.4	0.4	0.3	0.1	0.1	0.1
15600700	2010	Male	40-44	4	20093	CHN	55.3	55.3	55.4	52.1	53.2	54.4	55.8	57.3	52	53.5	55.3	57.4	59.1	58.3	59.4	59.6	59.7	59.9	45.9	46.1	46.2	46.4	46.5	16.4	16.6	16.8	16.9	16.7	1.2	1.2	1.2
15600700	2010	Female	40-44	4	21219	CHN	2.2	2.2	2.1	1.4	1.5	1.6	1.7	1.9	1.4	1.5	1.8	2	2.1	1.8	1.9	2	2	2.1	1.4	1.4	1.3	1.2	1.1	0.4	0.4	0.3	0.3	0.3	0.1	0.1	0.1
15600700	2011	Male	40-44	1	19284	CHN	55.5	55.3	55.3	51.6	52.1	53.2	54.4	55.8	51.4	52	53.5	55.3	57.4	56.9	58.3	59.4	59.6	59.7	45.8	45.9	46.1	46.2	46.4	16.1	16.4	16.6	16.8	16.9	1.2	1.2	1.2
15600700	2011	Female	40-44	2	20593	CHN	2.3	2.2	2.2	1.4	1.4	1.5	1.6	1.7	1.2	1.4	1.5	1.8	2	1.8	1.8	1.9	2	2	1.5	1.4	1.4	1.3	1.2	0.4	0.4	0.4	0.3	0.3	0.1	0.1	0.1
15600700	2012	Male	40-44	2	18543	CHN	55.9	55.5	55.3	51.3	51.6	52.1	53.2	54.4	51	51.4	52	53.5	55.3	55.4	56.9	58.3	59.4	59.6	45.7	45.8	45.9	46.1	46.2	15.6	16.1	16.4	16.6	16.8	1.1	1.2	1.2
15600700	2012	Female	40-44	1	19996	CHN	2.4	2.3	2.2	1.4	1.4	1.4	1.5	1.6	1.1	1.2	1.4	1.5	1.8	1.7	1.8	1.8	1.9	2	1.4	1.5	1.4	1.4	1.3	0.4	0.4	0.4	0.4	0.3	0.1	0.1	0.1
15600300	2010	Male	40-44	18	153202	CHN	55.3	55.3	55.4	52.1	53.2	54.4	55.8	57.3	52	53.5	55.3	57.4	59.1	58.3	59.4	59.6	59.7	59.9	45.9	46.1	46.2	46.4	46.5	16.4	16.6	16.8	16.9	16.7	1.2	1.2	1.2
15600300	2010	Female	40-44	21	156828	CHN	2.2	2.2	2.1	1.4	1.5	1.6	1.7	1.9	1.4	1.5	1.8	2	2.1	1.8	1.9	2	2	2.1	1.4	1.4	1.3	1.2	1.1	0.4	0.4	0.3	0.3	0.3	0.1	0.1	0.1
15600300	2011	Male	40-44	10	154582	CHN	55.5	55.3	55.3	51.6	52.1	53.2	54.4	55.8	51.4	52	53.5	55.3	57.4	56.9	58.3	59.4	59.6	59.7	45.8	45.9	46.1	46.2	46.4	16.1	16.4	16.6	16.8	16.9	1.2	1.2	1.2
15600300	2011	Female	40-44	18	162499	CHN	2.3	2.2	2.2	1.4	1.4	1.5	1.6	1.7	1.2	1.4	1.5	1.8	2	1.8	1.8	1.9	2	2	1.5	1.4	1.4	1.3	1.2	0.4	0.4	0.4	0.3	0.3	0.1	0.1	0.1
15600300	2012	Male	40-44	14	162599	CHN	55.9	55.5	55.3	51.3	51.6	52.1	53.2	54.4	51	51.4	52	53.5	55.3	55.4	56.9	58.3	59.4	59.6	45.7	45.8	45.9	46.1	46.2	15.6	16.1	16.4	16.6	16.8	1.1	1.2	1.2
15600300	2012	Female	40-44	22	170617	CHN	2.4	2.3	2.2	1.4	1.4	1.4	1.5	1.6	1.1	1.2	1.4	1.5	1.8	1.7	1.8	1.8	1.9	2	1.4	1.5	1.4	1.4	1.3	0.4	0.4	0.4	0.4	0.3	0.1	0.1	0.1
15601500	2010	Male	40-44	6	40470	CHN	55.3	55.3	55.4	52.1	53.2	54.4	55.8	57.3	52	53.5	55.3	57.4	59.1	58.3	59.4	59.6	59.7	59.9	45.9	46.1	46.2	46.4	46.5	16.4	16.6	16.8	16.9	16.7	1.2	1.2	1.2
15601500	2010	Female	40-44	5	41548	CHN	2.2	2.2	2.1	1.4	1.5	1.6	1.7	1.9	1.4	1.5	1.8	2	2.1	1.8	1.9	2	2	2.1	1.4	1.4	1.3	1.2	1.1	0.4	0.4	0.3	0.3	0.3	0.1	0.1	0.1
15601500	2011	Male	40-44	4	43686	CHN	55.5	55.3	55.3	51.6	52.1	53.2	54.4	55.8	51.4	52	53.5	55.3	57.4	56.9	58.3	59.4	59.6	59.7	45.8	45.9	46.1	46.2	46.4	16.1	16.4	16.6	16.8	16.9	1.2	1.2	1.2
15601500	2011	Female	40-44	7	45110	CHN	2.3	2.2	2.2	1.4	1.4	1.5	1.6	1.7	1.2	1.4	1.5	1.8	2	1.8	1.8	1.9	2	2	1.5	1.4	1.4	1.3	1.2	0.4	0.4	0.4	0.3	0.3	0.1	0.1	0.1
15601500	2012	Male	40-44	4	47339	CHN	55.9	55.5	55.3	51.3	51.6	52.1	53.2	54.4	51	51.4	52	53.5	55.3	55.4	56.9	58.3	59.4	59.6	45.7	45.8	45.9	46.1	46.2	15.6	16.1	16.4	16.6	16.8	1.1	1.2	1.2
15601500	2012	Female	40-44	8	49000	CHN	2.4	2.3	2.2	1.4	1.4	1.4	1.5	1.6	1.1	1.2	1.4	1.5	1.8	1.7	1.8	1.8	1.9	2	1.4	1.5	1.4	1.4	1.3	0.4	0.4	0.4	0.4	0.3	0.1	0.1	0.1
15601400	2010	Male	40-44	8	66555	CHN	55.3	55.3	55.4	52.1	53.2	54.4	55.8	57.3	52	53.5	55.3	57.4	59.1	58.3	59.4	59.6	59.7	59.9	45.9	46.1	46.2	46.4	46.5	16.4	16.6	16.8	16.9	16.7	1.2	1.2	1.2
15601400	2010	Female	40-44	8	69775	CHN	2.2	2.2	2.1	1.4	1.5	1.6	1.7	1.9	1.4	1.5	1.8	2	2.1	1.8	1.9	2	2	2.1	1.4	1.4	1.3	1.2	1.1	0.4	0.4	0.3	0.3	0.3	0.1	0.1	0.1
15601400	2011	Male	40-44	9	67724	CHN	55.5	55.3	55.3	51.6	52.1	53.2	54.4	55.8	51.4	52	53.5	55.3	57.4	56.9	58.3	59.4	59.6	59.7	45.8	45.9	46.1	46.2	46.4	16.1	16.4	16.6	16.8	16.9	1.2	1.2	1.2
15601400	2011	Female	40-44	7	71158	CHN	2.3	2.2	2.2	1.4	1.4	1.5	1.6	1.7	1.2	1.4	1.5	1.8	2	1.8	1.8	1.9	2	2	1.5	1.4	1.4	1.3	1.2	0.4	0.4	0.4	0.3	0.3	0.1	0.1	0.1
15601400	2012	Male	40-44	15	68899	CHN	55.9	55.5	55.3	51.3	51.6	52.1	53.2	54.4	51	51.4	52	53.5	55.3	55.4	56.9	58.3	59.4	59.6	45.7	45.8	45.9	46.1	46.2	15.6	16.1	16.4	16.6	16.8	1.1	1.2	1.2
15601400	2012	Female	40-44	11	72603	CHN	2.4	2.3	2.2	1.4	1.4	1.4	1.5	1.6	1.1	1.2	1.4	1.5	1.8	1.7	1.8	1.8	1.9	2	1.4	1.5	1.4	1.4	1.3	0.4	0.4	0.4	0.4	0.3	0.1	0.1	0.1
35600400	2010	Male	40-44	6	175058	IND	31.2	31.8	33.4	31.3	33.1	34.3	35.2	35.9	32.4	32.9	33.2	33.6	33.9	29.7	30	30.1	30.2	30.4	19.2	19.7	20.1	20.6	21.1	6.1	6.1	6.2	6.2	6.2	1	1	1
35600400	2010	Female	40-44	6	163631	IND	3.2	3.3	3.4	2.6	2.7	2.7	2.7	2.7	1.9	1.9	1.9	1.9	1.9	1.5	1.6	1.6	1.6	1.7	0.9	0.9	0.9	1	1	0.5	0.5	0.5	0.5	0.5	0.1	0.1	0.1
35600400	2011	Male	40-44	12	177985	IND	30.8	31.2	31.8	29.4	31.3	33.1	34.3	35.2	31.8	32.4	32.9	33.2	33.6	29.6	29.7	30	30.1	30.2	18.8	19.2	19.7	20.1	20.6	6.1	6.1	6.1	6.2	6.2	1	1	1
35600400	2011	Female	40-44	8	167629	IND	3.2	3.2	3.3	2.4	2.6	2.7	2.7	2.7	2	1.9	1.9	1.9	1.9	1.5	1.5	1.6	1.6	1.6	0.9	0.9	0.9	0.9	1	0.5	0.5	0.5	0.5	0.5	0.1	0.1	0.1
35600400	2012	Male	40-44	12	180927	IND	30.7	30.8	31.2	27.7	29.4	31.3	33.1	34.3	31.1	31.8	32.4	32.9	33.2	29.4	29.6	29.7	30	30.1	18.8	18.8	19.2	19.7	20.1	6.1	6.1	6.1	6.1	6.2	1	1	1
35600400	2012	Female	40-44	2	171662	IND	3.3	3.2	3.2	2.3	2.4	2.6	2.7	2.7	2	2	1.9	1.9	1.9	1.4	1.5	1.5	1.6	1.6	0.9	0.9	0.9	0.9	0.9	0.5	0.5	0.5	0.5	0.5	0.1	0.1	0.1
37600000	2010	Male	40-44	23	215767	ISR	30.7	31.1	31.6	33.6	34.1	34.6	35.1	35.5	37.9	38.8	40	41.3	42	38.3	39	39.9	40.8	41.8	40.1	41.4	42.7	43.9	45	22.3	22.8	23.3	23.5	23.7	12.8	13.2	13.3
37600000	2010	Female	40-44	7	219749	ISR	15.3	15.3	15.9	16.4	17.4	18.6	19.8	21.1	19.9	22.1	24.6	27	28.3	27.9	28.8	29.4	29.7	30	27.4	27.7	28.5	29.6	31.1	14.8	15.6	16.3	16.8	17.3	4.7	4.7	4.8
37600000	2011	Male	40-44	18	223328	ISR	30.4	30.7	31.1	33.1	33.6	34.1	34.6	35.1	37.1	37.9	38.8	40	41.3	37.6	38.3	39	39.9	40.8	38.9	40.1	41.4	42.7	43.9	21.7	22.3	22.8	23.3	23.5	12.4	12.8	13.2
37600000	2011	Female	40-44	7	227550	ISR	15.4	15.3	15.3	15.6	16.4	17.4	18.6	19.8	18.1	19.9	22.1	24.6	27	26.8	27.9	28.8	29.4	29.7	27.6	27.4	27.7	28.5	29.6	13.8	14.8	15.6	16.3	16.8	4.6	4.7	4.7
37600000	2012	Male	40-44	27	232267	ISR	30.2	30.4	30.7	32.7	33.1	33.6	34.1	34.6	36.5	37.1	37.9	38.8	40	37	37.6	38.3	39	39.9	37.9	38.9	40.1	41.4	42.7	21.2	21.7	22.3	22.8	23.3	12	12.4	12.8
37600000	2012	Female	40-44	12	236766	ISR	15.6	15.4	15.3	15	15.6	16.4	17.4	18.6	16.9	18.1	19.9	22.1	24.6	25.6	26.8	27.9	28.8	29.4	28.1	27.6	27.4	27.7	28.5	12.9	13.8	14.8	15.6	16.3	4.5	4.6	4.7
39200200	2010	Male	40-44	5	74973	JPN	43.1	44	45	48.7	50.4	52.1	53.8	55.3	59.2	59.8	60.2	60.4	60.7	62.7	63.6	64.3	64.7	65.2	62.9	63.6	64.5	65.5	66.4	20.1	20.1	20.1	20	19.9	3.2	3.2	3.2
39200200	2010	Female	40-44	5	74164	JPN	15.5	15.7	15.8	17.5	18.1	18.6	18.9	19	18.2	18	17.9	17.7	17.5	20.8	19.5	18	16.4	15.1	13.3	13.1	13.2	13.4	13.9	5.9	5.9	5.9	5.9	5.9	1.2	1.2	1.2
39200300	2010	Male	40-44	3	39930	JPN	43.1	44	45	48.7	50.4	52.1	53.8	55.3	59.2	59.8	60.2	60.4	60.7	62.7	63.6	64.3	64.7	65.2	62.9	63.6	64.5	65.5	66.4	20.1	20.1	20.1	20	19.9	3.2	3.2	3.2
39200300	2010	Female	40-44	2	43836	JPN	15.5	15.7	15.8	17.5	18.1	18.6	18.9	19	18.2	18	17.9	17.7	17.5	20.8	19.5	18	16.4	15.1	13.3	13.1	13.2	13.4	13.9	5.9	5.9	5.9	5.9	5.9	1.2	1.2	1.2
39200300	2011	Male	40-44	2	41470	JPN	42.5	43.1	44	47.2	48.7	50.4	52.1	53.8	58.3	59.2	59.8	60.2	60.4	61.7	62.7	63.6	64.3	64.7	62.1	62.9	63.6	64.5	65.5	20	20.1	20.1	20.1	20	3.2	3.2	3.2
39200300	2011	Female	40-44	1	45015	JPN	15.5	15.5	15.7	17	17.5	18.1	18.6	18.9	18.3	18.2	18	17.9	17.7	21.8	20.8	19.5	18	16.4	14	13.3	13.1	13.2	13.4	5.8	5.9	5.9	5.9	5.9	1.2	1.2	1.2
39200300	2012	Male	40-44	1	41850	JPN	42.1	42.5	43.1	46	47.2	48.7	50.4	52.1	57	58.3	59.2	59.8	60.2	60.5	61.7	62.7	63.6	64.3	61.4	62.1	62.9	63.6	64.5	19.9	20	20.1	20.1	20.1	3.2	3.2	3.2
39200300	2012	Female	40-44	2	44818	JPN	15.4	15.5	15.5	16.6	17	17.5	18.1	18.6	18.1	18.3	18.2	18	17.9	22.1	21.8	20.8	19.5	18	15.1	14	13.3	13.1	13.2	5.8	5.8	5.9	5.9	5.9	1.2	1.2	1.2
39200400	2010	Male	40-44	24	321068	JPN	43.1	44	45	48.7	50.4	52.1	53.8	55.3	59.2	59.8	60.2	60.4	60.7	62.7	63.6	64.3	64.7	65.2	62.9	63.6	64.5	65.5	66.4	20.1	20.1	20.1	20	19.9	3.2	3.2	3.2
39200400	2010	Female	40-44	30	327622	JPN	15.5	15.7	15.8	17.5	18.1	18.6	18.9	19	18.2	18	17.9	17.7	17.5	20.8	19.5	18	16.4	15.1	13.3	13.1	13.2	13.4	13.9	5.9	5.9	5.9	5.9	5.9	1.2	1.2	1.2
39200400	2011	Male	40-44	22	330013	JPN	42.5	43.1	44	47.2	48.7	50.4	52.1	53.8	58.3	59.2	59.8	60.2	60.4	61.7	62.7	63.6	64.3	64.7	62.1	62.9	63.6	64.5	65.5	20	20.1	20.1	20.1	20	3.2	3.2	3.2
39200400	2011	Female	40-44	32	336848	JPN	15.5	15.5	15.7	17	17.5	18.1	18.6	18.9	18.3	18.2	18	17.9	17.7	21.8	20.8	19.5	18	16.4	14	13.3	13.1	13.2	13.4	5.8	5.9	5.9	5.9	5.9	1.2	1.2	1.2
39200400	2012	Male	40-44	38	338958	JPN	42.1	42.5	43.1	46	47.2	48.7	50.4	52.1	57	58.3	59.2	59.8	60.2	60.5	61.7	62.7	63.6	64.3	61.4	62.1	62.9	63.6	64.5	19.9	20	20.1	20.1	20.1	3.2	3.2	3.2
39200400	2012	Female	40-44	16	346074	JPN	15.4	15.5	15.5	16.6	17	17.5	18.1	18.6	18.1	18.3	18.2	18	17.9	22.1	21.8	20.8	19.5	18	15.1	14	13.3	13.1	13.2	5.8	5.8	5.9	5.9	5.9	1.2	1.2	1.2
39200900	2010	Male	40-44	1	24378	JPN	43.1	44	45	48.7	50.4	52.1	53.8	55.3	59.2	59.8	60.2	60.4	60.7	62.7	63.6	64.3	64.7	65.2	62.9	63.6	64.5	65.5	66.4	20.1	20.1	20.1	20	19.9	3.2	3.2	3.2
39200900	2010	Female	40-44	1	24679	JPN	15.5	15.7	15.8	17.5	18.1	18.6	18.9	19	18.2	18	17.9	17.7	17.5	20.8	19.5	18	16.4	15.1	13.3	13.1	13.2	13.4	13.9	5.9	5.9	5.9	5.9	5.9	1.2	1.2	1.2
39200900	2011	Male	40-44	3	26100	JPN	42.5	43.1	44	47.2	48.7	50.4	52.1	53.8	58.3	59.2	59.8	60.2	60.4	61.7	62.7	63.6	64.3	64.7	62.1	62.9	63.6	64.5	65.5	20	20.1	20.1	20.1	20	3.2	3.2	3.2
39200900	2011	Female	40-44	4	25971	JPN	15.5	15.5	15.7	17	17.5	18.1	18.6	18.9	18.3	18.2	18	17.9	17.7	21.8	20.8	19.5	18	16.4	14	13.3	13.1	13.2	13.4	5.8	5.9	5.9	5.9	5.9	1.2	1.2	1.2
39200900	2012	Male	40-44	4	26631	JPN	42.1	42.5	43.1	46	47.2	48.7	50.4	52.1	57	58.3	59.2	59.8	60.2	60.5	61.7	62.7	63.6	64.3	61.4	62.1	62.9	63.6	64.5	19.9	20	20.1	20.1	20.1	3.2	3.2	3.2
39200900	2012	Female	40-44	5	26220	JPN	15.4	15.5	15.5	16.6	17	17.5	18.1	18.6	18.1	18.3	18.2	18	17.9	22.1	21.8	20.8	19.5	18	15.1	14	13.3	13.1	13.2	5.8	5.8	5.9	5.9	5.9	1.2	1.2	1.2
41000200	2010	Male	40-44	18	143903	KOR	49.6	50.6	51.7	59.2	59.8	60.4	61.5	62.8	65.7	66.8	68	69	70.1	74.2	75.2	76	76.5	77	76.2	77.1	77.9	78.4	78.3	5.1	5.1	5.1	5	5	0.8	0.7	0.7
41000200	2010	Female	40-44	8	148260	KOR	5.5	5.6	5.6	6.1	5.6	5.2	4.8	4.4	4.1	3.8	3.5	3.2	2.9	5.4	5.3	5.2	4.9	4.5	4	3.7	3.5	3.5	3.3	2	2	2	2	2	0.8	0.8	0.8
41000200	2011	Male	40-44	10	144819	KOR	48.9	49.6	50.6	58.8	59.2	59.8	60.4	61.5	64.7	65.7	66.8	68	69	73.2	74.2	75.2	76	76.5	75.2	76.2	77.1	77.9	78.4	5.1	5.1	5.1	5.1	5	0.8	0.8	0.7
41000200	2011	Female	40-44	18	149044	KOR	5.4	5.5	5.6	6.6	6.1	5.6	5.2	4.8	4.4	4.1	3.8	3.5	3.2	5.3	5.4	5.3	5.2	4.9	4.3	4	3.7	3.5	3.5	2	2	2	2	2	0.8	0.8	0.8
41000200	2012	Male	40-44	7	145530	KOR	48.7	48.9	49.6	58.6	58.8	59.2	59.8	60.4	63.7	64.7	65.7	66.8	68	71.6	73.2	74.2	75.2	76	74	75.2	76.2	77.1	77.9	5.1	5.1	5.1	5.1	5.1	0.8	0.8	0.8
41000200	2012	Female	40-44	9	148644	KOR	5.3	5.4	5.5	7	6.6	6.1	5.6	5.2	4.7	4.4	4.1	3.8	3.5	5.3	5.3	5.4	5.3	5.2	4.6	4.3	4	3.7	3.5	2	2	2	2	2	0.8	0.8	0.8
41000300	2010	Male	40-44	28	434809	KOR	49.6	50.6	51.7	59.2	59.8	60.4	61.5	62.8	65.7	66.8	68	69	70.1	74.2	75.2	76	76.5	77	76.2	77.1	77.9	78.4	78.3	5.1	5.1	5.1	5	5	0.8	0.7	0.7
41000300	2010	Female	40-44	36	433297	KOR	5.5	5.6	5.6	6.1	5.6	5.2	4.8	4.4	4.1	3.8	3.5	3.2	2.9	5.4	5.3	5.2	4.9	4.5	4	3.7	3.5	3.5	3.3	2	2	2	2	2	0.8	0.8	0.8
41000300	2011	Male	40-44	46	444262	KOR	48.9	49.6	50.6	58.8	59.2	59.8	60.4	61.5	64.7	65.7	66.8	68	69	73.2	74.2	75.2	76	76.5	75.2	76.2	77.1	77.9	78.4	5.1	5.1	5.1	5.1	5	0.8	0.8	0.7
41000300	2011	Female	40-44	38	444248	KOR	5.4	5.5	5.6	6.6	6.1	5.6	5.2	4.8	4.4	4.1	3.8	3.5	3.2	5.3	5.4	5.3	5.2	4.9	4.3	4	3.7	3.5	3.5	2	2	2	2	2	0.8	0.8	0.8
41000300	2012	Male	40-44	43	452767	KOR	48.7	48.9	49.6	58.6	58.8	59.2	59.8	60.4	63.7	64.7	65.7	66.8	68	71.6	73.2	74.2	75.2	76	74	75.2	76.2	77.1	77.9	5.1	5.1	5.1	5.1	5.1	0.8	0.8	0.8
41000300	2012	Female	40-44	30	452397	KOR	5.3	5.4	5.5	7	6.6	6.1	5.6	5.2	4.7	4.4	4.1	3.8	3.5	5.3	5.3	5.4	5.3	5.2	4.6	4.3	4	3.7	3.5	2	2	2	2	2	0.8	0.8	0.8
41000800	2010	Male	40-44	0	55358	KOR	49.6	50.6	51.7	59.2	59.8	60.4	61.5	62.8	65.7	66.8	68	69	70.1	74.2	75.2	76	76.5	77	76.2	77.1	77.9	78.4	78.3	5.1	5.1	5.1	5	5	0.8	0.7	0.7
41000800	2010	Female	40-44	0	55115	KOR	5.5	5.6	5.6	6.1	5.6	5.2	4.8	4.4	4.1	3.8	3.5	3.2	2.9	5.4	5.3	5.2	4.9	4.5	4	3.7	3.5	3.5	3.3	2	2	2	2	2	0.8	0.8	0.8
41000800	2011	Male	40-44	8	54610	KOR	48.9	49.6	50.6	58.8	59.2	59.8	60.4	61.5	64.7	65.7	66.8	68	69	73.2	74.2	75.2	76	76.5	75.2	76.2	77.1	77.9	78.4	5.1	5.1	5.1	5.1	5	0.8	0.8	0.7
41000800	2011	Female	40-44	4	55701	KOR	5.4	5.5	5.6	6.6	6.1	5.6	5.2	4.8	4.4	4.1	3.8	3.5	3.2	5.3	5.4	5.3	5.2	4.9	4.3	4	3.7	3.5	3.5	2	2	2	2	2	0.8	0.8	0.8
41000800	2012	Male	40-44	6	54305	KOR	48.7	48.9	49.6	58.6	58.8	59.2	59.8	60.4	63.7	64.7	65.7	66.8	68	71.6	73.2	74.2	75.2	76	74	75.2	76.2	77.1	77.9	5.1	5.1	5.1	5.1	5.1	0.8	0.8	0.8
41000800	2012	Female	40-44	4	55745	KOR	5.3	5.4	5.5	7	6.6	6.1	5.6	5.2	4.7	4.4	4.1	3.8	3.5	5.3	5.3	5.4	5.3	5.2	4.6	4.3	4	3.7	3.5	2	2	2	2	2	0.8	0.8	0.8
41001000	2010	Male	40-44	6	63708	KOR	49.6	50.6	51.7	59.2	59.8	60.4	61.5	62.8	65.7	66.8	68	69	70.1	74.2	75.2	76	76.5	77	76.2	77.1	77.9	78.4	78.3	5.1	5.1	5.1	5	5	0.8	0.7	0.7
41001000	2010	Female	40-44	7	63818	KOR	5.5	5.6	5.6	6.1	5.6	5.2	4.8	4.4	4.1	3.8	3.5	3.2	2.9	5.4	5.3	5.2	4.9	4.5	4	3.7	3.5	3.5	3.3	2	2	2	2	2	0.8	0.8	0.8
41001000	2011	Male	40-44	4	65143	KOR	48.9	49.6	50.6	58.8	59.2	59.8	60.4	61.5	64.7	65.7	66.8	68	69	73.2	74.2	75.2	76	76.5	75.2	76.2	77.1	77.9	78.4	5.1	5.1	5.1	5.1	5	0.8	0.8	0.7
41001000	2011	Female	40-44	4	65424	KOR	5.4	5.5	5.6	6.6	6.1	5.6	5.2	4.8	4.4	4.1	3.8	3.5	3.2	5.3	5.4	5.3	5.2	4.9	4.3	4	3.7	3.5	3.5	2	2	2	2	2	0.8	0.8	0.8
41001000	2012	Male	40-44	7	66104	KOR	48.7	48.9	49.6	58.6	58.8	59.2	59.8	60.4	63.7	64.7	65.7	66.8	68	71.6	73.2	74.2	75.2	76	74	75.2	76.2	77.1	77.9	5.1	5.1	5.1	5.1	5.1	0.8	0.8	0.8
41001000	2012	Female	40-44	1	66747	KOR	5.3	5.4	5.5	7	6.6	6.1	5.6	5.2	4.7	4.4	4.1	3.8	3.5	5.3	5.3	5.4	5.3	5.2	4.6	4.3	4	3.7	3.5	2	2	2	2	2	0.8	0.8	0.8
41001100	2010	Male	40-44	13	126479	KOR	49.6	50.6	51.7	59.2	59.8	60.4	61.5	62.8	65.7	66.8	68	69	70.1	74.2	75.2	76	76.5	77	76.2	77.1	77.9	78.4	78.3	5.1	5.1	5.1	5	5	0.8	0.7	0.7
41001100	2010	Female	40-44	6	126450	KOR	5.5	5.6	5.6	6.1	5.6	5.2	4.8	4.4	4.1	3.8	3.5	3.2	2.9	5.4	5.3	5.2	4.9	4.5	4	3.7	3.5	3.5	3.3	2	2	2	2	2	0.8	0.8	0.8
41001100	2011	Male	40-44	9	128220	KOR	48.9	49.6	50.6	58.8	59.2	59.8	60.4	61.5	64.7	65.7	66.8	68	69	73.2	74.2	75.2	76	76.5	75.2	76.2	77.1	77.9	78.4	5.1	5.1	5.1	5.1	5	0.8	0.8	0.7
41001100	2011	Female	40-44	8	128226	KOR	5.4	5.5	5.6	6.6	6.1	5.6	5.2	4.8	4.4	4.1	3.8	3.5	3.2	5.3	5.4	5.3	5.2	4.9	4.3	4	3.7	3.5	3.5	2	2	2	2	2	0.8	0.8	0.8
41001100	2012	Male	40-44	11	131063	KOR	48.7	48.9	49.6	58.6	58.8	59.2	59.8	60.4	63.7	64.7	65.7	66.8	68	71.6	73.2	74.2	75.2	76	74	75.2	76.2	77.1	77.9	5.1	5.1	5.1	5.1	5.1	0.8	0.8	0.8
41001100	2012	Female	40-44	6	130077	KOR	5.3	5.4	5.5	7	6.6	6.1	5.6	5.2	4.7	4.4	4.1	3.8	3.5	5.3	5.3	5.4	5.3	5.2	4.6	4.3	4	3.7	3.5	2	2	2	2	2	0.8	0.8	0.8
41400042	2010	Male	40-44	0	28311	KWT	36.6	36.5	36.4	40.1	39.8	39.4	39.2	39	41.6	41.8	41.9	42.1	42.4	47.3	47.5	47.5	47.4	47.1	44.6	44.8	45.6	46.6	47.3	15.4	15.9	16.6	17.4	18.3	4.8	5.2	5.6
41400042	2010	Female	40-44	1	32335	KWT	3.4	3.4	3.4	2.3	2.3	2.2	2.2	2.2	3.8	3.9	3.9	3.9	3.9	3.6	3.6	3.6	3.6	3.6	1.7	1.7	1.7	1.7	1.8	1.4	1.5	1.6	1.7	1.8	1.2	1.3	1.4
41400042	2011	Male	40-44	0	29155	KWT	36.8	36.6	36.5	40.5	40.1	39.8	39.4	39.2	41.7	41.6	41.8	41.9	42.1	47.1	47.3	47.5	47.5	47.4	44.8	44.6	44.8	45.6	46.6	14.9	15.4	15.9	16.6	17.4	4.5	4.8	5.2
41400042	2011	Female	40-44	1	33254	KWT	3.4	3.4	3.4	2.3	2.3	2.3	2.2	2.2	3.8	3.8	3.9	3.9	3.9	3.6	3.6	3.6	3.6	3.6	1.7	1.7	1.7	1.7	1.7	1.4	1.4	1.5	1.6	1.7	1.1	1.2	1.3
41400042	2012	Male	40-44	0	29888	KWT	37	36.8	36.6	40.7	40.5	40.1	39.8	39.4	41.9	41.7	41.6	41.8	41.9	46.8	47.1	47.3	47.5	47.5	45	44.8	44.6	44.8	45.6	14.5	14.9	15.4	15.9	16.6	4.3	4.5	4.8
41400042	2012	Female	40-44	0	33905	KWT	3.5	3.4	3.4	2.3	2.3	2.3	2.3	2.2	3.8	3.8	3.8	3.9	3.9	3.5	3.6	3.6	3.6	3.6	1.6	1.7	1.7	1.7	1.7	1.3	1.4	1.4	1.5	1.6	1.1	1.1	1.2
60800200	2010	Male	40-44	22	195066	PHL	46.3	46.1	46.7	50	50.9	51.9	53	54.3	51.8	53.7	55.5	57.5	59.6	57.7	58.6	58.8	58.8	58.7	47.7	47.8	47.9	48	48	10.9	10.9	11	11.1	11.2	1.8	1.8	1.8
60800200	2010	Female	40-44	7	202023	PHL	7.9	7.9	7.9	6.5	7	7.5	8	8.4	5.5	5.7	6	6.3	6.7	5.7	5.8	5.9	5.9	5.9	4.3	4.3	4.3	4.3	4.3	1.3	1.3	1.3	1.3	1.3	0.7	0.7	0.7
60800200	2011	Male	40-44	17	200865	PHL	46.6	46.3	46.1	49.3	50	50.9	51.9	53	50.3	51.8	53.7	55.5	57.5	56.8	57.7	58.6	58.8	58.8	47.5	47.7	47.8	47.9	48	10.8	10.9	10.9	11	11.1	1.8	1.8	1.8
60800200	2011	Female	40-44	18	207475	PHL	8.1	7.9	7.9	6.1	6.5	7	7.5	8	5.3	5.5	5.7	6	6.3	5.5	5.7	5.8	5.9	5.9	4.3	4.3	4.3	4.3	4.3	1.3	1.3	1.3	1.3	1.3	0.7	0.7	0.7
60800200	2012	Male	40-44	13	206838	PHL	47.2	46.6	46.3	48.8	49.3	50	50.9	51.9	49.7	50.3	51.8	53.7	55.5	54.9	56.8	57.7	58.6	58.8	47.3	47.5	47.7	47.8	47.9	10.7	10.8	10.9	10.9	11	1.8	1.8	1.8
60800200	2012	Female	40-44	7	213075	PHL	8.3	8.1	7.9	5.9	6.1	6.5	7	7.5	5.2	5.3	5.5	5.7	6	5.2	5.5	5.7	5.8	5.9	4.3	4.3	4.3	4.3	4.3	1.3	1.3	1.3	1.3	1.3	0.7	0.7	0.7
76400200	2010	Male	40-44	4	54365	THA	45.6	45.9	46.1	42.5	43.1	44	45.2	46.6	46.1	48.4	50.5	52.4	54	51.5	52.5	52.6	52.6	52.7	43.9	44.3	44.7	45.1	45.6	16.5	16.4	16.3	16.2	16.2	0.7	0.7	0.8
76400200	2010	Female	40-44	4	62673	THA	2.5	2.5	2.5	1.6	1.6	1.6	1.7	1.8	1.9	2	2.2	2.4	2.7	2.1	2.4	2.4	2.4	2.4	1.7	1.7	1.7	1.7	1.6	0.5	0.5	0.5	0.5	0.5	0.2	0.2	0.2
76400200	2011	Male	40-44	6	53020	THA	45.2	45.6	45.9	42.6	42.5	43.1	44	45.2	44	46.1	48.4	50.5	52.4	50.4	51.5	52.5	52.6	52.6	43.6	43.9	44.3	44.7	45.1	16.5	16.5	16.4	16.3	16.2	0.7	0.7	0.7
76400200	2011	Female	40-44	4	60431	THA	2.5	2.5	2.5	1.6	1.6	1.6	1.6	1.7	1.7	1.9	2	2.2	2.4	1.9	2.1	2.4	2.4	2.4	1.7	1.7	1.7	1.7	1.7	0.5	0.5	0.5	0.5	0.5	0.2	0.2	0.2
76400200	2012	Male	40-44	9	52450	THA	45.1	45.2	45.6	42.9	42.6	42.5	43.1	44	42.5	44	46.1	48.4	50.5	49.3	50.4	51.5	52.5	52.6	43.2	43.6	43.9	44.3	44.7	16.6	16.5	16.5	16.4	16.3	0.7	0.7	0.7
76400200	2012	Female	40-44	4	59299	THA	2.5	2.5	2.5	1.6	1.6	1.6	1.6	1.6	1.6	1.7	1.9	2	2.2	1.7	1.9	2.1	2.4	2.4	1.7	1.7	1.7	1.7	1.7	0.5	0.5	0.5	0.5	0.5	0.2	0.2	0.2
76400300	2010	Male	40-44	7	73400	THA	45.6	45.9	46.1	42.5	43.1	44	45.2	46.6	46.1	48.4	50.5	52.4	54	51.5	52.5	52.6	52.6	52.7	43.9	44.3	44.7	45.1	45.6	16.5	16.4	16.3	16.2	16.2	0.7	0.7	0.8
76400300	2010	Female	40-44	6	80900	THA	2.5	2.5	2.5	1.6	1.6	1.6	1.7	1.8	1.9	2	2.2	2.4	2.7	2.1	2.4	2.4	2.4	2.4	1.7	1.7	1.7	1.7	1.6	0.5	0.5	0.5	0.5	0.5	0.2	0.2	0.2
76400300	2011	Male	40-44	6	72200	THA	45.2	45.6	45.9	42.6	42.5	43.1	44	45.2	44	46.1	48.4	50.5	52.4	50.4	51.5	52.5	52.6	52.6	43.6	43.9	44.3	44.7	45.1	16.5	16.5	16.4	16.3	16.2	0.7	0.7	0.7
76400300	2011	Female	40-44	4	80000	THA	2.5	2.5	2.5	1.6	1.6	1.6	1.6	1.7	1.7	1.9	2	2.2	2.4	1.9	2.1	2.4	2.4	2.4	1.7	1.7	1.7	1.7	1.7	0.5	0.5	0.5	0.5	0.5	0.2	0.2	0.2
76400300	2012	Male	40-44	11	69900	THA	45.1	45.2	45.6	42.9	42.6	42.5	43.1	44	42.5	44	46.1	48.4	50.5	49.3	50.4	51.5	52.5	52.6	43.2	43.6	43.9	44.3	44.7	16.6	16.5	16.5	16.4	16.3	0.7	0.7	0.7
76400300	2012	Female	40-44	8	77900	THA	2.5	2.5	2.5	1.6	1.6	1.6	1.6	1.6	1.6	1.7	1.9	2	2.2	1.7	1.9	2.1	2.4	2.4	1.7	1.7	1.7	1.7	1.7	0.5	0.5	0.5	0.5	0.5	0.2	0.2	0.2
76400400	2010	Male	40-44	6	53900	THA	45.6	45.9	46.1	42.5	43.1	44	45.2	46.6	46.1	48.4	50.5	52.4	54	51.5	52.5	52.6	52.6	52.7	43.9	44.3	44.7	45.1	45.6	16.5	16.4	16.3	16.2	16.2	0.7	0.7	0.8
76400400	2010	Female	40-44	1	58800	THA	2.5	2.5	2.5	1.6	1.6	1.6	1.7	1.8	1.9	2	2.2	2.4	2.7	2.1	2.4	2.4	2.4	2.4	1.7	1.7	1.7	1.7	1.6	0.5	0.5	0.5	0.5	0.5	0.2	0.2	0.2
76400400	2011	Male	40-44	5	53800	THA	45.2	45.6	45.9	42.6	42.5	43.1	44	45.2	44	46.1	48.4	50.5	52.4	50.4	51.5	52.5	52.6	52.6	43.6	43.9	44.3	44.7	45.1	16.5	16.5	16.4	16.3	16.2	0.7	0.7	0.7
76400400	2011	Female	40-44	3	59000	THA	2.5	2.5	2.5	1.6	1.6	1.6	1.6	1.7	1.7	1.9	2	2.2	2.4	1.9	2.1	2.4	2.4	2.4	1.7	1.7	1.7	1.7	1.7	0.5	0.5	0.5	0.5	0.5	0.2	0.2	0.2
76400400	2012	Male	40-44	8	53900	THA	45.1	45.2	45.6	42.9	42.6	42.5	43.1	44	42.5	44	46.1	48.4	50.5	49.3	50.4	51.5	52.5	52.6	43.2	43.6	43.9	44.3	44.7	16.6	16.5	16.5	16.4	16.3	0.7	0.7	0.7
76400400	2012	Female	40-44	2	59400	THA	2.5	2.5	2.5	1.6	1.6	1.6	1.6	1.6	1.6	1.7	1.9	2	2.2	1.7	1.9	2.1	2.4	2.4	1.7	1.7	1.7	1.7	1.7	0.5	0.5	0.5	0.5	0.5	0.2	0.2	0.2
76400500	2010	Male	40-44	5	31400	THA	45.6	45.9	46.1	42.5	43.1	44	45.2	46.6	46.1	48.4	50.5	52.4	54	51.5	52.5	52.6	52.6	52.7	43.9	44.3	44.7	45.1	45.6	16.5	16.4	16.3	16.2	16.2	0.7	0.7	0.8
76400500	2010	Female	40-44	1	34900	THA	2.5	2.5	2.5	1.6	1.6	1.6	1.7	1.8	1.9	2	2.2	2.4	2.7	2.1	2.4	2.4	2.4	2.4	1.7	1.7	1.7	1.7	1.6	0.5	0.5	0.5	0.5	0.5	0.2	0.2	0.2
76400500	2011	Male	40-44	2	30000	THA	45.2	45.6	45.9	42.6	42.5	43.1	44	45.2	44	46.1	48.4	50.5	52.4	50.4	51.5	52.5	52.6	52.6	43.6	43.9	44.3	44.7	45.1	16.5	16.5	16.4	16.3	16.2	0.7	0.7	0.7
76400500	2011	Female	40-44	2	33200	THA	2.5	2.5	2.5	1.6	1.6	1.6	1.6	1.7	1.7	1.9	2	2.2	2.4	1.9	2.1	2.4	2.4	2.4	1.7	1.7	1.7	1.7	1.7	0.5	0.5	0.5	0.5	0.5	0.2	0.2	0.2
76400500	2012	Male	40-44	4	28700	THA	45.1	45.2	45.6	42.9	42.6	42.5	43.1	44	42.5	44	46.1	48.4	50.5	49.3	50.4	51.5	52.5	52.6	43.2	43.6	43.9	44.3	44.7	16.6	16.5	16.5	16.4	16.3	0.7	0.7	0.7
76400500	2012	Female	40-44	1	31600	THA	2.5	2.5	2.5	1.6	1.6	1.6	1.6	1.6	1.6	1.7	1.9	2	2.2	1.7	1.9	2.1	2.4	2.4	1.7	1.7	1.7	1.7	1.7	0.5	0.5	0.5	0.5	0.5	0.2	0.2	0.2
79200200	2010	Male	40-44	12	75213	TUR	47.6	49.7	51.4	55.1	55.7	56.3	56.2	55.8	57.3	57	56.5	56.2	55.7	49.1	48.8	48.9	48.8	48.7	49.1	48.9	48.7	48.6	48.3	21.2	21.4	21.5	21.5	21.6	2	2	2.1
79200200	2010	Female	40-44	1	70131	TUR	18.3	18.9	19.4	23	23.2	23.4	23.2	22.8	23.2	22.5	21.9	21.5	21.1	21.4	20.3	19.5	18.8	18.2	16.3	16.3	16.3	16.4	16.4	10.5	10.4	10.3	10.3	10.2	1.6	1.6	1.6
79200200	2011	Male	40-44	9	79334	TUR	46.2	47.6	49.7	54.5	55.1	55.7	56.3	56.2	57.4	57.3	57	56.5	56.2	49.4	49.1	48.8	48.9	48.8	49.2	49.1	48.9	48.7	48.6	21.1	21.2	21.4	21.5	21.5	2	2	2
79200200	2011	Female	40-44	3	74229	TUR	18	18.3	18.9	22.9	23	23.2	23.4	23.2	24	23.2	22.5	21.9	21.5	22.1	21.4	20.3	19.5	18.8	16.4	16.3	16.3	16.3	16.4	10.5	10.5	10.4	10.3	10.3	1.6	1.6	1.6
79200200	2012	Male	40-44	10	84569	TUR	45.3	46.2	47.6	54.2	54.5	55.1	55.7	56.3	57.5	57.4	57.3	57	56.5	49.8	49.4	49.1	48.8	48.9	49.5	49.2	49.1	48.9	48.7	21	21.1	21.2	21.4	21.5	2.1	2	2
79200200	2012	Female	40-44	2	80024	TUR	17.7	18	18.3	23.1	22.9	23	23.2	23.4	25	24	23.2	22.5	21.9	22.7	22.1	21.4	20.3	19.5	16.9	16.4	16.3	16.3	16.3	10.5	10.5	10.5	10.4	10.3	1.6	1.6	1.6
79200100	2010	Male	40-44	27	138540	TUR	47.6	49.7	51.4	55.1	55.7	56.3	56.2	55.8	57.3	57	56.5	56.2	55.7	49.1	48.8	48.9	48.8	48.7	49.1	48.9	48.7	48.6	48.3	21.2	21.4	21.5	21.5	21.6	2	2	2.1
79200100	2010	Female	40-44	10	138753	TUR	18.3	18.9	19.4	23	23.2	23.4	23.2	22.8	23.2	22.5	21.9	21.5	21.1	21.4	20.3	19.5	18.8	18.2	16.3	16.3	16.3	16.4	16.4	10.5	10.4	10.3	10.3	10.2	1.6	1.6	1.6
79200100	2011	Male	40-44	29	142395	TUR	46.2	47.6	49.7	54.5	55.1	55.7	56.3	56.2	57.4	57.3	57	56.5	56.2	49.4	49.1	48.8	48.9	48.8	49.2	49.1	48.9	48.7	48.6	21.1	21.2	21.4	21.5	21.5	2	2	2
79200100	2011	Female	40-44	12	142991	TUR	18	18.3	18.9	22.9	23	23.2	23.4	23.2	24	23.2	22.5	21.9	21.5	22.1	21.4	20.3	19.5	18.8	16.4	16.3	16.3	16.3	16.4	10.5	10.5	10.4	10.3	10.3	1.6	1.6	1.6
79200100	2012	Male	40-44	30	148339	TUR	45.3	46.2	47.6	54.2	54.5	55.1	55.7	56.3	57.5	57.4	57.3	57	56.5	49.8	49.4	49.1	48.8	48.9	49.5	49.2	49.1	48.9	48.7	21	21.1	21.2	21.4	21.5	2.1	2	2
79200100	2012	Female	40-44	15	149776	TUR	17.7	18	18.3	23.1	22.9	23	23.2	23.4	25	24	23.2	22.5	21.9	22.7	22.1	21.4	20.3	19.5	16.9	16.4	16.3	16.3	16.3	10.5	10.5	10.5	10.4	10.3	1.6	1.6	1.6
4000000	2010	Male	40-44	26	350559	AUT	41	40.9	40.6	42.7	43.2	44.3	45.4	46.3	47.9	47	45.8	44.5	43.5	40.6	41	41.9	42.5	42.9	40.4	41.1	41.4	41.7	41.9	28	27.4	27.1	27	27	6.6	6.7	6.7
4000000	2010	Female	40-44	26	344700	AUT	30.3	30.6	31.2	34.1	34.2	34.9	35.7	36.2	35.9	35.6	35.1	34.4	33.4	33.9	34.2	34.9	35.3	35.3	32.5	32.3	31.8	31.3	30.6	19.4	19.1	19.4	19.9	20.6	5.9	6	6.1
4000000	2011	Male	40-44	32	341717	AUT	41	41	40.9	42.5	42.7	43.2	44.3	45.4	47.7	47.9	47	45.8	44.5	41.2	40.6	41	41.9	42.5	39.8	40.4	41.1	41.4	41.7	28.8	28	27.4	27.1	27	6.5	6.6	6.7
4000000	2011	Female	40-44	24	338857	AUT	30.2	30.3	30.6	34.2	34.1	34.2	34.9	35.7	35.5	35.9	35.6	35.1	34.4	35.1	33.9	34.2	34.9	35.3	32.6	32.5	32.3	31.8	31.3	19.9	19.4	19.1	19.4	19.9	5.8	5.9	6
4000000	2012	Male	40-44	23	331894	AUT	41	41	41	42.8	42.5	42.7	43.2	44.3	47.1	47.7	47.9	47	45.8	42.1	41.2	40.6	41	41.9	39.2	39.8	40.4	41.1	41.4	29.6	28.8	28	27.4	27.1	6.4	6.5	6.6
4000000	2012	Female	40-44	25	331822	AUT	30.2	30.2	30.3	34.5	34.2	34.1	34.2	34.9	34.6	35.5	35.9	35.6	35.1	36.8	35.1	33.9	34.2	34.9	32.5	32.6	32.5	32.3	31.8	20.5	19.9	19.4	19.1	19.4	5.7	5.8	5.9
10000000	2010	Male	40-44	57	263366	BGR	55.9	57.7	58.4	60.5	61.2	61.5	61.9	62	62.6	62.5	62.2	61.9	61.6	41.6	39.6	38.6	38.1	37.8	58.6	58	57.5	57.2	57.1	18.1	18.2	18.1	18.1	18	4	3.9	3.9
10000000	2010	Female	40-44	15	259144	BGR	43.5	44.8	45.7	46.5	46.8	46.8	46.2	45.3	50.2	47.8	44.9	41.8	38.4	38.8	38.1	37.8	37.6	37.4	39.7	39.5	39.4	39.4	39.4	21.8	21.8	21.8	21.7	21.7	5.9	5.9	5.8
10000000	2011	Male	40-44	69	266161	BGR	53.8	55.9	57.7	59.6	60.5	61.2	61.5	61.9	62.7	62.6	62.5	62.2	61.9	44.7	41.6	39.6	38.6	38.1	59.3	58.6	58	57.5	57.2	17.9	18.1	18.2	18.1	18.1	4	4	3.9
10000000	2011	Female	40-44	16	251701	BGR	42.2	43.5	44.8	46	46.5	46.8	46.8	46.2	52.1	50.2	47.8	44.9	41.8	39.9	38.8	38.1	37.8	37.6	39.9	39.7	39.5	39.4	39.4	21.7	21.8	21.8	21.8	21.7	6	5.9	5.9
10000000	2012	Male	40-44	66	270704	BGR	51.8	53.8	55.9	58.6	59.6	60.5	61.2	61.5	62.4	62.7	62.6	62.5	62.2	48.1	44.7	41.6	39.6	38.6	60.1	59.3	58.6	58	57.5	17.8	17.9	18.1	18.2	18.1	4	4	4
10000000	2012	Female	40-44	19	255193	BGR	41	42.2	43.5	45.4	46	46.5	46.8	46.8	53.5	52.1	50.2	47.8	44.9	41	39.9	38.8	38.1	37.8	40.1	39.9	39.7	39.5	39.4	21.7	21.7	21.8	21.8	21.8	6.1	6	5.9
11200000	2010	Male	40-44	64	315319	BLR	54.1	53.4	53	50.9	51.7	53	54.8	57	59.3	61.6	63.8	64.7	65.7	56.7	57.4	57.4	57.5	57.4	50.7	50.6	50.3	50.1	49.8	15.3	15.1	15	14.9	14.8	4.9	4.9	4.9
11200000	2010	Female	40-44	4	339251	BLR	16.4	16	15.6	18.3	18.3	18.2	18.1	18.1	17.7	17.7	17.6	17.6	17.6	16.3	16.4	16.6	16.8	16.9	16.7	16.7	16.6	16.5	16.3	7.5	7.4	7.4	7.3	7.3	2.5	2.5	2.5
11200000	2011	Male	40-44	45	312880	BLR	55.9	54.1	53.4	50.5	50.9	51.7	53	54.8	57	59.3	61.6	63.8	64.7	56	56.7	57.4	57.4	57.5	50.8	50.7	50.6	50.3	50.1	15.4	15.3	15.1	15	14.9	5	4.9	4.9
11200000	2011	Female	40-44	7	337118	BLR	16.8	16.4	16	18.3	18.3	18.3	18.2	18.1	17.8	17.7	17.7	17.6	17.6	16.2	16.3	16.4	16.6	16.8	16.7	16.7	16.7	16.6	16.5	7.5	7.5	7.4	7.4	7.3	2.5	2.5	2.5
11200000	2012	Male	40-44	44	312671	BLR	57.7	55.9	54.1	50.2	50.5	50.9	51.7	53	54.9	57	59.3	61.6	63.8	55.2	56	56.7	57.4	57.4	50.6	50.8	50.7	50.6	50.3	15.5	15.4	15.3	15.1	15	5.1	5	4.9
11200000	2012	Female	40-44	15	337005	BLR	17.3	16.8	16.4	18.2	18.3	18.3	18.3	18.2	17.9	17.8	17.7	17.7	17.6	16.1	16.2	16.3	16.4	16.6	16.6	16.7	16.7	16.7	16.6	7.6	7.5	7.5	7.4	7.4	2.5	2.5	2.5
19100000	2010	Male	40-44	19	151485	HRV	36.4	36.3	36	45.2	44.9	44.6	44.2	43.7	44.9	43.9	42.7	41.4	40	39.4	38	37.2	37.1	37.2	58.3	58.1	57.8	57.2	56.6	23.7	23.4	22.9	22.5	22.2	2.5	2.5	2.4
19100000	2010	Female	40-44	11	151988	HRV	30.1	30.1	30.1	28	27.7	27.5	27.2	27.1	26.4	26.5	26.8	27.1	27.5	32.3	32.6	32.8	32.7	32.8	34.5	34.4	34.3	34.2	34	19.7	19.5	19.3	19	18.7	1.8	1.8	1.8
19100000	2011	Male	40-44	20	142736	HRV	36.5	36.4	36.3	45.5	45.2	44.9	44.6	44.2	45.8	44.9	43.9	42.7	41.4	40.8	39.4	38	37.2	37.1	58.3	58.3	58.1	57.8	57.2	24.1	23.7	23.4	22.9	22.5	2.5	2.5	2.5
19100000	2011	Female	40-44	12	142413	HRV	30.1	30.1	30.1	28.2	28	27.7	27.5	27.2	26.3	26.4	26.5	26.8	27.1	32	32.3	32.6	32.8	32.7	34.6	34.5	34.4	34.3	34.2	19.9	19.7	19.5	19.3	19	1.8	1.8	1.8
19100000	2012	Male	40-44	9	140995	HRV	36.6	36.5	36.4	45.6	45.5	45.2	44.9	44.6	46.4	45.8	44.9	43.9	42.7	42	40.8	39.4	38	37.2	58.3	58.3	58.3	58.1	57.8	24.3	24.1	23.7	23.4	22.9	2.6	2.5	2.5
19100000	2012	Female	40-44	15	140054	HRV	30.1	30.1	30.1	28.3	28.2	28	27.7	27.5	26.4	26.3	26.4	26.5	26.8	31.8	32	32.3	32.6	32.8	34.6	34.6	34.5	34.4	34.3	20.1	19.9	19.7	19.5	19.3	1.8	1.8	1.8
19600000	2010	Male	40-44	1	26053	CYP	54.7	54.4	54.7	60.9	62.7	64.5	64.9	65.1	59	58.8	58.5	58.3	58.3	53.8	54.5	54.2	53.9	53.7	56.7	56.5	56.3	56.2	56	19	19.2	19.4	19.6	19.7	3.8	3.9	3.9
19600000	2010	Female	40-44	2	30174	CYP	19.9	19.7	19.6	21.6	22.9	24.3	25	25.4	27.6	27.8	28	28.3	28.7	37.1	38.9	38.3	37.7	37.3	28.9	28.8	28.7	28.6	28.6	13.6	13.6	13.7	13.8	13.8	2.2	2.2	2.2
19600000	2011	Male	40-44	4	26656	CYP	55.3	54.7	54.4	59.3	60.9	62.7	64.5	64.9	59.3	59	58.8	58.5	58.3	53.4	53.8	54.5	54.2	53.9	57	56.7	56.5	56.3	56.2	19	19	19.2	19.4	19.6	3.8	3.8	3.9
19600000	2011	Female	40-44	3	31440	CYP	20.2	19.9	19.7	20.3	21.6	22.9	24.3	25	27.2	27.6	27.8	28	28.3	35.9	37.1	38.9	38.3	37.7	29	28.9	28.8	28.7	28.6	13.5	13.6	13.6	13.7	13.8	2.2	2.2	2.2
19600000	2012	Male	40-44	3	27189	CYP	55.9	55.3	54.7	58.1	59.3	60.9	62.7	64.5	59.5	59.3	59	58.8	58.5	53.3	53.4	53.8	54.5	54.2	57.4	57	56.7	56.5	56.3	18.9	19	19	19.2	19.4	3.8	3.8	3.8
19600000	2012	Female	40-44	2	32207	CYP	20.6	20.2	19.9	19.4	20.3	21.6	22.9	24.3	26.7	27.2	27.6	27.8	28	35.2	35.9	37.1	38.9	38.3	29.1	29	28.9	28.8	28.7	13.4	13.5	13.6	13.6	13.7	2.2	2.2	2.2
20300000	2010	Male	40-44	29	360593	CZE	29.2	29.2	29.5	31.7	32.3	32.8	33	33.1	34.7	35.1	35.5	35.8	35.9	36.3	36.7	36.7	36.6	36.4	50.6	49.8	48.9	48.1	47.4	21.2	21	20.9	20.7	20.5	4.3	4.3	4.3
20300000	2010	Female	40-44	24	342119	CZE	21.4	21.7	22.6	24.3	25.4	26.4	27.1	27.3	20.2	20.1	20.4	21.1	22.3	24.7	26	26.9	27.6	28.1	27.1	27	26.9	26.8	26.8	17.5	17.3	17	16.8	16.6	3.2	3.2	3.2
20300000	2011	Male	40-44	23	365161	CZE	29.3	29.2	29.2	31.1	31.7	32.3	32.8	33	34.3	34.7	35.1	35.5	35.8	36.1	36.3	36.7	36.7	36.6	51.3	50.6	49.8	48.9	48.1	21.3	21.2	21	20.9	20.7	4.3	4.3	4.3
20300000	2011	Female	40-44	19	345700	CZE	21.5	21.4	21.7	23.3	24.3	25.4	26.4	27.1	21	20.2	20.1	20.4	21.1	23.6	24.7	26	26.9	27.6	27	27.1	27	26.9	26.8	17.7	17.5	17.3	17	16.8	3.3	3.2	3.2
20300000	2012	Male	40-44	28	376219	CZE	29.4	29.3	29.2	31	31.1	31.7	32.3	32.8	33.6	34.3	34.7	35.1	35.5	35.8	36.1	36.3	36.7	36.7	51.7	51.3	50.6	49.8	48.9	21.3	21.3	21.2	21	20.9	4.4	4.3	4.3
20300000	2012	Female	40-44	21	355963	CZE	21.6	21.5	21.4	22.8	23.3	24.3	25.4	26.4	22.2	21	20.2	20.1	20.4	22.7	23.6	24.7	26	26.9	26.7	27	27.1	27	26.9	17.8	17.7	17.5	17.3	17	3.3	3.3	3.2
20800000	2010	Male	40-44	13	207287	DNK	24.5	25.7	27.1	27.1	28	28.7	29.5	30.4	34.4	35	35.1	35.3	35.7	35.5	36.4	37	37.7	38.2	34.6	35.1	35.5	35.8	36.2	22.9	23.8	24.6	25	25	12.4	12.8	13.1
20800000	2010	Female	40-44	14	201783	DNK	24.4	25.5	26.6	24.2	25	25.9	27	28.3	27.8	28.8	30.2	32.1	34.2	36	38.2	40.3	42	43.2	41.7	42.7	43.2	43.7	44.2	31.2	32.6	33.7	34.1	34.1	15.8	16.2	16.4
20800000	2011	Male	40-44	8	201319	DNK	23.6	24.5	25.7	26	27.1	28	28.7	29.5	33.4	34.4	35	35.1	35.3	34.7	35.5	36.4	37	37.7	34.4	34.6	35.1	35.5	35.8	22.1	22.9	23.8	24.6	25	12	12.4	12.8
20800000	2011	Female	40-44	18	196211	DNK	23.6	24.4	25.5	23.4	24.2	25	25.9	27	26.7	27.8	28.8	30.2	32.1	34.2	36	38.2	40.3	42	39.9	41.7	42.7	43.2	43.7	29.7	31.2	32.6	33.7	34.1	15.3	15.8	16.2
20800000	2012	Male	40-44	23	197107	DNK	23.2	23.6	24.5	24.7	26	27.1	28	28.7	32.2	33.4	34.4	35	35.1	34.1	34.7	35.5	36.4	37	34.2	34.4	34.6	35.1	35.5	21.5	22.1	22.9	23.8	24.6	11.5	12	12.4
20800000	2012	Female	40-44	10	193290	DNK	23.1	23.6	24.4	22.7	23.4	24.2	25	25.9	25.8	26.7	27.8	28.8	30.2	32.5	34.2	36	38.2	40.3	38.2	39.9	41.7	42.7	43.2	28.3	29.7	31.2	32.6	33.7	14.8	15.3	15.8
23300000	2010	Male	40-44	4	43550	EST	47.6	49	50.2	52	52.1	52	51.8	51.6	45.8	46.1	46.6	47.4	48.6	51	52.9	54.4	55.5	55.4	60.4	61	61.3	60.8	60.1	27.7	27.1	26.4	25.7	25.2	4.2	4.2	4.2
23300000	2010	Female	40-44	3	44395	EST	23.1	23.4	24	26.8	26.6	26.4	26.1	25.8	23.4	23.9	24.5	25.2	26.1	29.6	31.1	31.9	32.2	31.6	25.3	26.2	27.1	27.2	27.2	15.4	15.1	14.9	14.6	14.4	2.5	2.5	2.5
23300000	2011	Male	40-44	2	44468	EST	46.8	47.6	49	51.5	52	52.1	52	51.8	45.7	45.8	46.1	46.6	47.4	49.4	51	52.9	54.4	55.5	59.8	60.4	61	61.3	60.8	28.3	27.7	27.1	26.4	25.7	4.2	4.2	4.2
23300000	2011	Female	40-44	1	44908	EST	23	23.1	23.4	27	26.8	26.6	26.4	26.1	22.9	23.4	23.9	24.5	25.2	28.3	29.6	31.1	31.9	32.2	24.4	25.3	26.2	27.1	27.2	15.6	15.4	15.1	14.9	14.6	2.6	2.5	2.5
23300000	2012	Male	40-44	3	45475	EST	46.1	46.8	47.6	50.5	51.5	52	52.1	52	45.2	45.7	45.8	46.1	46.6	48.2	49.4	51	52.9	54.4	59.1	59.8	60.4	61	61.3	28.8	28.3	27.7	27.1	26.4	4.3	4.2	4.2
23300000	2012	Female	40-44	0	45476	EST	22.9	23	23.1	26.9	27	26.8	26.6	26.4	22.3	22.9	23.4	23.9	24.5	27.1	28.3	29.6	31.1	31.9	23.6	24.4	25.3	26.2	27.1	15.7	15.6	15.4	15.1	14.9	2.6	2.6	2.5
25000100	2010	Male	40-44	2	40338	FRA	37.8	37.3	36.4	42.6	41.9	41.4	41.5	42.2	46.7	47.5	48.3	48.8	49.1	47.2	46.9	47.2	48.5	49.9	54.3	56.7	58.6	59.8	60	40	40.2	40.6	40.6	39.8	17.8	19.3	20.7
25000100	2010	Female	40-44	6	40372	FRA	35.5	35.4	35	35.5	35.9	36.5	37.5	38.9	36.2	37.3	38.1	38.7	38.8	41.7	41.4	41.4	42.1	42.5	47.6	49.2	50.9	52	51.9	36	35.6	34.8	33.5	31.4	17.6	19.2	20.5
25000100	2011	Male	40-44	7	40199	FRA	38.2	37.8	37.3	43.5	42.6	41.9	41.4	41.5	45.5	46.7	47.5	48.3	48.8	47.5	47.2	46.9	47.2	48.5	52	54.3	56.7	58.6	59.8	40	40	40.2	40.6	40.6	16.4	17.8	19.3
25000100	2011	Female	40-44	3	40252	FRA	35.5	35.5	35.4	35.2	35.5	35.9	36.5	37.5	34.6	36.2	37.3	38.1	38.7	42	41.7	41.4	41.4	42.1	46.9	47.6	49.2	50.9	52	36	36	35.6	34.8	33.5	16	17.6	19.2
25000200	2010	Male	40-44	4	22424	FRA	37.8	37.3	36.4	42.6	41.9	41.4	41.5	42.2	46.7	47.5	48.3	48.8	49.1	47.2	46.9	47.2	48.5	49.9	54.3	56.7	58.6	59.8	60	40	40.2	40.6	40.6	39.8	17.8	19.3	20.7
25000200	2010	Female	40-44	3	22515	FRA	35.5	35.4	35	35.5	35.9	36.5	37.5	38.9	36.2	37.3	38.1	38.7	38.8	41.7	41.4	41.4	42.1	42.5	47.6	49.2	50.9	52	51.9	36	35.6	34.8	33.5	31.4	17.6	19.2	20.5
25000200	2011	Male	40-44	5	22578	FRA	38.2	37.8	37.3	43.5	42.6	41.9	41.4	41.5	45.5	46.7	47.5	48.3	48.8	47.5	47.2	46.9	47.2	48.5	52	54.3	56.7	58.6	59.8	40	40	40.2	40.6	40.6	16.4	17.8	19.3
25000200	2011	Female	40-44	4	22426	FRA	35.5	35.5	35.4	35.2	35.5	35.9	36.5	37.5	34.6	36.2	37.3	38.1	38.7	42	41.7	41.4	41.4	42.1	46.9	47.6	49.2	50.9	52	36	36	35.6	34.8	33.5	16	17.6	19.2
25000200	2012	Male	40-44	4	22826	FRA	38.5	38.2	37.8	44.4	43.5	42.6	41.9	41.4	44.5	45.5	46.7	47.5	48.3	47.5	47.5	47.2	46.9	47.2	50.3	52	54.3	56.7	58.6	40	40	40	40.2	40.6	15.2	16.4	17.8
25000200	2012	Female	40-44	0	22575	FRA	35.5	35.5	35.5	35.1	35.2	35.5	35.9	36.5	33.1	34.6	36.2	37.3	38.1	42.1	42	41.7	41.4	41.4	47.4	46.9	47.6	49.2	50.9	35.6	36	36	35.6	34.8	14.9	16	17.6
25000400	2010	Male	40-44	6	18055	FRA	37.8	37.3	36.4	42.6	41.9	41.4	41.5	42.2	46.7	47.5	48.3	48.8	49.1	47.2	46.9	47.2	48.5	49.9	54.3	56.7	58.6	59.8	60	40	40.2	40.6	40.6	39.8	17.8	19.3	20.7
25000400	2010	Female	40-44	3	17952	FRA	35.5	35.4	35	35.5	35.9	36.5	37.5	38.9	36.2	37.3	38.1	38.7	38.8	41.7	41.4	41.4	42.1	42.5	47.6	49.2	50.9	52	51.9	36	35.6	34.8	33.5	31.4	17.6	19.2	20.5
25000400	2011	Male	40-44	1	18133	FRA	38.2	37.8	37.3	43.5	42.6	41.9	41.4	41.5	45.5	46.7	47.5	48.3	48.8	47.5	47.2	46.9	47.2	48.5	52	54.3	56.7	58.6	59.8	40	40	40.2	40.6	40.6	16.4	17.8	19.3
25000400	2011	Female	40-44	0	17928	FRA	35.5	35.5	35.4	35.2	35.5	35.9	36.5	37.5	34.6	36.2	37.3	38.1	38.7	42	41.7	41.4	41.4	42.1	46.9	47.6	49.2	50.9	52	36	36	35.6	34.8	33.5	16	17.6	19.2
25000400	2012	Male	40-44	3	18251	FRA	38.5	38.2	37.8	44.4	43.5	42.6	41.9	41.4	44.5	45.5	46.7	47.5	48.3	47.5	47.5	47.2	46.9	47.2	50.3	52	54.3	56.7	58.6	40	40	40	40.2	40.6	15.2	16.4	17.8
25000400	2012	Female	40-44	0	17980	FRA	35.5	35.5	35.5	35.1	35.2	35.5	35.9	36.5	33.1	34.6	36.2	37.3	38.1	42.1	42	41.7	41.4	41.4	47.4	46.9	47.6	49.2	50.9	35.6	36	36	35.6	34.8	14.9	16	17.6
25000500	2010	Male	40-44	2	28045	FRA	37.8	37.3	36.4	42.6	41.9	41.4	41.5	42.2	46.7	47.5	48.3	48.8	49.1	47.2	46.9	47.2	48.5	49.9	54.3	56.7	58.6	59.8	60	40	40.2	40.6	40.6	39.8	17.8	19.3	20.7
25000500	2010	Female	40-44	1	27574	FRA	35.5	35.4	35	35.5	35.9	36.5	37.5	38.9	36.2	37.3	38.1	38.7	38.8	41.7	41.4	41.4	42.1	42.5	47.6	49.2	50.9	52	51.9	36	35.6	34.8	33.5	31.4	17.6	19.2	20.5
25000500	2011	Male	40-44	3	27820	FRA	38.2	37.8	37.3	43.5	42.6	41.9	41.4	41.5	45.5	46.7	47.5	48.3	48.8	47.5	47.2	46.9	47.2	48.5	52	54.3	56.7	58.6	59.8	40	40	40.2	40.6	40.6	16.4	17.8	19.3
25000500	2011	Female	40-44	2	27443	FRA	35.5	35.5	35.4	35.2	35.5	35.9	36.5	37.5	34.6	36.2	37.3	38.1	38.7	42	41.7	41.4	41.4	42.1	46.9	47.6	49.2	50.9	52	36	36	35.6	34.8	33.5	16	17.6	19.2
25000500	2012	Male	40-44	1	27718	FRA	38.5	38.2	37.8	44.4	43.5	42.6	41.9	41.4	44.5	45.5	46.7	47.5	48.3	47.5	47.5	47.2	46.9	47.2	50.3	52	54.3	56.7	58.6	40	40	40	40.2	40.6	15.2	16.4	17.8
25000500	2012	Female	40-44	8	27423	FRA	35.5	35.5	35.5	35.1	35.2	35.5	35.9	36.5	33.1	34.6	36.2	37.3	38.1	42.1	42	41.7	41.4	41.4	47.4	46.9	47.6	49.2	50.9	35.6	36	36	35.6	34.8	14.9	16	17.6
25000600	2010	Male	40-44	4	16683	FRA	37.8	37.3	36.4	42.6	41.9	41.4	41.5	42.2	46.7	47.5	48.3	48.8	49.1	47.2	46.9	47.2	48.5	49.9	54.3	56.7	58.6	59.8	60	40	40.2	40.6	40.6	39.8	17.8	19.3	20.7
25000600	2010	Female	40-44	3	16648	FRA	35.5	35.4	35	35.5	35.9	36.5	37.5	38.9	36.2	37.3	38.1	38.7	38.8	41.7	41.4	41.4	42.1	42.5	47.6	49.2	50.9	52	51.9	36	35.6	34.8	33.5	31.4	17.6	19.2	20.5
25000600	2011	Male	40-44	4	16470	FRA	38.2	37.8	37.3	43.5	42.6	41.9	41.4	41.5	45.5	46.7	47.5	48.3	48.8	47.5	47.2	46.9	47.2	48.5	52	54.3	56.7	58.6	59.8	40	40	40.2	40.6	40.6	16.4	17.8	19.3
25000600	2011	Female	40-44	0	16520	FRA	35.5	35.5	35.4	35.2	35.5	35.9	36.5	37.5	34.6	36.2	37.3	38.1	38.7	42	41.7	41.4	41.4	42.1	46.9	47.6	49.2	50.9	52	36	36	35.6	34.8	33.5	16	17.6	19.2
25000600	2012	Male	40-44	0	16415	FRA	38.5	38.2	37.8	44.4	43.5	42.6	41.9	41.4	44.5	45.5	46.7	47.5	48.3	47.5	47.5	47.2	46.9	47.2	50.3	52	54.3	56.7	58.6	40	40	40	40.2	40.6	15.2	16.4	17.8
25000600	2012	Female	40-44	2	16466	FRA	35.5	35.5	35.5	35.1	35.2	35.5	35.9	36.5	33.1	34.6	36.2	37.3	38.1	42.1	42	41.7	41.4	41.4	47.4	46.9	47.6	49.2	50.9	35.6	36	36	35.6	34.8	14.9	16	17.6
25000700	2010	Male	40-44	9	33683	FRA	37.8	37.3	36.4	42.6	41.9	41.4	41.5	42.2	46.7	47.5	48.3	48.8	49.1	47.2	46.9	47.2	48.5	49.9	54.3	56.7	58.6	59.8	60	40	40.2	40.6	40.6	39.8	17.8	19.3	20.7
25000700	2010	Female	40-44	6	36214	FRA	35.5	35.4	35	35.5	35.9	36.5	37.5	38.9	36.2	37.3	38.1	38.7	38.8	41.7	41.4	41.4	42.1	42.5	47.6	49.2	50.9	52	51.9	36	35.6	34.8	33.5	31.4	17.6	19.2	20.5
25000700	2011	Male	40-44	7	33815	FRA	38.2	37.8	37.3	43.5	42.6	41.9	41.4	41.5	45.5	46.7	47.5	48.3	48.8	47.5	47.2	46.9	47.2	48.5	52	54.3	56.7	58.6	59.8	40	40	40.2	40.6	40.6	16.4	17.8	19.3
25000700	2011	Female	40-44	12	36146	FRA	35.5	35.5	35.4	35.2	35.5	35.9	36.5	37.5	34.6	36.2	37.3	38.1	38.7	42	41.7	41.4	41.4	42.1	46.9	47.6	49.2	50.9	52	36	36	35.6	34.8	33.5	16	17.6	19.2
25000700	2012	Male	40-44	10	33938	FRA	38.5	38.2	37.8	44.4	43.5	42.6	41.9	41.4	44.5	45.5	46.7	47.5	48.3	47.5	47.5	47.2	46.9	47.2	50.3	52	54.3	56.7	58.6	40	40	40	40.2	40.6	15.2	16.4	17.8
25000700	2012	Female	40-44	6	36433	FRA	35.5	35.5	35.5	35.1	35.2	35.5	35.9	36.5	33.1	34.6	36.2	37.3	38.1	42.1	42	41.7	41.4	41.4	47.4	46.9	47.6	49.2	50.9	35.6	36	36	35.6	34.8	14.9	16	17.6
25000800	2010	Male	40-44	7	43554	FRA	37.8	37.3	36.4	42.6	41.9	41.4	41.5	42.2	46.7	47.5	48.3	48.8	49.1	47.2	46.9	47.2	48.5	49.9	54.3	56.7	58.6	59.8	60	40	40.2	40.6	40.6	39.8	17.8	19.3	20.7
25000800	2010	Female	40-44	5	43410	FRA	35.5	35.4	35	35.5	35.9	36.5	37.5	38.9	36.2	37.3	38.1	38.7	38.8	41.7	41.4	41.4	42.1	42.5	47.6	49.2	50.9	52	51.9	36	35.6	34.8	33.5	31.4	17.6	19.2	20.5
25000800	2011	Male	40-44	4	43754	FRA	38.2	37.8	37.3	43.5	42.6	41.9	41.4	41.5	45.5	46.7	47.5	48.3	48.8	47.5	47.2	46.9	47.2	48.5	52	54.3	56.7	58.6	59.8	40	40	40.2	40.6	40.6	16.4	17.8	19.3
25000800	2011	Female	40-44	3	43566	FRA	35.5	35.5	35.4	35.2	35.5	35.9	36.5	37.5	34.6	36.2	37.3	38.1	38.7	42	41.7	41.4	41.4	42.1	46.9	47.6	49.2	50.9	52	36	36	35.6	34.8	33.5	16	17.6	19.2
25000800	2012	Male	40-44	4	44195	FRA	38.5	38.2	37.8	44.4	43.5	42.6	41.9	41.4	44.5	45.5	46.7	47.5	48.3	47.5	47.5	47.2	46.9	47.2	50.3	52	54.3	56.7	58.6	40	40	40	40.2	40.6	15.2	16.4	17.8
25000800	2012	Female	40-44	7	43868	FRA	35.5	35.5	35.5	35.1	35.2	35.5	35.9	36.5	33.1	34.6	36.2	37.3	38.1	42.1	42	41.7	41.4	41.4	47.4	46.9	47.6	49.2	50.9	35.6	36	36	35.6	34.8	14.9	16	17.6
25001200	2010	Male	40-44	5	19403	FRA	37.8	37.3	36.4	42.6	41.9	41.4	41.5	42.2	46.7	47.5	48.3	48.8	49.1	47.2	46.9	47.2	48.5	49.9	54.3	56.7	58.6	59.8	60	40	40.2	40.6	40.6	39.8	17.8	19.3	20.7
25001200	2010	Female	40-44	1	19329	FRA	35.5	35.4	35	35.5	35.9	36.5	37.5	38.9	36.2	37.3	38.1	38.7	38.8	41.7	41.4	41.4	42.1	42.5	47.6	49.2	50.9	52	51.9	36	35.6	34.8	33.5	31.4	17.6	19.2	20.5
25001200	2011	Male	40-44	1	19363	FRA	38.2	37.8	37.3	43.5	42.6	41.9	41.4	41.5	45.5	46.7	47.5	48.3	48.8	47.5	47.2	46.9	47.2	48.5	52	54.3	56.7	58.6	59.8	40	40	40.2	40.6	40.6	16.4	17.8	19.3
25001200	2011	Female	40-44	2	19299	FRA	35.5	35.5	35.4	35.2	35.5	35.9	36.5	37.5	34.6	36.2	37.3	38.1	38.7	42	41.7	41.4	41.4	42.1	46.9	47.6	49.2	50.9	52	36	36	35.6	34.8	33.5	16	17.6	19.2
25001200	2012	Male	40-44	8	19432	FRA	38.5	38.2	37.8	44.4	43.5	42.6	41.9	41.4	44.5	45.5	46.7	47.5	48.3	47.5	47.5	47.2	46.9	47.2	50.3	52	54.3	56.7	58.6	40	40	40	40.2	40.6	15.2	16.4	17.8
25001200	2012	Female	40-44	3	19345	FRA	35.5	35.5	35.5	35.1	35.2	35.5	35.9	36.5	33.1	34.6	36.2	37.3	38.1	42.1	42	41.7	41.4	41.4	47.4	46.9	47.6	49.2	50.9	35.6	36	36	35.6	34.8	14.9	16	17.6
25001400	2010	Male	40-44	8	44514	FRA	37.8	37.3	36.4	42.6	41.9	41.4	41.5	42.2	46.7	47.5	48.3	48.8	49.1	47.2	46.9	47.2	48.5	49.9	54.3	56.7	58.6	59.8	60	40	40.2	40.6	40.6	39.8	17.8	19.3	20.7
25001400	2010	Female	40-44	2	45173	FRA	35.5	35.4	35	35.5	35.9	36.5	37.5	38.9	36.2	37.3	38.1	38.7	38.8	41.7	41.4	41.4	42.1	42.5	47.6	49.2	50.9	52	51.9	36	35.6	34.8	33.5	31.4	17.6	19.2	20.5
25001400	2011	Male	40-44	6	45218	FRA	38.2	37.8	37.3	43.5	42.6	41.9	41.4	41.5	45.5	46.7	47.5	48.3	48.8	47.5	47.2	46.9	47.2	48.5	52	54.3	56.7	58.6	59.8	40	40	40.2	40.6	40.6	16.4	17.8	19.3
25001400	2011	Female	40-44	7	45603	FRA	35.5	35.5	35.4	35.2	35.5	35.9	36.5	37.5	34.6	36.2	37.3	38.1	38.7	42	41.7	41.4	41.4	42.1	46.9	47.6	49.2	50.9	52	36	36	35.6	34.8	33.5	16	17.6	19.2
25001400	2012	Male	40-44	13	45849	FRA	38.5	38.2	37.8	44.4	43.5	42.6	41.9	41.4	44.5	45.5	46.7	47.5	48.3	47.5	47.5	47.2	46.9	47.2	50.3	52	54.3	56.7	58.6	40	40	40	40.2	40.6	15.2	16.4	17.8
25001400	2012	Female	40-44	4	46110	FRA	35.5	35.5	35.5	35.1	35.2	35.5	35.9	36.5	33.1	34.6	36.2	37.3	38.1	42.1	42	41.7	41.4	41.4	47.4	46.9	47.6	49.2	50.9	35.6	36	36	35.6	34.8	14.9	16	17.6
27600200	2010	Male	40-44	8	81826	DEU	35.2	35.4	35.3	35.5	35.4	35.1	34.4	34	37.2	38.1	39.1	40.1	40.7	40	40.1	40.4	41.8	43.1	40.4	40.5	40.8	41.8	42.6	33.3	33.2	33.2	33.3	33.4	10.6	10.4	10.3
27600200	2010	Female	40-44	9	73157	DEU	27.3	27.2	27	26.6	27	27.3	27.7	28.2	28.5	29.7	30.8	31.6	31.8	32.1	31.9	31.7	32.2	32.7	33.7	34.4	35.2	36.3	37.3	22.6	22.6	22.7	22.9	23.1	9.7	9.5	9.4
27600200	2011	Male	40-44	8	73751	DEU	34.8	35.2	35.4	35.6	35.5	35.4	35.1	34.4	36.6	37.2	38.1	39.1	40.1	39.8	40	40.1	40.4	41.8	40.6	40.4	40.5	40.8	41.8	33.5	33.3	33.2	33.2	33.3	10.9	10.6	10.4
27600200	2011	Female	40-44	7	68727	DEU	27.3	27.3	27.2	26.3	26.6	27	27.3	27.7	27.2	28.5	29.7	30.8	31.6	31.9	32.1	31.9	31.7	32.2	33	33.7	34.4	35.2	36.3	22.8	22.6	22.6	22.7	22.9	9.9	9.7	9.5
27600200	2012	Male	40-44	8	70634	DEU	34.3	34.8	35.2	35.8	35.6	35.5	35.4	35.1	37	36.6	37.2	38.1	39.1	39.2	39.8	40	40.1	40.4	40.2	40.6	40.4	40.5	40.8	33.4	33.5	33.3	33.2	33.2	11.2	10.9	10.6
27600200	2012	Female	40-44	5	66212	DEU	27.2	27.3	27.3	26.2	26.3	26.6	27	27.3	26.6	27.2	28.5	29.7	30.8	31.4	31.9	32.1	31.9	31.7	31.7	33	33.7	34.4	35.2	22.9	22.8	22.6	22.6	22.7	10.1	9.9	9.7
27600300	2010	Male	40-44	2	40322	DEU	35.2	35.4	35.3	35.5	35.4	35.1	34.4	34	37.2	38.1	39.1	40.1	40.7	40	40.1	40.4	41.8	43.1	40.4	40.5	40.8	41.8	42.6	33.3	33.2	33.2	33.3	33.4	10.6	10.4	10.3
27600300	2010	Female	40-44	5	39645	DEU	27.3	27.2	27	26.6	27	27.3	27.7	28.2	28.5	29.7	30.8	31.6	31.8	32.1	31.9	31.7	32.2	32.7	33.7	34.4	35.2	36.3	37.3	22.6	22.6	22.7	22.9	23.1	9.7	9.5	9.4
27600300	2011	Male	40-44	1	38174	DEU	34.8	35.2	35.4	35.6	35.5	35.4	35.1	34.4	36.6	37.2	38.1	39.1	40.1	39.8	40	40.1	40.4	41.8	40.6	40.4	40.5	40.8	41.8	33.5	33.3	33.2	33.2	33.3	10.9	10.6	10.4
27600300	2011	Female	40-44	7	37525	DEU	27.3	27.3	27.2	26.3	26.6	27	27.3	27.7	27.2	28.5	29.7	30.8	31.6	31.9	32.1	31.9	31.7	32.2	33	33.7	34.4	35.2	36.3	22.8	22.6	22.6	22.7	22.9	9.9	9.7	9.5
27600300	2012	Male	40-44	4	34447	DEU	34.3	34.8	35.2	35.8	35.6	35.5	35.4	35.1	37	36.6	37.2	38.1	39.1	39.2	39.8	40	40.1	40.4	40.2	40.6	40.4	40.5	40.8	33.4	33.5	33.3	33.2	33.2	11.2	10.9	10.6
27600300	2012	Female	40-44	5	34972	DEU	27.2	27.3	27.3	26.2	26.3	26.6	27	27.3	26.6	27.2	28.5	29.7	30.8	31.4	31.9	32.1	31.9	31.7	31.7	33	33.7	34.4	35.2	22.9	22.8	22.6	22.6	22.7	10.1	9.9	9.7
35200000	2010	Male	40-44	0	10604	ISL	19	19.9	21.1	20.9	22	23	24.1	25.2	27.8	28.7	29.7	30.8	32.2	32	32.6	33	33.6	34.7	34.3	35.6	37.3	38.9	40.4	27.7	28.8	29.4	29.9	30.1	7.1	7.4	7.7
35200000	2010	Female	40-44	2	10469	ISL	17.9	18.9	19.9	17.9	19.1	20.3	21.6	22.9	23.6	25.6	27.8	30.3	32.6	33.4	34.5	35.2	36.3	38	36.9	38.9	40.7	42.3	43.2	30.7	31.4	31.7	31.9	31.9	9.7	10	10.4
35200000	2011	Male	40-44	1	10286	ISL	18.4	19	19.9	19.7	20.9	22	23	24.1	26.9	27.8	28.7	29.7	30.8	31.2	32	32.6	33	33.6	33	34.3	35.6	37.3	38.9	26.6	27.7	28.8	29.4	29.9	7.1	7.1	7.4
35200000	2011	Female	40-44	1	10165	ISL	17.1	17.9	18.9	16.7	17.9	19.1	20.3	21.6	21.9	23.6	25.6	27.8	30.3	32.2	33.4	34.5	35.2	36.3	34.9	36.9	38.9	40.7	42.3	29.8	30.7	31.4	31.7	31.9	9.6	9.7	10
35200000	2012	Male	40-44	0	10258	ISL	18.2	18.4	19	18.6	19.7	20.9	22	23	25.7	26.9	27.8	28.7	29.7	30.5	31.2	32	32.6	33	32	33	34.3	35.6	37.3	25.5	26.6	27.7	28.8	29.4	6.9	7.1	7.1
35200000	2012	Female	40-44	1	10113	ISL	16.7	17.1	17.9	15.9	16.7	17.9	19.1	20.3	20.5	21.9	23.6	25.6	27.8	30.7	32.2	33.4	34.5	35.2	33.2	34.9	36.9	38.9	40.7	28.7	29.8	30.7	31.4	31.7	9.4	9.6	9.7
37200000	2010	Male	40-44	14	162231	IRL	28.2	27.9	27.4	28	27.1	26.7	27.2	28.1	32.1	32.2	32.4	32.8	33.6	33.3	34.4	35.7	36.7	37.6	37	37.8	38.9	40.1	41.2	27.6	28.4	29.1	29.5	29.7	7.1	7.2	7.2
37200000	2010	Female	40-44	11	159658	IRL	27.6	27.4	27.1	26.1	26	26.4	27.4	28.8	29.6	30.7	31.9	33.1	34.5	38.1	39.5	40.7	41.6	42.2	39.3	40.1	40.9	41.8	42.5	30.2	30.9	31.3	31.4	31	9.7	9.8	9.8
37200000	2011	Male	40-44	12	165927	IRL	28.5	28.2	27.9	28.7	28	27.1	26.7	27.2	32.1	32.1	32.2	32.4	32.8	32.4	33.3	34.4	35.7	36.7	36.4	37	37.8	38.9	40.1	26.9	27.6	28.4	29.1	29.5	7	7.1	7.2
37200000	2011	Female	40-44	5	163407	IRL	27.9	27.6	27.4	26.4	26.1	26	26.4	27.4	28.6	29.6	30.7	31.9	33.1	36.6	38.1	39.5	40.7	41.6	38.6	39.3	40.1	40.9	41.8	29.4	30.2	30.9	31.3	31.4	9.6	9.7	9.8
37200000	2012	Male	40-44	4	168546	IRL	28.6	28.5	28.2	29.3	28.7	28	27.1	26.7	32.2	32.1	32.1	32.2	32.4	31.7	32.4	33.3	34.4	35.7	36	36.4	37	37.8	38.9	26.3	26.9	27.6	28.4	29.1	6.9	7	7.1
37200000	2012	Female	40-44	10	167149	IRL	28.1	27.9	27.6	26.7	26.4	26.1	26	26.4	27.8	28.6	29.6	30.7	31.9	35.3	36.6	38.1	39.5	40.7	37.9	38.6	39.3	40.1	40.9	28.6	29.4	30.2	30.9	31.3	9.5	9.6	9.7
38002000	2010	Male	40-44	5	29163	ITA	30.3	30.9	31.6	33.7	34.1	34.3	34.4	34.5	36.5	36.3	36	35.9	35.9	35.7	36.3	36.9	37.4	38	37.5	38	38.3	38.2	38.1	24.1	24.4	24.9	25.5	26	5.5	5.7	5.8
38002000	2010	Female	40-44	1	28052	ITA	26	25.5	24.9	23.3	23.6	24.1	24.8	25.6	23.8	23.4	22.8	22.4	22.5	25.3	26.6	28.2	29.4	30.5	25.2	26.7	28.1	28.7	29	19.4	19.6	19.8	20	19.9	5.6	5.7	5.8
38002000	2011	Male	40-44	0	29102	ITA	29.8	30.3	30.9	33.1	33.7	34.1	34.3	34.4	36.6	36.5	36.3	36	35.9	35.4	35.7	36.3	36.9	37.4	36.3	37.5	38	38.3	38.2	23.9	24.1	24.4	24.9	25.5	5.4	5.5	5.7
38002000	2011	Female	40-44	2	28149	ITA	26.3	26	25.5	23.2	23.3	23.6	24.1	24.8	23.8	23.8	23.4	22.8	22.4	24.5	25.3	26.6	28.2	29.4	23.7	25.2	26.7	28.1	28.7	19.3	19.4	19.6	19.8	20	5.4	5.6	5.7
38002000	2012	Male	40-44	2	29233	ITA	29.6	29.8	30.3	32.6	33.1	33.7	34.1	34.3	36.5	36.6	36.5	36.3	36	35.1	35.4	35.7	36.3	36.9	35.1	36.3	37.5	38	38.3	24.1	23.9	24.1	24.4	24.9	5.2	5.4	5.5
38002000	2012	Female	40-44	1	28207	ITA	26.5	26.3	26	23.3	23.2	23.3	23.6	24.1	23.6	23.8	23.8	23.4	22.8	24.3	24.5	25.3	26.6	28.2	22.5	23.7	25.2	26.7	28.1	19.3	19.3	19.4	19.6	19.8	5.3	5.4	5.6
38001700	2010	Male	40-44	1	7514	ITA	30.3	30.9	31.6	33.7	34.1	34.3	34.4	34.5	36.5	36.3	36	35.9	35.9	35.7	36.3	36.9	37.4	38	37.5	38	38.3	38.2	38.1	24.1	24.4	24.9	25.5	26	5.5	5.7	5.8
38001700	2010	Female	40-44	1	7344	ITA	26	25.5	24.9	23.3	23.6	24.1	24.8	25.6	23.8	23.4	22.8	22.4	22.5	25.3	26.6	28.2	29.4	30.5	25.2	26.7	28.1	28.7	29	19.4	19.6	19.8	20	19.9	5.6	5.7	5.8
38001700	2011	Male	40-44	0	7180	ITA	29.8	30.3	30.9	33.1	33.7	34.1	34.3	34.4	36.6	36.5	36.3	36	35.9	35.4	35.7	36.3	36.9	37.4	36.3	37.5	38	38.3	38.2	23.9	24.1	24.4	24.9	25.5	5.4	5.5	5.7
38001700	2011	Female	40-44	2	7212	ITA	26.3	26	25.5	23.2	23.3	23.6	24.1	24.8	23.8	23.8	23.4	22.8	22.4	24.5	25.3	26.6	28.2	29.4	23.7	25.2	26.7	28.1	28.7	19.3	19.4	19.6	19.8	20	5.4	5.6	5.7
38001700	2012	Male	40-44	0	7046	ITA	29.6	29.8	30.3	32.6	33.1	33.7	34.1	34.3	36.5	36.6	36.5	36.3	36	35.1	35.4	35.7	36.3	36.9	35.1	36.3	37.5	38	38.3	24.1	23.9	24.1	24.4	24.9	5.2	5.4	5.5
38001700	2012	Female	40-44	0	7121	ITA	26.5	26.3	26	23.3	23.2	23.3	23.6	24.1	23.6	23.8	23.8	23.4	22.8	24.3	24.5	25.3	26.6	28.2	22.5	23.7	25.2	26.7	28.1	19.3	19.3	19.4	19.6	19.8	5.3	5.4	5.6
38001600	2010	Male	40-44	1	22018	ITA	30.3	30.9	31.6	33.7	34.1	34.3	34.4	34.5	36.5	36.3	36	35.9	35.9	35.7	36.3	36.9	37.4	38	37.5	38	38.3	38.2	38.1	24.1	24.4	24.9	25.5	26	5.5	5.7	5.8
38001600	2010	Female	40-44	0	23477	ITA	26	25.5	24.9	23.3	23.6	24.1	24.8	25.6	23.8	23.4	22.8	22.4	22.5	25.3	26.6	28.2	29.4	30.5	25.2	26.7	28.1	28.7	29	19.4	19.6	19.8	20	19.9	5.6	5.7	5.8
38001600	2011	Male	40-44	4	21890	ITA	29.8	30.3	30.9	33.1	33.7	34.1	34.3	34.4	36.6	36.5	36.3	36	35.9	35.4	35.7	36.3	36.9	37.4	36.3	37.5	38	38.3	38.2	23.9	24.1	24.4	24.9	25.5	5.4	5.5	5.7
38001600	2011	Female	40-44	3	23243	ITA	26.3	26	25.5	23.2	23.3	23.6	24.1	24.8	23.8	23.8	23.4	22.8	22.4	24.5	25.3	26.6	28.2	29.4	23.7	25.2	26.7	28.1	28.7	19.3	19.4	19.6	19.8	20	5.4	5.6	5.7
38001600	2012	Male	40-44	2	21834	ITA	29.6	29.8	30.3	32.6	33.1	33.7	34.1	34.3	36.5	36.6	36.5	36.3	36	35.1	35.4	35.7	36.3	36.9	35.1	36.3	37.5	38	38.3	24.1	23.9	24.1	24.4	24.9	5.2	5.4	5.5
38001600	2012	Female	40-44	2	23137	ITA	26.5	26.3	26	23.3	23.2	23.3	23.6	24.1	23.6	23.8	23.8	23.4	22.8	24.3	24.5	25.3	26.6	28.2	22.5	23.7	25.2	26.7	28.1	19.3	19.3	19.4	19.6	19.8	5.3	5.4	5.6
38000500	2010	Male	40-44	0	18138	ITA	30.3	30.9	31.6	33.7	34.1	34.3	34.4	34.5	36.5	36.3	36	35.9	35.9	35.7	36.3	36.9	37.4	38	37.5	38	38.3	38.2	38.1	24.1	24.4	24.9	25.5	26	5.5	5.7	5.8
38000500	2010	Female	40-44	2	17969	ITA	26	25.5	24.9	23.3	23.6	24.1	24.8	25.6	23.8	23.4	22.8	22.4	22.5	25.3	26.6	28.2	29.4	30.5	25.2	26.7	28.1	28.7	29	19.4	19.6	19.8	20	19.9	5.6	5.7	5.8
38000500	2011	Male	40-44	2	17908	ITA	29.8	30.3	30.9	33.1	33.7	34.1	34.3	34.4	36.6	36.5	36.3	36	35.9	35.4	35.7	36.3	36.9	37.4	36.3	37.5	38	38.3	38.2	23.9	24.1	24.4	24.9	25.5	5.4	5.5	5.7
38000500	2011	Female	40-44	0	17874	ITA	26.3	26	25.5	23.2	23.3	23.6	24.1	24.8	23.8	23.8	23.4	22.8	22.4	24.5	25.3	26.6	28.2	29.4	23.7	25.2	26.7	28.1	28.7	19.3	19.4	19.6	19.8	20	5.4	5.6	5.7
38000500	2012	Male	40-44	0	18092	ITA	29.6	29.8	30.3	32.6	33.1	33.7	34.1	34.3	36.5	36.6	36.5	36.3	36	35.1	35.4	35.7	36.3	36.9	35.1	36.3	37.5	38	38.3	24.1	23.9	24.1	24.4	24.9	5.2	5.4	5.5
38000500	2012	Female	40-44	2	18000	ITA	26.5	26.3	26	23.3	23.2	23.3	23.6	24.1	23.6	23.8	23.8	23.4	22.8	24.3	24.5	25.3	26.6	28.2	22.5	23.7	25.2	26.7	28.1	19.3	19.3	19.4	19.6	19.8	5.3	5.4	5.6
38000700	2010	Male	40-44	7	52925	ITA	30.3	30.9	31.6	33.7	34.1	34.3	34.4	34.5	36.5	36.3	36	35.9	35.9	35.7	36.3	36.9	37.4	38	37.5	38	38.3	38.2	38.1	24.1	24.4	24.9	25.5	26	5.5	5.7	5.8
38000700	2010	Female	40-44	3	51153	ITA	26	25.5	24.9	23.3	23.6	24.1	24.8	25.6	23.8	23.4	22.8	22.4	22.5	25.3	26.6	28.2	29.4	30.5	25.2	26.7	28.1	28.7	29	19.4	19.6	19.8	20	19.9	5.6	5.7	5.8
38000700	2011	Male	40-44	9	53112	ITA	29.8	30.3	30.9	33.1	33.7	34.1	34.3	34.4	36.6	36.5	36.3	36	35.9	35.4	35.7	36.3	36.9	37.4	36.3	37.5	38	38.3	38.2	23.9	24.1	24.4	24.9	25.5	5.4	5.5	5.7
38000700	2011	Female	40-44	5	51858	ITA	26.3	26	25.5	23.2	23.3	23.6	24.1	24.8	23.8	23.8	23.4	22.8	22.4	24.5	25.3	26.6	28.2	29.4	23.7	25.2	26.7	28.1	28.7	19.3	19.4	19.6	19.8	20	5.4	5.6	5.7
38000700	2012	Male	40-44	3	53230	ITA	29.6	29.8	30.3	32.6	33.1	33.7	34.1	34.3	36.5	36.6	36.5	36.3	36	35.1	35.4	35.7	36.3	36.9	35.1	36.3	37.5	38	38.3	24.1	23.9	24.1	24.4	24.9	5.2	5.4	5.5
38000700	2012	Female	40-44	2	52367	ITA	26.5	26.3	26	23.3	23.2	23.3	23.6	24.1	23.6	23.8	23.8	23.4	22.8	24.3	24.5	25.3	26.6	28.2	22.5	23.7	25.2	26.7	28.1	19.3	19.3	19.4	19.6	19.8	5.3	5.4	5.6
38000600	2010	Male	40-44	1	11516	ITA	30.3	30.9	31.6	33.7	34.1	34.3	34.4	34.5	36.5	36.3	36	35.9	35.9	35.7	36.3	36.9	37.4	38	37.5	38	38.3	38.2	38.1	24.1	24.4	24.9	25.5	26	5.5	5.7	5.8
38000600	2010	Female	40-44	0	11654	ITA	26	25.5	24.9	23.3	23.6	24.1	24.8	25.6	23.8	23.4	22.8	22.4	22.5	25.3	26.6	28.2	29.4	30.5	25.2	26.7	28.1	28.7	29	19.4	19.6	19.8	20	19.9	5.6	5.7	5.8
38000600	2011	Male	40-44	2	11595	ITA	29.8	30.3	30.9	33.1	33.7	34.1	34.3	34.4	36.6	36.5	36.3	36	35.9	35.4	35.7	36.3	36.9	37.4	36.3	37.5	38	38.3	38.2	23.9	24.1	24.4	24.9	25.5	5.4	5.5	5.7
38000600	2011	Female	40-44	0	11738	ITA	26.3	26	25.5	23.2	23.3	23.6	24.1	24.8	23.8	23.8	23.4	22.8	22.4	24.5	25.3	26.6	28.2	29.4	23.7	25.2	26.7	28.1	28.7	19.3	19.4	19.6	19.8	20	5.4	5.6	5.7
38000600	2012	Male	40-44	2	11536	ITA	29.6	29.8	30.3	32.6	33.1	33.7	34.1	34.3	36.5	36.6	36.5	36.3	36	35.1	35.4	35.7	36.3	36.9	35.1	36.3	37.5	38	38.3	24.1	23.9	24.1	24.4	24.9	5.2	5.4	5.5
38000600	2012	Female	40-44	0	11728	ITA	26.5	26.3	26	23.3	23.2	23.3	23.6	24.1	23.6	23.8	23.8	23.4	22.8	24.3	24.5	25.3	26.6	28.2	22.5	23.7	25.2	26.7	28.1	19.3	19.3	19.4	19.6	19.8	5.3	5.4	5.6
38002200	2010	Male	40-44	2	14845	ITA	30.3	30.9	31.6	33.7	34.1	34.3	34.4	34.5	36.5	36.3	36	35.9	35.9	35.7	36.3	36.9	37.4	38	37.5	38	38.3	38.2	38.1	24.1	24.4	24.9	25.5	26	5.5	5.7	5.8
38002200	2010	Female	40-44	1	14427	ITA	26	25.5	24.9	23.3	23.6	24.1	24.8	25.6	23.8	23.4	22.8	22.4	22.5	25.3	26.6	28.2	29.4	30.5	25.2	26.7	28.1	28.7	29	19.4	19.6	19.8	20	19.9	5.6	5.7	5.8
38002200	2011	Male	40-44	1	14693	ITA	29.8	30.3	30.9	33.1	33.7	34.1	34.3	34.4	36.6	36.5	36.3	36	35.9	35.4	35.7	36.3	36.9	37.4	36.3	37.5	38	38.3	38.2	23.9	24.1	24.4	24.9	25.5	5.4	5.5	5.7
38002200	2011	Female	40-44	1	14456	ITA	26.3	26	25.5	23.2	23.3	23.6	24.1	24.8	23.8	23.8	23.4	22.8	22.4	24.5	25.3	26.6	28.2	29.4	23.7	25.2	26.7	28.1	28.7	19.3	19.4	19.6	19.8	20	5.4	5.6	5.7
38001900	2010	Male	40-44	3	111263	ITA	30.3	30.9	31.6	33.7	34.1	34.3	34.4	34.5	36.5	36.3	36	35.9	35.9	35.7	36.3	36.9	37.4	38	37.5	38	38.3	38.2	38.1	24.1	24.4	24.9	25.5	26	5.5	5.7	5.8
38001900	2010	Female	40-44	5	108610	ITA	26	25.5	24.9	23.3	23.6	24.1	24.8	25.6	23.8	23.4	22.8	22.4	22.5	25.3	26.6	28.2	29.4	30.5	25.2	26.7	28.1	28.7	29	19.4	19.6	19.8	20	19.9	5.6	5.7	5.8
44000000	2010	Male	40-44	20	116056	LTU	56.7	56.5	55.4	51.9	51.5	51.3	51.2	51.4	50.6	52.5	54.1	54.8	55	55.2	54	52	50	48.4	46.3	46	45.9	45.8	45.5	20.6	20.5	20.4	20.2	20.1	4.2	4.2	4.1
44000000	2010	Female	40-44	3	123205	LTU	15.6	15.7	15.9	21.4	20.8	20.4	19.7	19.2	19.9	19.6	19.2	18.6	17.7	17.9	16.8	15.6	14.5	14.1	11.1	11.1	11.2	11.3	11.5	8.7	8.7	8.7	8.7	8.7	1.5	1.5	1.5
44000000	2011	Male	40-44	10	104575	LTU	56.7	56.7	56.5	52.4	51.9	51.5	51.3	51.2	48.5	50.6	52.5	54.1	54.8	56	55.2	54	52	50	46.6	46.3	46	45.9	45.8	20.7	20.6	20.5	20.4	20.2	4.2	4.2	4.2
44000000	2011	Female	40-44	5	112819	LTU	15.6	15.6	15.7	22	21.4	20.8	20.4	19.7	20.5	19.9	19.6	19.2	18.6	18.9	17.9	16.8	15.6	14.5	11.3	11.1	11.1	11.2	11.3	8.7	8.7	8.7	8.7	8.7	1.5	1.5	1.5
44000000	2012	Male	40-44	13	103082	LTU	56.5	56.7	56.7	53.2	52.4	51.9	51.5	51.3	46.5	48.5	50.6	52.5	54.1	56	56	55.2	54	52	46.7	46.6	46.3	46	45.9	20.7	20.7	20.6	20.5	20.4	4.3	4.2	4.2
44000000	2012	Female	40-44	5	110970	LTU	15.7	15.6	15.6	22.6	22	21.4	20.8	20.4	21.3	20.5	19.9	19.6	19.2	19.5	18.9	17.9	16.8	15.6	11.7	11.3	11.1	11.1	11.2	8.6	8.7	8.7	8.7	8.7	1.5	1.5	1.5
47000000	2010	Male	40-44	1	12337	MLT	27.4	27.7	28.4	30.5	31.4	32.6	34.1	35.6	32.9	33.5	34.1	34.9	35.5	43.8	44.5	44.8	45.1	45.3	35	35.3	35.4	35.4	35.2	18.3	18.2	17.9	17.7	17.5	3.3	3.3	3.2
47000000	2010	Female	40-44	1	12114	MLT	22.5	22.5	22.4	22.9	24.1	25.4	26.2	26.8	24.5	25.2	25.7	26.2	26.7	28	28.4	28.7	29.1	29.3	33.7	33.8	33.8	33.6	33.4	17.1	17	16.9	16.7	16.6	4.2	4.2	4.1
47000000	2011	Male	40-44	1	12840	MLT	27.3	27.4	27.7	29.9	30.5	31.4	32.6	34.1	32.1	32.9	33.5	34.1	34.9	43.2	43.8	44.5	44.8	45.1	34.7	35	35.3	35.4	35.4	18.4	18.3	18.2	17.9	17.7	3.3	3.3	3.3
47000000	2011	Female	40-44	1	12396	MLT	22.5	22.5	22.5	21.8	22.9	24.1	25.4	26.2	23	24.5	25.2	25.7	26.2	27.6	28	28.4	28.7	29.1	33.5	33.7	33.8	33.8	33.6	17.2	17.1	17	16.9	16.7	4.3	4.2	4.2
47000000	2012	Male	40-44	3	13046	MLT	27.4	27.3	27.4	30.3	29.9	30.5	31.4	32.6	31.5	32.1	32.9	33.5	34.1	42.6	43.2	43.8	44.5	44.8	34.2	34.7	35	35.3	35.4	18.4	18.4	18.3	18.2	17.9	3.4	3.3	3.3
47000000	2012	Female	40-44	0	12540	MLT	22.6	22.5	22.5	21.1	21.8	22.9	24.1	25.4	21.6	23	24.5	25.2	25.7	27.1	27.6	28	28.4	28.7	33.2	33.5	33.7	33.8	33.8	17.3	17.2	17.1	17	16.9	4.4	4.3	4.2
52800000	2010	Male	40-44	56	654708	NLD	23.7	23.8	24.1	25.1	26.7	28.2	29.6	31	30.9	32.4	34.1	35.7	36.6	37.4	36.5	35.3	34.4	33.8	32.7	33	33.1	33.4	33.5	17.8	17.6	17.6	17.9	18.4	9.8	9.8	9.8
52800000	2010	Female	40-44	75	641644	NLD	21.7	21.9	22.6	25.5	26	26.2	26.3	26.5	25.3	26.2	27.1	28	29	30.1	29.9	29.9	30.1	30.3	29	29.6	30.4	31.3	32.2	19	19.4	20.3	21.5	22.9	10.7	11.2	11.4
52800000	2011	Male	40-44	74	651076	NLD	23.7	23.7	23.8	23.5	25.1	26.7	28.2	29.6	29.7	30.9	32.4	34.1	35.7	38	37.4	36.5	35.3	34.4	32.8	32.7	33	33.1	33.4	18.1	17.8	17.6	17.6	17.9	9.6	9.8	9.8
52800000	2011	Female	40-44	75	641163	NLD	21.8	21.7	21.9	24.5	25.5	26	26.2	26.3	24.2	25.3	26.2	27.1	28	30.1	30.1	29.9	29.9	30.1	28.6	29	29.6	30.4	31.3	18.7	19	19.4	20.3	21.5	10	10.7	11.2
52800000	2012	Male	40-44	61	642659	NLD	23.7	23.7	23.7	22.3	23.5	25.1	26.7	28.2	29.2	29.7	30.9	32.4	34.1	38.3	38	37.4	36.5	35.3	32.8	32.8	32.7	33	33.1	18.5	18.1	17.8	17.6	17.6	8.9	9.6	9.8
52800000	2012	Female	40-44	79	636712	NLD	22	21.8	21.7	23.5	24.5	25.5	26	26.2	23.1	24.2	25.3	26.2	27.1	29.8	30.1	30.1	29.9	29.9	28.8	28.6	29	29.6	30.4	18.8	18.7	19	19.4	20.3	8.8	10	10.7
57800000	2010	Male	40-44	10	188966	NOR	18.7	19.5	20.5	22.7	24.1	25.5	26.8	28	28.4	30.2	32	33.7	35.3	34.9	36.2	37.3	38.3	39.3	34.2	34.4	34.6	35.1	35.9	23.1	23.7	24.2	24.7	25	8.5	8.8	9
57800000	2010	Female	40-44	12	178781	NOR	19	20.1	21.5	22.7	24.4	25.9	27.2	28.4	25.5	27.2	29	30.7	32.2	35.1	36.9	38.6	40.3	41.8	35.6	36.1	36.5	36.8	37.2	24.5	24.7	25	25.5	26	7.7	7.9	8
57800000	2011	Male	40-44	8	190774	NOR	18.2	18.7	19.5	21.3	22.7	24.1	25.5	26.8	26.9	28.4	30.2	32	33.7	33.4	34.9	36.2	37.3	38.3	34	34.2	34.4	34.6	35.1	22.5	23.1	23.7	24.2	24.7	8.2	8.5	8.8
57800000	2011	Female	40-44	9	180791	NOR	18.2	19	20.1	20.9	22.7	24.4	25.9	27.2	24	25.5	27.2	29	30.7	33.4	35.1	36.9	38.6	40.3	35.1	35.6	36.1	36.5	36.8	24.4	24.5	24.7	25	25.5	7.4	7.7	7.9
57800000	2012	Male	40-44	11	192846	NOR	18.1	18.2	18.7	20.2	21.3	22.7	24.1	25.5	25.5	26.9	28.4	30.2	32	31.7	33.4	34.9	36.2	37.3	33.7	34	34.2	34.4	34.6	22	22.5	23.1	23.7	24.2	7.8	8.2	8.5
57800000	2012	Female	40-44	13	182504	NOR	17.9	18.2	19	19.5	20.9	22.7	24.4	25.9	22.6	24	25.5	27.2	29	31.7	33.4	35.1	36.9	38.6	34.7	35.1	35.6	36.1	36.5	24	24.4	24.5	24.7	25	7.2	7.4	7.7
61600700	2010	Male	40-44	2	39182	POL	41.5	41.5	40.7	37.3	39	41	42.7	44.4	43.8	45.8	47.9	50.2	52.4	34.6	35.1	37.2	39.6	42.2	76.3	78.1	79.3	80.1	80.9	41.3	43	45.2	47.6	50	11.4	11.3	11.5
61600700	2010	Female	40-44	0	37543	POL	35	35.8	36.3	33.8	35.5	36.9	37.5	37.8	34.4	34.8	35.1	35.4	35.6	23.1	23.3	24.7	26.3	27.7	29.7	31.5	33.3	35.9	39.1	20.8	21.1	21.5	22.1	22.8	6.5	6.5	6.5
61600700	2011	Male	40-44	7	39436	POL	41.4	41.5	41.5	36.5	37.3	39	41	42.7	41.8	43.8	45.8	47.9	50.2	34.6	34.6	35.1	37.2	39.6	73.6	76.3	78.1	79.3	80.1	39.7	41.3	43	45.2	47.6	11.2	11.4	11.3
61600700	2011	Female	40-44	2	37919	POL	34.3	35	35.8	31.6	33.8	35.5	36.9	37.5	34.1	34.4	34.8	35.1	35.4	23.3	23.1	23.3	24.7	26.3	28.2	29.7	31.5	33.3	35.9	20.6	20.8	21.1	21.5	22.1	6.5	6.5	6.5
61600700	2012	Male	40-44	6	40164	POL	41.2	41.4	41.5	36.2	36.5	37.3	39	41	40	41.8	43.8	45.8	47.9	35	34.6	34.6	35.1	37.2	70.1	73.6	76.3	78.1	79.3	38.3	39.7	41.3	43	45.2	11.1	11.2	11.4
61600700	2012	Female	40-44	1	38584	POL	33.8	34.3	35	29.8	31.6	33.8	35.5	36.9	33.5	34.1	34.4	34.8	35.1	23.9	23.3	23.1	23.3	24.7	26.7	28.2	29.7	31.5	33.3	20.4	20.6	20.8	21.1	21.5	6.5	6.5	6.5
70300000	2010	Male	40-44	13	182257	SVK	37.4	37.4	37.9	40.7	40.1	39.6	40	40.7	39.8	40	40.2	40.4	40.6	38.5	38.6	38.5	38.4	38.3	37	36.8	36.7	36.7	36.7	19.9	19.8	19.8	19.8	19.7	2.9	3	3
70300000	2010	Female	40-44	10	179376	SVK	17.3	17.3	17.7	22.3	21.8	21.1	19.9	18.8	19	18.9	18.9	18.9	18.9	17.4	17.6	17.7	17.8	17.8	22.5	22.5	22.5	22.5	22.5	11.1	11.1	11.1	11.1	11	1.6	1.6	1.6
70500000	2010	Male	40-44	3	78444	SVN	29.8	29.3	27.5	30.1	30.7	31.5	32.4	33.4	31.9	32.5	33.2	33.9	34.6	39.7	40.5	41.2	41.7	42.2	47.9	48.2	48.5	49.1	49.8	27.9	28.2	28.6	29	29.4	5	5.1	5.2
70500000	2010	Female	40-44	6	74364	SVN	22.2	22.4	23.5	25.9	24.7	23.7	23.1	22.7	25.2	25.6	25.9	26.2	26.4	15.6	15.2	15.7	16	16.4	29.3	29.5	29.6	29.9	30.2	22.8	23	23.1	23.3	23.5	3.7	3.7	3.8
70500000	2011	Male	40-44	4	76473	SVN	30	29.8	29.3	29.8	30.1	30.7	31.5	32.4	31.4	31.9	32.5	33.2	33.9	38.9	39.7	40.5	41.2	41.7	47.6	47.9	48.2	48.5	49.1	27.7	27.9	28.2	28.6	29	4.9	5	5.1
70500000	2011	Female	40-44	9	72322	SVN	22.2	22.2	22.4	27.4	25.9	24.7	23.7	23.1	24.8	25.2	25.6	25.9	26.2	15.8	15.6	15.2	15.7	16	29.1	29.3	29.5	29.6	29.9	22.6	22.8	23	23.1	23.3	3.6	3.7	3.7
70500000	2012	Male	40-44	7	75718	SVN	30.1	30	29.8	30	29.8	30.1	30.7	31.5	31.4	31.4	31.9	32.5	33.2	38.1	38.9	39.7	40.5	41.2	47.2	47.6	47.9	48.2	48.5	27.4	27.7	27.9	28.2	28.6	4.8	4.9	5
70500000	2012	Female	40-44	6	71017	SVN	22.5	22.2	22.2	29	27.4	25.9	24.7	23.7	24.5	24.8	25.2	25.6	25.9	15.8	15.8	15.6	15.2	15.7	28.9	29.1	29.3	29.5	29.6	22.4	22.6	22.8	23	23.1	3.5	3.6	3.7
72400200	2010	Male	40-44	10	89200	ESP	33.7	34.2	34.9	36.9	38.4	40.5	42.6	44.9	44.3	45.8	47	48	49	47.8	48.8	49.9	51.3	52.8	48.9	50.3	51.6	52.7	53.4	34.7	34.5	34.3	34.3	34.2	8.5	8.6	8.6
72400200	2010	Female	40-44	12	86280	ESP	31.4	32.3	33.5	32.6	34.4	36.2	37.6	38.8	35.5	36	36.8	37.6	38.4	43	44.7	46.2	47.4	48.1	46.6	48.8	50.1	50.3	49.3	34.2	33.9	33.7	33.6	33.6	11.5	11.5	11.5
72400200	2011	Male	40-44	14	89683	ESP	33.4	33.7	34.2	35.8	36.9	38.4	40.5	42.6	42.4	44.3	45.8	47	48	47	47.8	48.8	49.9	51.3	47.4	48.9	50.3	51.6	52.7	35	34.7	34.5	34.3	34.3	8.5	8.5	8.6
72400200	2011	Female	40-44	7	86104	ESP	30.7	31.4	32.3	31	32.6	34.4	36.2	37.6	34.8	35.5	36	36.8	37.6	41.6	43	44.7	46.2	47.4	43.8	46.6	48.8	50.1	50.3	34.6	34.2	33.9	33.7	33.6	11.5	11.5	11.5
72400200	2012	Male	40-44	11	90176	ESP	33.4	33.4	33.7	34.9	35.8	36.9	38.4	40.5	41.2	42.4	44.3	45.8	47	46.1	47	47.8	48.8	49.9	45.9	47.4	48.9	50.3	51.6	35.5	35	34.7	34.5	34.3	8.5	8.5	8.5
72400200	2012	Female	40-44	8	85943	ESP	30.5	30.7	31.4	29.7	31	32.6	34.4	36.2	34.1	34.8	35.5	36	36.8	40.3	41.6	43	44.7	46.2	41.3	43.8	46.6	48.8	50.1	35.1	34.6	34.2	33.9	33.7	11.5	11.5	11.5
72400300	2010	Male	40-44	5	34214	ESP	33.7	34.2	34.9	36.9	38.4	40.5	42.6	44.9	44.3	45.8	47	48	49	47.8	48.8	49.9	51.3	52.8	48.9	50.3	51.6	52.7	53.4	34.7	34.5	34.3	34.3	34.2	8.5	8.6	8.6
72400300	2010	Female	40-44	2	30153	ESP	31.4	32.3	33.5	32.6	34.4	36.2	37.6	38.8	35.5	36	36.8	37.6	38.4	43	44.7	46.2	47.4	48.1	46.6	48.8	50.1	50.3	49.3	34.2	33.9	33.7	33.6	33.6	11.5	11.5	11.5
72400300	2011	Male	40-44	4	34726	ESP	33.4	33.7	34.2	35.8	36.9	38.4	40.5	42.6	42.4	44.3	45.8	47	48	47	47.8	48.8	49.9	51.3	47.4	48.9	50.3	51.6	52.7	35	34.7	34.5	34.3	34.3	8.5	8.5	8.6
72400300	2011	Female	40-44	1	30543	ESP	30.7	31.4	32.3	31	32.6	34.4	36.2	37.6	34.8	35.5	36	36.8	37.6	41.6	43	44.7	46.2	47.4	43.8	46.6	48.8	50.1	50.3	34.6	34.2	33.9	33.7	33.6	11.5	11.5	11.5
72400300	2012	Male	40-44	5	34983	ESP	33.4	33.4	33.7	34.9	35.8	36.9	38.4	40.5	41.2	42.4	44.3	45.8	47	46.1	47	47.8	48.8	49.9	45.9	47.4	48.9	50.3	51.6	35.5	35	34.7	34.5	34.3	8.5	8.5	8.5
72400300	2012	Female	40-44	4	30696	ESP	30.5	30.7	31.4	29.7	31	32.6	34.4	36.2	34.1	34.8	35.5	36	36.8	40.3	41.6	43	44.7	46.2	41.3	43.8	46.6	48.8	50.1	35.1	34.6	34.2	33.9	33.7	11.5	11.5	11.5
72400400	2010	Male	40-44	4	37102	ESP	33.7	34.2	34.9	36.9	38.4	40.5	42.6	44.9	44.3	45.8	47	48	49	47.8	48.8	49.9	51.3	52.8	48.9	50.3	51.6	52.7	53.4	34.7	34.5	34.3	34.3	34.2	8.5	8.6	8.6
72400400	2010	Female	40-44	1	36138	ESP	31.4	32.3	33.5	32.6	34.4	36.2	37.6	38.8	35.5	36	36.8	37.6	38.4	43	44.7	46.2	47.4	48.1	46.6	48.8	50.1	50.3	49.3	34.2	33.9	33.7	33.6	33.6	11.5	11.5	11.5
72400400	2011	Male	40-44	5	36993	ESP	33.4	33.7	34.2	35.8	36.9	38.4	40.5	42.6	42.4	44.3	45.8	47	48	47	47.8	48.8	49.9	51.3	47.4	48.9	50.3	51.6	52.7	35	34.7	34.5	34.3	34.3	8.5	8.5	8.6
72400400	2011	Female	40-44	1	35905	ESP	30.7	31.4	32.3	31	32.6	34.4	36.2	37.6	34.8	35.5	36	36.8	37.6	41.6	43	44.7	46.2	47.4	43.8	46.6	48.8	50.1	50.3	34.6	34.2	33.9	33.7	33.6	11.5	11.5	11.5
72400400	2012	Male	40-44	3	36812	ESP	33.4	33.4	33.7	34.9	35.8	36.9	38.4	40.5	41.2	42.4	44.3	45.8	47	46.1	47	47.8	48.8	49.9	45.9	47.4	48.9	50.3	51.6	35.5	35	34.7	34.5	34.3	8.5	8.5	8.5
72400400	2012	Female	40-44	1	35647	ESP	30.5	30.7	31.4	29.7	31	32.6	34.4	36.2	34.1	34.8	35.5	36	36.8	40.3	41.6	43	44.7	46.2	41.3	43.8	46.6	48.8	50.1	35.1	34.6	34.2	33.9	33.7	11.5	11.5	11.5
72400500	2010	Male	40-44	3	62932	ESP	33.7	34.2	34.9	36.9	38.4	40.5	42.6	44.9	44.3	45.8	47	48	49	47.8	48.8	49.9	51.3	52.8	48.9	50.3	51.6	52.7	53.4	34.7	34.5	34.3	34.3	34.2	8.5	8.6	8.6
72400500	2010	Female	40-44	1	57946	ESP	31.4	32.3	33.5	32.6	34.4	36.2	37.6	38.8	35.5	36	36.8	37.6	38.4	43	44.7	46.2	47.4	48.1	46.6	48.8	50.1	50.3	49.3	34.2	33.9	33.7	33.6	33.6	11.5	11.5	11.5
72400600	2010	Male	40-44	0	27102	ESP	33.7	34.2	34.9	36.9	38.4	40.5	42.6	44.9	44.3	45.8	47	48	49	47.8	48.8	49.9	51.3	52.8	48.9	50.3	51.6	52.7	53.4	34.7	34.5	34.3	34.3	34.2	8.5	8.6	8.6
72400600	2010	Female	40-44	3	24850	ESP	31.4	32.3	33.5	32.6	34.4	36.2	37.6	38.8	35.5	36	36.8	37.6	38.4	43	44.7	46.2	47.4	48.1	46.6	48.8	50.1	50.3	49.3	34.2	33.9	33.7	33.6	33.6	11.5	11.5	11.5
72400900	2010	Male	40-44	1	16447	ESP	33.7	34.2	34.9	36.9	38.4	40.5	42.6	44.9	44.3	45.8	47	48	49	47.8	48.8	49.9	51.3	52.8	48.9	50.3	51.6	52.7	53.4	34.7	34.5	34.3	34.3	34.2	8.5	8.6	8.6
72400900	2010	Female	40-44	0	15778	ESP	31.4	32.3	33.5	32.6	34.4	36.2	37.6	38.8	35.5	36	36.8	37.6	38.4	43	44.7	46.2	47.4	48.1	46.6	48.8	50.1	50.3	49.3	34.2	33.9	33.7	33.6	33.6	11.5	11.5	11.5
72401000	2010	Male	40-44	1	31931	ESP	33.7	34.2	34.9	36.9	38.4	40.5	42.6	44.9	44.3	45.8	47	48	49	47.8	48.8	49.9	51.3	52.8	48.9	50.3	51.6	52.7	53.4	34.7	34.5	34.3	34.3	34.2	8.5	8.6	8.6
72401000	2010	Female	40-44	2	28343	ESP	31.4	32.3	33.5	32.6	34.4	36.2	37.6	38.8	35.5	36	36.8	37.6	38.4	43	44.7	46.2	47.4	48.1	46.6	48.8	50.1	50.3	49.3	34.2	33.9	33.7	33.6	33.6	11.5	11.5	11.5
72401000	2011	Male	40-44	6	32253	ESP	33.4	33.7	34.2	35.8	36.9	38.4	40.5	42.6	42.4	44.3	45.8	47	48	47	47.8	48.8	49.9	51.3	47.4	48.9	50.3	51.6	52.7	35	34.7	34.5	34.3	34.3	8.5	8.5	8.6
72401000	2011	Female	40-44	4	28763	ESP	30.7	31.4	32.3	31	32.6	34.4	36.2	37.6	34.8	35.5	36	36.8	37.6	41.6	43	44.7	46.2	47.4	43.8	46.6	48.8	50.1	50.3	34.6	34.2	33.9	33.7	33.6	11.5	11.5	11.5
72401000	2012	Male	40-44	3	32330	ESP	33.4	33.4	33.7	34.9	35.8	36.9	38.4	40.5	41.2	42.4	44.3	45.8	47	46.1	47	47.8	48.8	49.9	45.9	47.4	48.9	50.3	51.6	35.5	35	34.7	34.5	34.3	8.5	8.5	8.5
72401000	2012	Female	40-44	3	29130	ESP	30.5	30.7	31.4	29.7	31	32.6	34.4	36.2	34.1	34.8	35.5	36	36.8	40.3	41.6	43	44.7	46.2	41.3	43.8	46.6	48.8	50.1	35.1	34.6	34.2	33.9	33.7	11.5	11.5	11.5
72401100	2010	Male	40-44	12	79589	ESP	33.7	34.2	34.9	36.9	38.4	40.5	42.6	44.9	44.3	45.8	47	48	49	47.8	48.8	49.9	51.3	52.8	48.9	50.3	51.6	52.7	53.4	34.7	34.5	34.3	34.3	34.2	8.5	8.6	8.6
72401100	2010	Female	40-44	3	77290	ESP	31.4	32.3	33.5	32.6	34.4	36.2	37.6	38.8	35.5	36	36.8	37.6	38.4	43	44.7	46.2	47.4	48.1	46.6	48.8	50.1	50.3	49.3	34.2	33.9	33.7	33.6	33.6	11.5	11.5	11.5
72401100	2011	Male	40-44	11	80626	ESP	33.4	33.7	34.2	35.8	36.9	38.4	40.5	42.6	42.4	44.3	45.8	47	48	47	47.8	48.8	49.9	51.3	47.4	48.9	50.3	51.6	52.7	35	34.7	34.5	34.3	34.3	8.5	8.5	8.6
72401100	2011	Female	40-44	4	77780	ESP	30.7	31.4	32.3	31	32.6	34.4	36.2	37.6	34.8	35.5	36	36.8	37.6	41.6	43	44.7	46.2	47.4	43.8	46.6	48.8	50.1	50.3	34.6	34.2	33.9	33.7	33.6	11.5	11.5	11.5
72401300	2010	Male	40-44	1	8877	ESP	33.7	34.2	34.9	36.9	38.4	40.5	42.6	44.9	44.3	45.8	47	48	49	47.8	48.8	49.9	51.3	52.8	48.9	50.3	51.6	52.7	53.4	34.7	34.5	34.3	34.3	34.2	8.5	8.6	8.6
72401300	2010	Female	40-44	1	7808	ESP	31.4	32.3	33.5	32.6	34.4	36.2	37.6	38.8	35.5	36	36.8	37.6	38.4	43	44.7	46.2	47.4	48.1	46.6	48.8	50.1	50.3	49.3	34.2	33.9	33.7	33.6	33.6	11.5	11.5	11.5
72401300	2011	Male	40-44	2	8766	ESP	33.4	33.7	34.2	35.8	36.9	38.4	40.5	42.6	42.4	44.3	45.8	47	48	47	47.8	48.8	49.9	51.3	47.4	48.9	50.3	51.6	52.7	35	34.7	34.5	34.3	34.3	8.5	8.5	8.6
72401300	2011	Female	40-44	1	7733	ESP	30.7	31.4	32.3	31	32.6	34.4	36.2	37.6	34.8	35.5	36	36.8	37.6	41.6	43	44.7	46.2	47.4	43.8	46.6	48.8	50.1	50.3	34.6	34.2	33.9	33.7	33.6	11.5	11.5	11.5
75600200	2010	Male	40-44	0	17996	CHE	22.8	22.8	22.8	24.2	25	26.1	27.7	29.8	37.2	39.2	41.3	43.2	44.1	44.5	44.2	43.3	42.6	42.1	42	41.5	41.2	41.1	40.9	24.6	24.8	25.6	26.6	27.5	5.9	5.9	5.9
75600200	2010	Female	40-44	2	18834	CHE	19.9	19.8	19.8	19.4	20.4	21.9	23.8	26.1	24.5	26.8	29.4	31.9	33.6	36	36.3	36.4	36.3	36.2	35.6	35.5	35.4	35.5	35.4	21.8	22.2	23.1	24.1	24.9	7.4	7.3	7.3
75600200	2011	Male	40-44	1	17699	CHE	22.9	22.8	22.8	23.8	24.2	25	26.1	27.7	35.2	37.2	39.2	41.3	43.2	44.3	44.5	44.2	43.3	42.6	43	42	41.5	41.2	41.1	24.5	24.6	24.8	25.6	26.6	5.9	5.9	5.9
75600200	2011	Female	40-44	3	18536	CHE	20.2	19.9	19.8	19.1	19.4	20.4	21.9	23.8	22.4	24.5	26.8	29.4	31.9	35.3	36	36.3	36.4	36.3	36.2	35.6	35.5	35.4	35.5	21.5	21.8	22.2	23.1	24.1	7.4	7.4	7.3
75600200	2012	Male	40-44	2	17564	CHE	23	22.9	22.8	23.9	23.8	24.2	25	26.1	33.5	35.2	37.2	39.2	41.3	43.3	44.3	44.5	44.2	43.3	43.9	43	42	41.5	41.2	24.4	24.5	24.6	24.8	25.6	5.8	5.9	5.9
75600200	2012	Female	40-44	2	18344	CHE	20.6	20.2	19.9	19.1	19.1	19.4	20.4	21.9	20.7	22.4	24.5	26.8	29.4	33.8	35.3	36	36.3	36.4	36.7	36.2	35.6	35.5	35.4	21.2	21.5	21.8	22.2	23.1	7.3	7.4	7.4
75600300	2010	Male	40-44	1	6702	CHE	22.8	22.8	22.8	24.2	25	26.1	27.7	29.8	37.2	39.2	41.3	43.2	44.1	44.5	44.2	43.3	42.6	42.1	42	41.5	41.2	41.1	40.9	24.6	24.8	25.6	26.6	27.5	5.9	5.9	5.9
75600300	2010	Female	40-44	0	6733	CHE	19.9	19.8	19.8	19.4	20.4	21.9	23.8	26.1	24.5	26.8	29.4	31.9	33.6	36	36.3	36.4	36.3	36.2	35.6	35.5	35.4	35.5	35.4	21.8	22.2	23.1	24.1	24.9	7.4	7.3	7.3
75600300	2011	Male	40-44	1	6631	CHE	22.9	22.8	22.8	23.8	24.2	25	26.1	27.7	35.2	37.2	39.2	41.3	43.2	44.3	44.5	44.2	43.3	42.6	43	42	41.5	41.2	41.1	24.5	24.6	24.8	25.6	26.6	5.9	5.9	5.9
75600300	2011	Female	40-44	1	6690	CHE	20.2	19.9	19.8	19.1	19.4	20.4	21.9	23.8	22.4	24.5	26.8	29.4	31.9	35.3	36	36.3	36.4	36.3	36.2	35.6	35.5	35.4	35.5	21.5	21.8	22.2	23.1	24.1	7.4	7.4	7.3
75600300	2012	Male	40-44	1	6605	CHE	23	22.9	22.8	23.9	23.8	24.2	25	26.1	33.5	35.2	37.2	39.2	41.3	43.3	44.3	44.5	44.2	43.3	43.9	43	42	41.5	41.2	24.4	24.5	24.6	24.8	25.6	5.8	5.9	5.9
75600300	2012	Female	40-44	1	6666	CHE	20.6	20.2	19.9	19.1	19.1	19.4	20.4	21.9	20.7	22.4	24.5	26.8	29.4	33.8	35.3	36	36.3	36.4	36.7	36.2	35.6	35.5	35.4	21.2	21.5	21.8	22.2	23.1	7.3	7.4	7.4
75600400	2010	Male	40-44	1	21945	CHE	22.8	22.8	22.8	24.2	25	26.1	27.7	29.8	37.2	39.2	41.3	43.2	44.1	44.5	44.2	43.3	42.6	42.1	42	41.5	41.2	41.1	40.9	24.6	24.8	25.6	26.6	27.5	5.9	5.9	5.9
75600400	2010	Female	40-44	2	21253	CHE	19.9	19.8	19.8	19.4	20.4	21.9	23.8	26.1	24.5	26.8	29.4	31.9	33.6	36	36.3	36.4	36.3	36.2	35.6	35.5	35.4	35.5	35.4	21.8	22.2	23.1	24.1	24.9	7.4	7.3	7.3
75600400	2011	Male	40-44	2	21009	CHE	22.9	22.8	22.8	23.8	24.2	25	26.1	27.7	35.2	37.2	39.2	41.3	43.2	44.3	44.5	44.2	43.3	42.6	43	42	41.5	41.2	41.1	24.5	24.6	24.8	25.6	26.6	5.9	5.9	5.9
75600400	2011	Female	40-44	0	20753	CHE	20.2	19.9	19.8	19.1	19.4	20.4	21.9	23.8	22.4	24.5	26.8	29.4	31.9	35.3	36	36.3	36.4	36.3	36.2	35.6	35.5	35.4	35.5	21.5	21.8	22.2	23.1	24.1	7.4	7.4	7.3
75600400	2012	Male	40-44	3	20540	CHE	23	22.9	22.8	23.9	23.8	24.2	25	26.1	33.5	35.2	37.2	39.2	41.3	43.3	44.3	44.5	44.2	43.3	43.9	43	42	41.5	41.2	24.4	24.5	24.6	24.8	25.6	5.8	5.9	5.9
75600400	2012	Female	40-44	0	20157	CHE	20.6	20.2	19.9	19.1	19.1	19.4	20.4	21.9	20.7	22.4	24.5	26.8	29.4	33.8	35.3	36	36.3	36.4	36.7	36.2	35.6	35.5	35.4	21.2	21.5	21.8	22.2	23.1	7.3	7.4	7.4
75600500	2010	Male	40-44	0	27739	CHE	22.8	22.8	22.8	24.2	25	26.1	27.7	29.8	37.2	39.2	41.3	43.2	44.1	44.5	44.2	43.3	42.6	42.1	42	41.5	41.2	41.1	40.9	24.6	24.8	25.6	26.6	27.5	5.9	5.9	5.9
75600500	2010	Female	40-44	3	28403	CHE	19.9	19.8	19.8	19.4	20.4	21.9	23.8	26.1	24.5	26.8	29.4	31.9	33.6	36	36.3	36.4	36.3	36.2	35.6	35.5	35.4	35.5	35.4	21.8	22.2	23.1	24.1	24.9	7.4	7.3	7.3
75600500	2011	Male	40-44	1	27678	CHE	22.9	22.8	22.8	23.8	24.2	25	26.1	27.7	35.2	37.2	39.2	41.3	43.2	44.3	44.5	44.2	43.3	42.6	43	42	41.5	41.2	41.1	24.5	24.6	24.8	25.6	26.6	5.9	5.9	5.9
75600500	2011	Female	40-44	0	28633	CHE	20.2	19.9	19.8	19.1	19.4	20.4	21.9	23.8	22.4	24.5	26.8	29.4	31.9	35.3	36	36.3	36.4	36.3	36.2	35.6	35.5	35.4	35.5	21.5	21.8	22.2	23.1	24.1	7.4	7.4	7.3
75600500	2012	Male	40-44	3	27784	CHE	23	22.9	22.8	23.9	23.8	24.2	25	26.1	33.5	35.2	37.2	39.2	41.3	43.3	44.3	44.5	44.2	43.3	43.9	43	42	41.5	41.2	24.4	24.5	24.6	24.8	25.6	5.8	5.9	5.9
75600500	2012	Female	40-44	5	28788	CHE	20.6	20.2	19.9	19.1	19.1	19.4	20.4	21.9	20.7	22.4	24.5	26.8	29.4	33.8	35.3	36	36.3	36.4	36.7	36.2	35.6	35.5	35.4	21.2	21.5	21.8	22.2	23.1	7.3	7.4	7.4
75600800	2010	Male	40-44	1	11935	CHE	22.8	22.8	22.8	24.2	25	26.1	27.7	29.8	37.2	39.2	41.3	43.2	44.1	44.5	44.2	43.3	42.6	42.1	42	41.5	41.2	41.1	40.9	24.6	24.8	25.6	26.6	27.5	5.9	5.9	5.9
75600800	2010	Female	40-44	1	12063	CHE	19.9	19.8	19.8	19.4	20.4	21.9	23.8	26.1	24.5	26.8	29.4	31.9	33.6	36	36.3	36.4	36.3	36.2	35.6	35.5	35.4	35.5	35.4	21.8	22.2	23.1	24.1	24.9	7.4	7.3	7.3
75600800	2011	Male	40-44	0	11837	CHE	22.9	22.8	22.8	23.8	24.2	25	26.1	27.7	35.2	37.2	39.2	41.3	43.2	44.3	44.5	44.2	43.3	42.6	43	42	41.5	41.2	41.1	24.5	24.6	24.8	25.6	26.6	5.9	5.9	5.9
75600800	2011	Female	40-44	1	11896	CHE	20.2	19.9	19.8	19.1	19.4	20.4	21.9	23.8	22.4	24.5	26.8	29.4	31.9	35.3	36	36.3	36.4	36.3	36.2	35.6	35.5	35.4	35.5	21.5	21.8	22.2	23.1	24.1	7.4	7.4	7.3
75600800	2012	Male	40-44	1	11877	CHE	23	22.9	22.8	23.9	23.8	24.2	25	26.1	33.5	35.2	37.2	39.2	41.3	43.3	44.3	44.5	44.2	43.3	43.9	43	42	41.5	41.2	24.4	24.5	24.6	24.8	25.6	5.8	5.9	5.9
75600800	2012	Female	40-44	1	11782	CHE	20.6	20.2	19.9	19.1	19.1	19.4	20.4	21.9	20.7	22.4	24.5	26.8	29.4	33.8	35.3	36	36.3	36.4	36.7	36.2	35.6	35.5	35.4	21.2	21.5	21.8	22.2	23.1	7.3	7.4	7.4
75601000	2010	Male	40-44	1	14067	CHE	22.8	22.8	22.8	24.2	25	26.1	27.7	29.8	37.2	39.2	41.3	43.2	44.1	44.5	44.2	43.3	42.6	42.1	42	41.5	41.2	41.1	40.9	24.6	24.8	25.6	26.6	27.5	5.9	5.9	5.9
75601000	2010	Female	40-44	2	14171	CHE	19.9	19.8	19.8	19.4	20.4	21.9	23.8	26.1	24.5	26.8	29.4	31.9	33.6	36	36.3	36.4	36.3	36.2	35.6	35.5	35.4	35.5	35.4	21.8	22.2	23.1	24.1	24.9	7.4	7.3	7.3
75601000	2011	Male	40-44	1	13807	CHE	22.9	22.8	22.8	23.8	24.2	25	26.1	27.7	35.2	37.2	39.2	41.3	43.2	44.3	44.5	44.2	43.3	42.6	43	42	41.5	41.2	41.1	24.5	24.6	24.8	25.6	26.6	5.9	5.9	5.9
75601000	2011	Female	40-44	1	13957	CHE	20.2	19.9	19.8	19.1	19.4	20.4	21.9	23.8	22.4	24.5	26.8	29.4	31.9	35.3	36	36.3	36.4	36.3	36.2	35.6	35.5	35.4	35.5	21.5	21.8	22.2	23.1	24.1	7.4	7.4	7.3
75601000	2012	Male	40-44	1	13842	CHE	23	22.9	22.8	23.9	23.8	24.2	25	26.1	33.5	35.2	37.2	39.2	41.3	43.3	44.3	44.5	44.2	43.3	43.9	43	42	41.5	41.2	24.4	24.5	24.6	24.8	25.6	5.8	5.9	5.9
75601000	2012	Female	40-44	2	13945	CHE	20.6	20.2	19.9	19.1	19.1	19.4	20.4	21.9	20.7	22.4	24.5	26.8	29.4	33.8	35.3	36	36.3	36.4	36.7	36.2	35.6	35.5	35.4	21.2	21.5	21.8	22.2	23.1	7.3	7.4	7.4
82606500	2010	Male	40-44	3	90482	GBR	25.7	25.9	26	28.2	28.8	29.4	30.1	30.9	35.9	35.8	35.6	35.2	35	37.9	37.4	37	36.8	36.6	35	34.7	35.2	36.2	37.3	26.7	27.7	28.8	29.7	30.6	12.9	13	12.9
82606500	2010	Female	40-44	3	94354	GBR	21.6	21.9	22.5	25.2	26.1	26.6	27	27.6	32.2	32.9	33.1	33	32.7	36.4	36.4	35.8	35	34.6	38.4	38.2	37.8	37.4	37.3	26.6	27.8	28.9	29.9	30.7	14.7	14.9	15
82606500	2011	Male	40-44	3	89271	GBR	25.6	25.7	25.9	27.7	28.2	28.8	29.4	30.1	35.6	35.9	35.8	35.6	35.2	38.2	37.9	37.4	37	36.8	36.3	35	34.7	35.2	36.2	25.9	26.7	27.7	28.8	29.7	12.7	12.9	13
82606500	2011	Female	40-44	6	93401	GBR	21.5	21.6	21.9	24	25.2	26.1	26.6	27	30.7	32.2	32.9	33.1	33	36.2	36.4	36.4	35.8	35	38.5	38.4	38.2	37.8	37.4	25.8	26.6	27.8	28.9	29.9	14.5	14.7	14.9
82606500	2012	Male	40-44	7	87380	GBR	25.6	25.6	25.7	27.2	27.7	28.2	28.8	29.4	35	35.6	35.9	35.8	35.6	38.4	38.2	37.9	37.4	37	38.1	36.3	35	34.7	35.2	25.3	25.9	26.7	27.7	28.8	12.4	12.7	12.9
82606500	2012	Female	40-44	9	91616	GBR	21.7	21.5	21.6	22.8	24	25.2	26.1	26.6	28.9	30.7	32.2	32.9	33.1	35.8	36.2	36.4	36.4	35.8	38.3	38.5	38.4	38.2	37.8	25.6	25.8	26.6	27.8	28.9	14.2	14.5	14.7
82606600	2010	Male	40-44	25	255284	GBR	25.7	25.9	26	28.2	28.8	29.4	30.1	30.9	35.9	35.8	35.6	35.2	35	37.9	37.4	37	36.8	36.6	35	34.7	35.2	36.2	37.3	26.7	27.7	28.8	29.7	30.6	12.9	13	12.9
82606600	2010	Female	40-44	16	260958	GBR	21.6	21.9	22.5	25.2	26.1	26.6	27	27.6	32.2	32.9	33.1	33	32.7	36.4	36.4	35.8	35	34.6	38.4	38.2	37.8	37.4	37.3	26.6	27.8	28.9	29.9	30.7	14.7	14.9	15
82606600	2011	Male	40-44	17	253758	GBR	25.6	25.7	25.9	27.7	28.2	28.8	29.4	30.1	35.6	35.9	35.8	35.6	35.2	38.2	37.9	37.4	37	36.8	36.3	35	34.7	35.2	36.2	25.9	26.7	27.7	28.8	29.7	12.7	12.9	13
82606600	2011	Female	40-44	19	259977	GBR	21.5	21.6	21.9	24	25.2	26.1	26.6	27	30.7	32.2	32.9	33.1	33	36.2	36.4	36.4	35.8	35	38.5	38.4	38.2	37.8	37.4	25.8	26.6	27.8	28.9	29.9	14.5	14.7	14.9
82606600	2012	Male	40-44	22	249413	GBR	25.6	25.6	25.7	27.2	27.7	28.2	28.8	29.4	35	35.6	35.9	35.8	35.6	38.4	38.2	37.9	37.4	37	38.1	36.3	35	34.7	35.2	25.3	25.9	26.7	27.7	28.8	12.4	12.7	12.9
82606600	2012	Female	40-44	17	256806	GBR	21.7	21.5	21.6	22.8	24	25.2	26.1	26.6	28.9	30.7	32.2	32.9	33.1	35.8	36.2	36.4	36.4	35.8	38.3	38.5	38.4	38.2	37.8	25.6	25.8	26.6	27.8	28.9	14.2	14.5	14.7
82606800	2010	Male	40-44	17	190423	GBR	25.7	25.9	26	28.2	28.8	29.4	30.1	30.9	35.9	35.8	35.6	35.2	35	37.9	37.4	37	36.8	36.6	35	34.7	35.2	36.2	37.3	26.7	27.7	28.8	29.7	30.6	12.9	13	12.9
82606800	2010	Female	40-44	13	192484	GBR	21.6	21.9	22.5	25.2	26.1	26.6	27	27.6	32.2	32.9	33.1	33	32.7	36.4	36.4	35.8	35	34.6	38.4	38.2	37.8	37.4	37.3	26.6	27.8	28.9	29.9	30.7	14.7	14.9	15
82606800	2011	Male	40-44	18	190311	GBR	25.6	25.7	25.9	27.7	28.2	28.8	29.4	30.1	35.6	35.9	35.8	35.6	35.2	38.2	37.9	37.4	37	36.8	36.3	35	34.7	35.2	36.2	25.9	26.7	27.7	28.8	29.7	12.7	12.9	13
82606800	2011	Female	40-44	20	192558	GBR	21.5	21.6	21.9	24	25.2	26.1	26.6	27	30.7	32.2	32.9	33.1	33	36.2	36.4	36.4	35.8	35	38.5	38.4	38.2	37.8	37.4	25.8	26.6	27.8	28.9	29.9	14.5	14.7	14.9
82606800	2012	Male	40-44	10	187606	GBR	25.6	25.6	25.7	27.2	27.7	28.2	28.8	29.4	35	35.6	35.9	35.8	35.6	38.4	38.2	37.9	37.4	37	38.1	36.3	35	34.7	35.2	25.3	25.9	26.7	27.7	28.8	12.4	12.7	12.9
82606800	2012	Female	40-44	15	190665	GBR	21.7	21.5	21.6	22.8	24	25.2	26.1	26.6	28.9	30.7	32.2	32.9	33.1	35.8	36.2	36.4	36.4	35.8	38.3	38.5	38.4	38.2	37.8	25.6	25.8	26.6	27.8	28.9	14.2	14.5	14.7
82606900	2010	Male	40-44	8	167281	GBR	25.7	25.9	26	28.2	28.8	29.4	30.1	30.9	35.9	35.8	35.6	35.2	35	37.9	37.4	37	36.8	36.6	35	34.7	35.2	36.2	37.3	26.7	27.7	28.8	29.7	30.6	12.9	13	12.9
82606900	2010	Female	40-44	11	170596	GBR	21.6	21.9	22.5	25.2	26.1	26.6	27	27.6	32.2	32.9	33.1	33	32.7	36.4	36.4	35.8	35	34.6	38.4	38.2	37.8	37.4	37.3	26.6	27.8	28.9	29.9	30.7	14.7	14.9	15
82606900	2011	Male	40-44	6	165642	GBR	25.6	25.7	25.9	27.7	28.2	28.8	29.4	30.1	35.6	35.9	35.8	35.6	35.2	38.2	37.9	37.4	37	36.8	36.3	35	34.7	35.2	36.2	25.9	26.7	27.7	28.8	29.7	12.7	12.9	13
82606900	2011	Female	40-44	11	169791	GBR	21.5	21.6	21.9	24	25.2	26.1	26.6	27	30.7	32.2	32.9	33.1	33	36.2	36.4	36.4	35.8	35	38.5	38.4	38.2	37.8	37.4	25.8	26.6	27.8	28.9	29.9	14.5	14.7	14.9
82606900	2012	Male	40-44	9	163222	GBR	25.6	25.6	25.7	27.2	27.7	28.2	28.8	29.4	35	35.6	35.9	35.8	35.6	38.4	38.2	37.9	37.4	37	38.1	36.3	35	34.7	35.2	25.3	25.9	26.7	27.7	28.8	12.4	12.7	12.9
82606900	2012	Female	40-44	9	167681	GBR	21.7	21.5	21.6	22.8	24	25.2	26.1	26.6	28.9	30.7	32.2	32.9	33.1	35.8	36.2	36.4	36.4	35.8	38.3	38.5	38.4	38.2	37.8	25.6	25.8	26.6	27.8	28.9	14.2	14.5	14.7
82607000	2010	Male	40-44	13	202687	GBR	25.7	25.9	26	28.2	28.8	29.4	30.1	30.9	35.9	35.8	35.6	35.2	35	37.9	37.4	37	36.8	36.6	35	34.7	35.2	36.2	37.3	26.7	27.7	28.8	29.7	30.6	12.9	13	12.9
82607000	2010	Female	40-44	9	204983	GBR	21.6	21.9	22.5	25.2	26.1	26.6	27	27.6	32.2	32.9	33.1	33	32.7	36.4	36.4	35.8	35	34.6	38.4	38.2	37.8	37.4	37.3	26.6	27.8	28.9	29.9	30.7	14.7	14.9	15
82607000	2011	Male	40-44	10	201514	GBR	25.6	25.7	25.9	27.7	28.2	28.8	29.4	30.1	35.6	35.9	35.8	35.6	35.2	38.2	37.9	37.4	37	36.8	36.3	35	34.7	35.2	36.2	25.9	26.7	27.7	28.8	29.7	12.7	12.9	13
82607000	2011	Female	40-44	9	204328	GBR	21.5	21.6	21.9	24	25.2	26.1	26.6	27	30.7	32.2	32.9	33.1	33	36.2	36.4	36.4	35.8	35	38.5	38.4	38.2	37.8	37.4	25.8	26.6	27.8	28.9	29.9	14.5	14.7	14.9
82607000	2012	Male	40-44	10	199327	GBR	25.6	25.6	25.7	27.2	27.7	28.2	28.8	29.4	35	35.6	35.9	35.8	35.6	38.4	38.2	37.9	37.4	37	38.1	36.3	35	34.7	35.2	25.3	25.9	26.7	27.7	28.8	12.4	12.7	12.9
82607000	2012	Female	40-44	13	202369	GBR	21.7	21.5	21.6	22.8	24	25.2	26.1	26.6	28.9	30.7	32.2	32.9	33.1	35.8	36.2	36.4	36.4	35.8	38.3	38.5	38.4	38.2	37.8	25.6	25.8	26.6	27.8	28.9	14.2	14.5	14.7
82607100	2010	Male	40-44	2	215675	GBR	25.7	25.9	26	28.2	28.8	29.4	30.1	30.9	35.9	35.8	35.6	35.2	35	37.9	37.4	37	36.8	36.6	35	34.7	35.2	36.2	37.3	26.7	27.7	28.8	29.7	30.6	12.9	13	12.9
82607100	2010	Female	40-44	14	219665	GBR	21.6	21.9	22.5	25.2	26.1	26.6	27	27.6	32.2	32.9	33.1	33	32.7	36.4	36.4	35.8	35	34.6	38.4	38.2	37.8	37.4	37.3	26.6	27.8	28.9	29.9	30.7	14.7	14.9	15
82607100	2011	Male	40-44	11	213616	GBR	25.6	25.7	25.9	27.7	28.2	28.8	29.4	30.1	35.6	35.9	35.8	35.6	35.2	38.2	37.9	37.4	37	36.8	36.3	35	34.7	35.2	36.2	25.9	26.7	27.7	28.8	29.7	12.7	12.9	13
82607100	2011	Female	40-44	3	218322	GBR	21.5	21.6	21.9	24	25.2	26.1	26.6	27	30.7	32.2	32.9	33.1	33	36.2	36.4	36.4	35.8	35	38.5	38.4	38.2	37.8	37.4	25.8	26.6	27.8	28.9	29.9	14.5	14.7	14.9
82607100	2012	Male	40-44	17	210845	GBR	25.6	25.6	25.7	27.2	27.7	28.2	28.8	29.4	35	35.6	35.9	35.8	35.6	38.4	38.2	37.9	37.4	37	38.1	36.3	35	34.7	35.2	25.3	25.9	26.7	27.7	28.8	12.4	12.7	12.9
82607100	2012	Female	40-44	9	216557	GBR	21.7	21.5	21.6	22.8	24	25.2	26.1	26.6	28.9	30.7	32.2	32.9	33.1	35.8	36.2	36.4	36.4	35.8	38.3	38.5	38.4	38.2	37.8	25.6	25.8	26.6	27.8	28.9	14.2	14.5	14.7
82607200	2010	Male	40-44	27	306994	GBR	25.7	25.9	26	28.2	28.8	29.4	30.1	30.9	35.9	35.8	35.6	35.2	35	37.9	37.4	37	36.8	36.6	35	34.7	35.2	36.2	37.3	26.7	27.7	28.8	29.7	30.6	12.9	13	12.9
82607200	2010	Female	40-44	21	304953	GBR	21.6	21.9	22.5	25.2	26.1	26.6	27	27.6	32.2	32.9	33.1	33	32.7	36.4	36.4	35.8	35	34.6	38.4	38.2	37.8	37.4	37.3	26.6	27.8	28.9	29.9	30.7	14.7	14.9	15
82607200	2011	Male	40-44	31	305150	GBR	25.6	25.7	25.9	27.7	28.2	28.8	29.4	30.1	35.6	35.9	35.8	35.6	35.2	38.2	37.9	37.4	37	36.8	36.3	35	34.7	35.2	36.2	25.9	26.7	27.7	28.8	29.7	12.7	12.9	13
82607200	2011	Female	40-44	10	304970	GBR	21.5	21.6	21.9	24	25.2	26.1	26.6	27	30.7	32.2	32.9	33.1	33	36.2	36.4	36.4	35.8	35	38.5	38.4	38.2	37.8	37.4	25.8	26.6	27.8	28.9	29.9	14.5	14.7	14.9
82607200	2012	Male	40-44	17	307475	GBR	25.6	25.6	25.7	27.2	27.7	28.2	28.8	29.4	35	35.6	35.9	35.8	35.6	38.4	38.2	37.9	37.4	37	38.1	36.3	35	34.7	35.2	25.3	25.9	26.7	27.7	28.8	12.4	12.7	12.9
82607200	2012	Female	40-44	21	305816	GBR	21.7	21.5	21.6	22.8	24	25.2	26.1	26.6	28.9	30.7	32.2	32.9	33.1	35.8	36.2	36.4	36.4	35.8	38.3	38.5	38.4	38.2	37.8	25.6	25.8	26.6	27.8	28.9	14.2	14.5	14.7
82607400	2010	Male	40-44	17	320708	GBR	25.7	25.9	26	28.2	28.8	29.4	30.1	30.9	35.9	35.8	35.6	35.2	35	37.9	37.4	37	36.8	36.6	35	34.7	35.2	36.2	37.3	26.7	27.7	28.8	29.7	30.6	12.9	13	12.9
82607400	2010	Female	40-44	16	327777	GBR	21.6	21.9	22.5	25.2	26.1	26.6	27	27.6	32.2	32.9	33.1	33	32.7	36.4	36.4	35.8	35	34.6	38.4	38.2	37.8	37.4	37.3	26.6	27.8	28.9	29.9	30.7	14.7	14.9	15
82607400	2011	Male	40-44	16	317808	GBR	25.6	25.7	25.9	27.7	28.2	28.8	29.4	30.1	35.6	35.9	35.8	35.6	35.2	38.2	37.9	37.4	37	36.8	36.3	35	34.7	35.2	36.2	25.9	26.7	27.7	28.8	29.7	12.7	12.9	13
82607400	2011	Female	40-44	14	326281	GBR	21.5	21.6	21.9	24	25.2	26.1	26.6	27	30.7	32.2	32.9	33.1	33	36.2	36.4	36.4	35.8	35	38.5	38.4	38.2	37.8	37.4	25.8	26.6	27.8	28.9	29.9	14.5	14.7	14.9
82607400	2012	Male	40-44	23	314330	GBR	25.6	25.6	25.7	27.2	27.7	28.2	28.8	29.4	35	35.6	35.9	35.8	35.6	38.4	38.2	37.9	37.4	37	38.1	36.3	35	34.7	35.2	25.3	25.9	26.7	27.7	28.8	12.4	12.7	12.9
82607400	2012	Female	40-44	21	322773	GBR	21.7	21.5	21.6	22.8	24	25.2	26.1	26.6	28.9	30.7	32.2	32.9	33.1	35.8	36.2	36.4	36.4	35.8	38.3	38.5	38.4	38.2	37.8	25.6	25.8	26.6	27.8	28.9	14.2	14.5	14.7
82607500	2010	Male	40-44	13	187144	GBR	25.7	25.9	26	28.2	28.8	29.4	30.1	30.9	35.9	35.8	35.6	35.2	35	37.9	37.4	37	36.8	36.6	35	34.7	35.2	36.2	37.3	26.7	27.7	28.8	29.7	30.6	12.9	13	12.9
82607500	2010	Female	40-44	9	191991	GBR	21.6	21.9	22.5	25.2	26.1	26.6	27	27.6	32.2	32.9	33.1	33	32.7	36.4	36.4	35.8	35	34.6	38.4	38.2	37.8	37.4	37.3	26.6	27.8	28.9	29.9	30.7	14.7	14.9	15
82607500	2011	Male	40-44	5	184848	GBR	25.6	25.7	25.9	27.7	28.2	28.8	29.4	30.1	35.6	35.9	35.8	35.6	35.2	38.2	37.9	37.4	37	36.8	36.3	35	34.7	35.2	36.2	25.9	26.7	27.7	28.8	29.7	12.7	12.9	13
82607500	2011	Female	40-44	1	189937	GBR	21.5	21.6	21.9	24	25.2	26.1	26.6	27	30.7	32.2	32.9	33.1	33	36.2	36.4	36.4	35.8	35	38.5	38.4	38.2	37.8	37.4	25.8	26.6	27.8	28.9	29.9	14.5	14.7	14.9
82607500	2012	Male	40-44	11	181770	GBR	25.6	25.6	25.7	27.2	27.7	28.2	28.8	29.4	35	35.6	35.9	35.8	35.6	38.4	38.2	37.9	37.4	37	38.1	36.3	35	34.7	35.2	25.3	25.9	26.7	27.7	28.8	12.4	12.7	12.9
82607500	2012	Female	40-44	10	187065	GBR	21.7	21.5	21.6	22.8	24	25.2	26.1	26.6	28.9	30.7	32.2	32.9	33.1	35.8	36.2	36.4	36.4	35.8	38.3	38.5	38.4	38.2	37.8	25.6	25.8	26.6	27.8	28.9	14.2	14.5	14.7
82602000	2010	Male	40-44	17	192404	GBR	25.7	25.9	26	28.2	28.8	29.4	30.1	30.9	35.9	35.8	35.6	35.2	35	37.9	37.4	37	36.8	36.6	35	34.7	35.2	36.2	37.3	26.7	27.7	28.8	29.7	30.6	12.9	13	12.9
82602000	2010	Female	40-44	12	204338	GBR	21.6	21.9	22.5	25.2	26.1	26.6	27	27.6	32.2	32.9	33.1	33	32.7	36.4	36.4	35.8	35	34.6	38.4	38.2	37.8	37.4	37.3	26.6	27.8	28.9	29.9	30.7	14.7	14.9	15
82602000	2011	Male	40-44	20	190873	GBR	25.6	25.7	25.9	27.7	28.2	28.8	29.4	30.1	35.6	35.9	35.8	35.6	35.2	38.2	37.9	37.4	37	36.8	36.3	35	34.7	35.2	36.2	25.9	26.7	27.7	28.8	29.7	12.7	12.9	13
82602000	2011	Female	40-44	16	202791	GBR	21.5	21.6	21.9	24	25.2	26.1	26.6	27	30.7	32.2	32.9	33.1	33	36.2	36.4	36.4	35.8	35	38.5	38.4	38.2	37.8	37.4	25.8	26.6	27.8	28.9	29.9	14.5	14.7	14.9
82602000	2012	Male	40-44	11	186186	GBR	25.6	25.6	25.7	27.2	27.7	28.2	28.8	29.4	35	35.6	35.9	35.8	35.6	38.4	38.2	37.9	37.4	37	38.1	36.3	35	34.7	35.2	25.3	25.9	26.7	27.7	28.8	12.4	12.7	12.9
82602000	2012	Female	40-44	11	199274	GBR	21.7	21.5	21.6	22.8	24	25.2	26.1	26.6	28.9	30.7	32.2	32.9	33.1	35.8	36.2	36.4	36.4	35.8	38.3	38.5	38.4	38.2	37.8	25.6	25.8	26.6	27.8	28.9	14.2	14.5	14.7
82603000	2010	Male	40-44	3	64944	GBR	25.7	25.9	26	28.2	28.8	29.4	30.1	30.9	35.9	35.8	35.6	35.2	35	37.9	37.4	37	36.8	36.6	35	34.7	35.2	36.2	37.3	26.7	27.7	28.8	29.7	30.6	12.9	13	12.9
82603000	2010	Female	40-44	6	67359	GBR	21.6	21.9	22.5	25.2	26.1	26.6	27	27.6	32.2	32.9	33.1	33	32.7	36.4	36.4	35.8	35	34.6	38.4	38.2	37.8	37.4	37.3	26.6	27.8	28.9	29.9	30.7	14.7	14.9	15
82603000	2011	Male	40-44	3	64393	GBR	25.6	25.7	25.9	27.7	28.2	28.8	29.4	30.1	35.6	35.9	35.8	35.6	35.2	38.2	37.9	37.4	37	36.8	36.3	35	34.7	35.2	36.2	25.9	26.7	27.7	28.8	29.7	12.7	12.9	13
82603000	2011	Female	40-44	4	67151	GBR	21.5	21.6	21.9	24	25.2	26.1	26.6	27	30.7	32.2	32.9	33.1	33	36.2	36.4	36.4	35.8	35	38.5	38.4	38.2	37.8	37.4	25.8	26.6	27.8	28.9	29.9	14.5	14.7	14.9
82603000	2012	Male	40-44	1	63788	GBR	25.6	25.6	25.7	27.2	27.7	28.2	28.8	29.4	35	35.6	35.9	35.8	35.6	38.4	38.2	37.9	37.4	37	38.1	36.3	35	34.7	35.2	25.3	25.9	26.7	27.7	28.8	12.4	12.7	12.9
82603000	2012	Female	40-44	4	66320	GBR	21.7	21.5	21.6	22.8	24	25.2	26.1	26.6	28.9	30.7	32.2	32.9	33.1	35.8	36.2	36.4	36.4	35.8	38.3	38.5	38.4	38.2	37.8	25.6	25.8	26.6	27.8	28.9	14.2	14.5	14.7
3600200	2010	Male	40-44	16	252610	AUS	22	22.5	23.2	24.1	25	25.8	26.6	27.3	28.9	29.2	29.4	29.4	29.7	30.6	31.4	32.3	33.3	34.1	33.7	34.3	34.8	35.2	35.6	21.8	22.7	23.2	23.3	23.5	9.6	9.7	9.9
3600200	2010	Female	40-44	20	258140	AUS	19.2	19.8	20.3	19.9	20.9	21.8	22.7	23.3	23.5	24.4	25.3	26.4	27.4	30.8	31.8	32.5	32.9	33	34	34.4	34.7	34.9	35.1	25.4	26.9	27.9	28.1	28.3	11.9	12.1	12.3
3600200	2011	Male	40-44	19	259566	AUS	21.7	22	22.5	23.3	24.1	25	25.8	26.6	28.4	28.9	29.2	29.4	29.4	30.1	30.6	31.4	32.3	33.3	33	33.7	34.3	34.8	35.2	20.8	21.8	22.7	23.2	23.3	9.7	9.6	9.7
3600200	2011	Female	40-44	12	266356	AUS	18.9	19.2	19.8	19.1	19.9	20.9	21.8	22.7	22.8	23.5	24.4	25.3	26.4	29.8	30.8	31.8	32.5	32.9	33.4	34	34.4	34.7	34.9	23.5	25.4	26.9	27.9	28.1	11.9	11.9	12.1
3600200	2012	Male	40-44	15	266819	AUS	21.5	21.7	22	22.4	23.3	24.1	25	25.8	27.8	28.4	28.9	29.2	29.4	29.7	30.1	30.6	31.4	32.3	32	33	33.7	34.3	34.8	19.8	20.8	21.8	22.7	23.2	9.8	9.7	9.6
3600200	2012	Female	40-44	15	274300	AUS	18.8	18.9	19.2	18.5	19.1	19.9	20.9	21.8	22	22.8	23.5	24.4	25.3	28.3	29.8	30.8	31.8	32.5	32.6	33.4	34	34.4	34.7	21.6	23.5	25.4	26.9	27.9	12	11.9	11.9
3600300	2010	Male	40-44	11	152715	AUS	22	22.5	23.2	24.1	25	25.8	26.6	27.3	28.9	29.2	29.4	29.4	29.7	30.6	31.4	32.3	33.3	34.1	33.7	34.3	34.8	35.2	35.6	21.8	22.7	23.2	23.3	23.5	9.6	9.7	9.9
3600300	2010	Female	40-44	12	155414	AUS	19.2	19.8	20.3	19.9	20.9	21.8	22.7	23.3	23.5	24.4	25.3	26.4	27.4	30.8	31.8	32.5	32.9	33	34	34.4	34.7	34.9	35.1	25.4	26.9	27.9	28.1	28.3	11.9	12.1	12.3
3600300	2011	Male	40-44	13	158701	AUS	21.7	22	22.5	23.3	24.1	25	25.8	26.6	28.4	28.9	29.2	29.4	29.4	30.1	30.6	31.4	32.3	33.3	33	33.7	34.3	34.8	35.2	20.8	21.8	22.7	23.2	23.3	9.7	9.6	9.7
3600300	2011	Female	40-44	13	161462	AUS	18.9	19.2	19.8	19.1	19.9	20.9	21.8	22.7	22.8	23.5	24.4	25.3	26.4	29.8	30.8	31.8	32.5	32.9	33.4	34	34.4	34.7	34.9	23.5	25.4	26.9	27.9	28.1	11.9	11.9	12.1
3600300	2012	Male	40-44	8	163991	AUS	21.5	21.7	22	22.4	23.3	24.1	25	25.8	27.8	28.4	28.9	29.2	29.4	29.7	30.1	30.6	31.4	32.3	32	33	33.7	34.3	34.8	19.8	20.8	21.8	22.7	23.2	9.8	9.7	9.6
3600300	2012	Female	40-44	8	167273	AUS	18.8	18.9	19.2	18.5	19.1	19.9	20.9	21.8	22	22.8	23.5	24.4	25.3	28.3	29.8	30.8	31.8	32.5	32.6	33.4	34	34.4	34.7	21.6	23.5	25.4	26.9	27.9	12	11.9	11.9
3600400	2010	Male	40-44	2	56406	AUS	22	22.5	23.2	24.1	25	25.8	26.6	27.3	28.9	29.2	29.4	29.4	29.7	30.6	31.4	32.3	33.3	34.1	33.7	34.3	34.8	35.2	35.6	21.8	22.7	23.2	23.3	23.5	9.6	9.7	9.9
3600400	2010	Female	40-44	2	56312	AUS	19.2	19.8	20.3	19.9	20.9	21.8	22.7	23.3	23.5	24.4	25.3	26.4	27.4	30.8	31.8	32.5	32.9	33	34	34.4	34.7	34.9	35.1	25.4	26.9	27.9	28.1	28.3	11.9	12.1	12.3
3600400	2011	Male	40-44	4	57449	AUS	21.7	22	22.5	23.3	24.1	25	25.8	26.6	28.4	28.9	29.2	29.4	29.4	30.1	30.6	31.4	32.3	33.3	33	33.7	34.3	34.8	35.2	20.8	21.8	22.7	23.2	23.3	9.7	9.6	9.7
3600400	2011	Female	40-44	6	57154	AUS	18.9	19.2	19.8	19.1	19.9	20.9	21.8	22.7	22.8	23.5	24.4	25.3	26.4	29.8	30.8	31.8	32.5	32.9	33.4	34	34.4	34.7	34.9	23.5	25.4	26.9	27.9	28.1	11.9	11.9	12.1
3600400	2012	Male	40-44	4	58299	AUS	21.5	21.7	22	22.4	23.3	24.1	25	25.8	27.8	28.4	28.9	29.2	29.4	29.7	30.1	30.6	31.4	32.3	32	33	33.7	34.3	34.8	19.8	20.8	21.8	22.7	23.2	9.8	9.7	9.6
3600400	2012	Female	40-44	4	58169	AUS	18.8	18.9	19.2	18.5	19.1	19.9	20.9	21.8	22	22.8	23.5	24.4	25.3	28.3	29.8	30.8	31.8	32.5	32.6	33.4	34	34.4	34.7	21.6	23.5	25.4	26.9	27.9	12	11.9	11.9
3600500	2010	Male	40-44	0	16643	AUS	22	22.5	23.2	24.1	25	25.8	26.6	27.3	28.9	29.2	29.4	29.4	29.7	30.6	31.4	32.3	33.3	34.1	33.7	34.3	34.8	35.2	35.6	21.8	22.7	23.2	23.3	23.5	9.6	9.7	9.9
3600500	2010	Female	40-44	0	17285	AUS	19.2	19.8	20.3	19.9	20.9	21.8	22.7	23.3	23.5	24.4	25.3	26.4	27.4	30.8	31.8	32.5	32.9	33	34	34.4	34.7	34.9	35.1	25.4	26.9	27.9	28.1	28.3	11.9	12.1	12.3
3600500	2011	Male	40-44	1	17030	AUS	21.7	22	22.5	23.3	24.1	25	25.8	26.6	28.4	28.9	29.2	29.4	29.4	30.1	30.6	31.4	32.3	33.3	33	33.7	34.3	34.8	35.2	20.8	21.8	22.7	23.2	23.3	9.7	9.6	9.7
3600500	2011	Female	40-44	0	17639	AUS	18.9	19.2	19.8	19.1	19.9	20.9	21.8	22.7	22.8	23.5	24.4	25.3	26.4	29.8	30.8	31.8	32.5	32.9	33.4	34	34.4	34.7	34.9	23.5	25.4	26.9	27.9	28.1	11.9	11.9	12.1
3600500	2012	Male	40-44	1	17352	AUS	21.5	21.7	22	22.4	23.3	24.1	25	25.8	27.8	28.4	28.9	29.2	29.4	29.7	30.1	30.6	31.4	32.3	32	33	33.7	34.3	34.8	19.8	20.8	21.8	22.7	23.2	9.8	9.7	9.6
3600500	2012	Female	40-44	5	17877	AUS	18.8	18.9	19.2	18.5	19.1	19.9	20.9	21.8	22	22.8	23.5	24.4	25.3	28.3	29.8	30.8	31.8	32.5	32.6	33.4	34	34.4	34.7	21.6	23.5	25.4	26.9	27.9	12	11.9	11.9
3600600	2010	Male	40-44	17	191272	AUS	22	22.5	23.2	24.1	25	25.8	26.6	27.3	28.9	29.2	29.4	29.4	29.7	30.6	31.4	32.3	33.3	34.1	33.7	34.3	34.8	35.2	35.6	21.8	22.7	23.2	23.3	23.5	9.6	9.7	9.9
3600600	2010	Female	40-44	10	196525	AUS	19.2	19.8	20.3	19.9	20.9	21.8	22.7	23.3	23.5	24.4	25.3	26.4	27.4	30.8	31.8	32.5	32.9	33	34	34.4	34.7	34.9	35.1	25.4	26.9	27.9	28.1	28.3	11.9	12.1	12.3
3600600	2011	Male	40-44	14	196896	AUS	21.7	22	22.5	23.3	24.1	25	25.8	26.6	28.4	28.9	29.2	29.4	29.4	30.1	30.6	31.4	32.3	33.3	33	33.7	34.3	34.8	35.2	20.8	21.8	22.7	23.2	23.3	9.7	9.6	9.7
3600600	2011	Female	40-44	13	203455	AUS	18.9	19.2	19.8	19.1	19.9	20.9	21.8	22.7	22.8	23.5	24.4	25.3	26.4	29.8	30.8	31.8	32.5	32.9	33.4	34	34.4	34.7	34.9	23.5	25.4	26.9	27.9	28.1	11.9	11.9	12.1
3600600	2012	Male	40-44	13	202097	AUS	21.5	21.7	22	22.4	23.3	24.1	25	25.8	27.8	28.4	28.9	29.2	29.4	29.7	30.1	30.6	31.4	32.3	32	33	33.7	34.3	34.8	19.8	20.8	21.8	22.7	23.2	9.8	9.7	9.6
3600600	2012	Female	40-44	15	209569	AUS	18.8	18.9	19.2	18.5	19.1	19.9	20.9	21.8	22	22.8	23.5	24.4	25.3	28.3	29.8	30.8	31.8	32.5	32.6	33.4	34	34.4	34.7	21.6	23.5	25.4	26.9	27.9	12	11.9	11.9
3600700	2010	Male	40-44	3	84227	AUS	22	22.5	23.2	24.1	25	25.8	26.6	27.3	28.9	29.2	29.4	29.4	29.7	30.6	31.4	32.3	33.3	34.1	33.7	34.3	34.8	35.2	35.6	21.8	22.7	23.2	23.3	23.5	9.6	9.7	9.9
3600700	2010	Female	40-44	3	82225	AUS	19.2	19.8	20.3	19.9	20.9	21.8	22.7	23.3	23.5	24.4	25.3	26.4	27.4	30.8	31.8	32.5	32.9	33	34	34.4	34.7	34.9	35.1	25.4	26.9	27.9	28.1	28.3	11.9	12.1	12.3
3600700	2011	Male	40-44	7	87785	AUS	21.7	22	22.5	23.3	24.1	25	25.8	26.6	28.4	28.9	29.2	29.4	29.4	30.1	30.6	31.4	32.3	33.3	33	33.7	34.3	34.8	35.2	20.8	21.8	22.7	23.2	23.3	9.7	9.6	9.7
3600700	2011	Female	40-44	7	85735	AUS	18.9	19.2	19.8	19.1	19.9	20.9	21.8	22.7	22.8	23.5	24.4	25.3	26.4	29.8	30.8	31.8	32.5	32.9	33.4	34	34.4	34.7	34.9	23.5	25.4	26.9	27.9	28.1	11.9	11.9	12.1
3600700	2012	Male	40-44	1	92065	AUS	21.5	21.7	22	22.4	23.3	24.1	25	25.8	27.8	28.4	28.9	29.2	29.4	29.7	30.1	30.6	31.4	32.3	32	33	33.7	34.3	34.8	19.8	20.8	21.8	22.7	23.2	9.8	9.7	9.6
3600700	2012	Female	40-44	4	89135	AUS	18.8	18.9	19.2	18.5	19.1	19.9	20.9	21.8	22	22.8	23.5	24.4	25.3	28.3	29.8	30.8	31.8	32.5	32.6	33.4	34	34.4	34.7	21.6	23.5	25.4	26.9	27.9	12	11.9	11.9
3600800	2010	Male	40-44	0	8773	AUS	22	22.5	23.2	24.1	25	25.8	26.6	27.3	28.9	29.2	29.4	29.4	29.7	30.6	31.4	32.3	33.3	34.1	33.7	34.3	34.8	35.2	35.6	21.8	22.7	23.2	23.3	23.5	9.6	9.7	9.9
3600800	2010	Female	40-44	0	8281	AUS	19.2	19.8	20.3	19.9	20.9	21.8	22.7	23.3	23.5	24.4	25.3	26.4	27.4	30.8	31.8	32.5	32.9	33	34	34.4	34.7	34.9	35.1	25.4	26.9	27.9	28.1	28.3	11.9	12.1	12.3
3600800	2011	Male	40-44	0	9106	AUS	21.7	22	22.5	23.3	24.1	25	25.8	26.6	28.4	28.9	29.2	29.4	29.4	30.1	30.6	31.4	32.3	33.3	33	33.7	34.3	34.8	35.2	20.8	21.8	22.7	23.2	23.3	9.7	9.6	9.7
3600800	2011	Female	40-44	0	8582	AUS	18.9	19.2	19.8	19.1	19.9	20.9	21.8	22.7	22.8	23.5	24.4	25.3	26.4	29.8	30.8	31.8	32.5	32.9	33.4	34	34.4	34.7	34.9	23.5	25.4	26.9	27.9	28.1	11.9	11.9	12.1
3600800	2012	Male	40-44	1	9339	AUS	21.5	21.7	22	22.4	23.3	24.1	25	25.8	27.8	28.4	28.9	29.2	29.4	29.7	30.1	30.6	31.4	32.3	32	33	33.7	34.3	34.8	19.8	20.8	21.8	22.7	23.2	9.8	9.7	9.6
3600800	2012	Female	40-44	1	8757	AUS	18.8	18.9	19.2	18.5	19.1	19.9	20.9	21.8	22	22.8	23.5	24.4	25.3	28.3	29.8	30.8	31.8	32.5	32.6	33.4	34	34.4	34.7	21.6	23.5	25.4	26.9	27.9	12	11.9	11.9
55400000	2010	Male	40-44	5	149215	NZL	19.9	20.2	20.7	23.1	24.1	25.1	25.9	26.6	32.6	32.7	32.7	32.5	32.4	32	32.3	32.7	33	33.1	31.4	31.8	32.4	33.3	34.5	23	23.8	24.6	25.4	26.1	6.2	6.3	6.3
55400000	2010	Female	40-44	11	162395	NZL	20.4	20.3	20.4	21.6	22.5	23.6	24.5	25.4	30	30.9	31.5	31.6	31.7	33.9	33.9	34	34.1	34.1	37.9	38.3	39.1	40.2	41.5	29.3	30.1	30.8	31.1	31.3	11.4	11.5	11.7
55400000	2011	Male	40-44	10	149210	NZL	19.8	19.9	20.2	22.4	23.1	24.1	25.1	25.9	32.3	32.6	32.7	32.7	32.5	32	32	32.3	32.7	33	31.1	31.4	31.8	32.4	33.3	22.2	23	23.8	24.6	25.4	6.2	6.2	6.3
55400000	2011	Female	40-44	9	163525	NZL	20.6	20.4	20.3	21	21.6	22.5	23.6	24.5	28.8	30	30.9	31.5	31.6	33.9	33.9	33.9	34	34.1	37.6	37.9	38.3	39.1	40.2	28.2	29.3	30.1	30.8	31.1	11.3	11.4	11.5
55400000	2012	Male	40-44	6	148865	NZL	19.8	19.8	19.9	21.9	22.4	23.1	24.1	25.1	31.4	32.3	32.6	32.7	32.7	31.8	32	32	32.3	32.7	30.8	31.1	31.4	31.8	32.4	21.6	22.2	23	23.8	24.6	6	6.2	6.2
55400000	2012	Female	40-44	10	163575	NZL	20.9	20.6	20.4	20.6	21	21.6	22.5	23.6	27.2	28.8	30	30.9	31.5	33.9	33.9	33.9	33.9	34	37.4	37.6	37.9	38.3	39.1	27.1	28.2	29.3	30.1	30.8	11	11.3	11.4
80000200	2010	Male	45-49	3	23866	UGA	26.4	26.6	27	24.6	26	27.7	29.6	31.7	29.1	29.4	29.5	29.7	30	32	32.2	32	31.8	31.6	28.8	28.5	28.3	28	27.8	15.3	15.2	15.2	15.1	15.1	1.9	1.9	1.9
80000200	2010	Female	45-49	0	22122	UGA	3.9	4.1	4.3	3.2	3.4	3.7	4.1	4.5	3.7	4.2	4.4	4.6	4.9	3.7	3.9	3.8	3.8	3.7	2.6	2.5	2.5	2.5	2.4	1.9	1.9	1.9	1.9	1.9	0.5	0.5	0.5
80000200	2011	Male	45-49	1	25022	UGA	26.1	26.4	26.6	23.3	24.6	26	27.7	29.6	28.7	29.1	29.4	29.5	29.7	31.8	32	32.2	32	31.8	29	28.8	28.5	28.3	28	15.4	15.3	15.2	15.2	15.1	2	1.9	1.9
80000200	2011	Female	45-49	1	23272	UGA	3.8	3.9	4.1	3	3.2	3.4	3.7	4.1	3.2	3.7	4.2	4.4	4.6	3.5	3.7	3.9	3.8	3.8	2.6	2.6	2.5	2.5	2.5	2	1.9	1.9	1.9	1.9	0.5	0.5	0.5
80000200	2012	Male	45-49	1	26234	UGA	26.2	26.1	26.4	22.2	23.3	24.6	26	27.7	28.4	28.7	29.1	29.4	29.5	31.6	31.8	32	32.2	32	29.2	29	28.8	28.5	28.3	15.4	15.4	15.3	15.2	15.2	2	2	1.9
80000200	2012	Female	45-49	1	24481	UGA	3.8	3.8	3.9	2.9	3	3.2	3.4	3.7	2.9	3.2	3.7	4.2	4.4	3.3	3.5	3.7	3.9	3.8	2.6	2.6	2.6	2.5	2.5	2	2	1.9	1.9	1.9	0.6	0.5	0.5
7600200	2010	Male	45-49	7	38572	BRA	21.5	22.1	22.8	20.2	20.7	21.1	21.4	21.6	21.4	21.6	21.7	22	22.1	22.1	22.4	22.8	23.3	23.6	23.4	23.3	23.4	23.4	23.8	24	24.7	25.3	25.6	25.6	12.1	12.3	12.7
7600200	2010	Female	45-49	9	45628	BRA	16.8	17.2	17.6	17.1	18	18.8	19.7	20.5	17.3	17.6	17.9	18.2	18.5	15.9	16.3	16.3	16.3	16.3	14.9	14.7	14.6	14.5	14.6	11.8	11.9	12.1	12.1	12.1	5.6	5.7	5.9
7600200	2011	Male	45-49	2	39050	BRA	21	21.5	22.1	19.6	20.2	20.7	21.1	21.4	21.3	21.4	21.6	21.7	22	22	22.1	22.4	22.8	23.3	23.3	23.4	23.3	23.4	23.4	23.6	24	24.7	25.3	25.6	12.1	12.1	12.3
7600200	2011	Female	45-49	3	46194	BRA	16.6	16.8	17.2	16.4	17.1	18	18.8	19.7	17	17.3	17.6	17.9	18.2	15.7	15.9	16.3	16.3	16.3	14.9	14.9	14.7	14.6	14.5	11.7	11.8	11.9	12.1	12.1	5.6	5.6	5.7
7600200	2012	Male	45-49	2	39513	BRA	20.7	21	21.5	18.9	19.6	20.2	20.7	21.1	20.9	21.3	21.4	21.6	21.7	21.9	22	22.1	22.4	22.8	23.1	23.3	23.4	23.3	23.4	23.3	23.6	24	24.7	25.3	12.1	12.1	12.1
7600200	2012	Female	45-49	5	46741	BRA	16.5	16.6	16.8	15.9	16.4	17.1	18	18.8	16.2	17	17.3	17.6	17.9	15.6	15.7	15.9	16.3	16.3	14.9	14.9	14.9	14.7	14.6	11.6	11.7	11.8	11.9	12.1	5.5	5.6	5.6
15200100	2010	Male	45-49	1	14406	CHL	40.8	40.2	38.8	34.6	34.7	35.7	36.8	38.1	38.8	39.8	41	41.6	42.2	48.8	49.3	49.1	48.8	48.5	44.9	44.9	44.9	44.9	45	46	45.9	45.7	45.6	45.6	33.7	33.6	33.5
15200100	2010	Female	45-49	1	13963	CHL	29.7	29.9	30.1	33.8	33.8	34.7	35.9	37.2	36.7	38.2	39.7	40.4	40.9	39.2	39.5	39.2	38.9	38.5	41.2	40.9	40.6	40.2	39.9	40.7	40.5	40.4	40.2	40.1	31.4	31.2	31.3
15200100	2011	Male	45-49	1	14067	CHL	41	40.8	40.2	34.6	34.6	34.7	35.7	36.8	38	38.8	39.8	41	41.6	48.4	48.8	49.3	49.1	48.8	44.8	44.9	44.9	44.9	44.9	46.1	46	45.9	45.7	45.6	33.9	33.7	33.6
15200100	2011	Female	45-49	0	13746	CHL	29.7	29.7	29.9	34	33.8	33.8	34.7	35.9	35.1	36.7	38.2	39.7	40.4	38.8	39.2	39.5	39.2	38.9	41.5	41.2	40.9	40.6	40.2	40.9	40.7	40.5	40.4	40.2	31.5	31.4	31.2
15200100	2012	Male	45-49	1	13722	CHL	40.9	41	40.8	34.8	34.6	34.6	34.7	35.7	36.9	38	38.8	39.8	41	47.9	48.4	48.8	49.3	49.1	44.8	44.8	44.9	44.9	44.9	46.3	46.1	46	45.9	45.7	34	33.9	33.7
15200100	2012	Female	45-49	0	13520	CHL	29.8	29.7	29.7	34.4	34	33.8	33.8	34.7	33.3	35.1	36.7	38.2	39.7	38.4	38.8	39.2	39.5	39.2	41.9	41.5	41.2	40.9	40.6	41.2	40.9	40.7	40.5	40.4	31.7	31.5	31.4
17000100	2010	Male	45-49	1	68567	COL	18.6	18.8	19.1	19.1	19.2	19.4	19.5	19.6	18.3	18.4	18.4	18.5	18.5	17.2	17.4	17.7	18.1	18.6	19.1	19.4	19.7	20.1	20.5	20	20.4	20.7	20.9	21.2	20.3	20.5	21
17000100	2010	Female	45-49	7	81563	COL	8.5	8.6	8.7	7.9	8.2	8.4	8.5	8.6	6.9	7	7.1	7.2	7.3	6.7	7	7	7	7.1	6.5	6.5	6.6	6.7	6.7	6.5	6.6	6.7	6.7	6.7	10.3	10.5	10.9
17000100	2011	Male	45-49	3	69651	COL	18.5	18.6	18.8	18.9	19.1	19.2	19.4	19.5	18.2	18.3	18.4	18.4	18.5	17.1	17.2	17.4	17.7	18.1	18.9	19.1	19.4	19.7	20.1	19.7	20	20.4	20.7	20.9	20.2	20.3	20.5
17000100	2011	Female	45-49	6	82704	COL	8.5	8.5	8.6	7.5	7.9	8.2	8.4	8.5	6.8	6.9	7	7.1	7.2	6.5	6.7	7	7	7	6.4	6.5	6.5	6.6	6.7	6.4	6.5	6.6	6.7	6.7	10.2	10.3	10.5
17000100	2012	Male	45-49	2	70239	COL	18.4	18.5	18.6	19.4	18.9	19.1	19.2	19.4	18.1	18.2	18.3	18.4	18.4	17.1	17.1	17.2	17.4	17.7	18.5	18.9	19.1	19.4	19.7	19.3	19.7	20	20.4	20.7	20.1	20.2	20.3
17000100	2012	Female	45-49	3	83372	COL	8.5	8.5	8.5	7.1	7.5	7.9	8.2	8.4	6.7	6.8	6.9	7	7.1	6.4	6.5	6.7	7	7	6.3	6.4	6.5	6.5	6.6	6.4	6.4	6.5	6.6	6.7	10.2	10.2	10.3
18800000	2010	Male	45-49	2	151120	CRI	25.3	25.1	24.8	21.5	21.2	20.8	20.3	19.7	16.4	16.2	16	15.8	15.7	15.5	15.4	15.5	15.6	15.8	16.4	16.6	16.7	16.9	17.1	15.7	15.8	15.9	16.1	16.2	8.8	8.8	8.8
18800000	2010	Female	45-49	3	147477	CRI	8.5	8.4	8.3	8.3	8.1	7.9	7.7	7.4	7.5	7.1	6.8	6.6	6.5	5.9	5.9	6.2	6.9	7.6	5.6	5.7	5.8	5.9	5.9	6	6	5.9	5.9	5.9	3.6	3.6	3.7
18800000	2011	Male	45-49	5	153878	CRI	25.2	25.3	25.1	21.7	21.5	21.2	20.8	20.3	16.6	16.4	16.2	16	15.8	15.6	15.5	15.4	15.5	15.6	16.1	16.4	16.6	16.7	16.9	15.5	15.7	15.8	15.9	16.1	8.9	8.8	8.8
18800000	2011	Female	45-49	4	150091	CRI	8.5	8.5	8.4	8.4	8.3	8.1	7.9	7.7	7.9	7.5	7.1	6.8	6.6	5.9	5.9	5.9	6.2	6.9	5.5	5.6	5.7	5.8	5.9	6	6	6	5.9	5.9	3.5	3.6	3.6
21800100	2010	Male	45-49	1	42457	ECU	13.2	13.1	13	12.9	13	13.3	13.9	14.7	11.4	12.2	13.3	14.4	15.5	14.6	15.2	15.4	15.5	15.5	13.8	13.8	13.7	13.6	13.6	11.5	11.5	11.5	11.4	11.4	4.6	4.6	4.6
21800100	2010	Female	45-49	2	49317	ECU	5.7	5.8	5.8	5	5.1	5.3	5.8	5.7	4.1	4.1	4.2	4.2	4.3	2.8	2.8	2.8	2.8	2.9	2	2	2.1	2.1	2.1	2.2	2.2	2.3	2.3	2.3	0.7	0.7	0.7
21800100	2011	Male	45-49	4	43183	ECU	13.3	13.2	13.1	12.9	12.9	13	13.3	13.9	10.8	11.4	12.2	13.3	14.4	13.9	14.6	15.2	15.4	15.5	13.7	13.8	13.8	13.7	13.6	11.6	11.5	11.5	11.5	11.4	4.6	4.6	4.6
21800100	2011	Female	45-49	3	50160	ECU	5.6	5.7	5.8	4.9	5	5.1	5.3	5.8	4	4.1	4.1	4.2	4.2	2.9	2.8	2.8	2.8	2.8	1.9	2	2	2.1	2.1	2.2	2.2	2.2	2.3	2.3	0.6	0.7	0.7
21800100	2012	Male	45-49	1	43809	ECU	13.4	13.3	13.2	13	12.9	12.9	13	13.3	10.7	10.8	11.4	12.2	13.3	12.7	13.9	14.6	15.2	15.4	13.7	13.7	13.8	13.8	13.7	11.6	11.6	11.5	11.5	11.5	4.6	4.6	4.6
21800100	2012	Female	45-49	7	50887	ECU	5.5	5.6	5.7	4.8	4.9	5	5.1	5.3	4	4	4.1	4.1	4.2	3	2.9	2.8	2.8	2.8	1.9	1.9	2	2	2.1	2.1	2.2	2.2	2.2	2.3	0.6	0.6	0.7
25009100	2010	Male	45-49	1	14738	FRA	35.8	35.9	35.9	35.7	35.3	35.1	35.7	36.8	43.2	43.9	44.5	45.1	45.5	49	48.8	48.9	49.6	50.2	51.5	53.4	54.7	56	56.5	59.7	58.8	57.5	56.1	54.6	38.3	36.6	34.8
25009100	2010	Female	45-49	2	17856	FRA	26.9	26.4	26.1	34.6	34.5	34.8	35.7	37.1	40	40	39.4	38.4	36.9	38.5	38.1	37.8	37.9	38.1	43.3	44	44.2	44	42.9	50.7	48.4	45.3	41.8	38.1	28.9	26.3	24
25009100	2011	Male	45-49	1	14630	FRA	35.9	35.8	35.9	36.4	35.7	35.3	35.1	35.7	42.2	43.2	43.9	44.5	45.1	49.1	49	48.8	48.9	49.6	49.9	51.5	53.4	54.7	56	60	59.7	58.8	57.5	56.1	39.8	38.3	36.6
25009100	2011	Female	45-49	1	18096	FRA	27.1	26.9	26.4	35	34.6	34.5	34.8	35.7	38.9	40	40	39.4	38.4	38.8	38.5	38.1	37.8	37.9	42.5	43.3	44	44.2	44	51.9	50.7	48.4	45.3	41.8	31.4	28.9	26.3
25009100	2012	Male	45-49	5	14507	FRA	36	35.9	35.8	37.3	36.4	35.7	35.3	35.1	41.5	42.2	43.2	43.9	44.5	48.8	49.1	49	48.8	48.9	48.5	49.9	51.5	53.4	54.7	59.8	60	59.7	58.8	57.5	40.6	39.8	38.3
25009100	2012	Female	45-49	5	18069	FRA	27.3	27.1	26.9	35.4	35	34.6	34.5	34.8	37.5	38.9	40	40	39.4	38.7	38.8	38.5	38.1	37.8	42.1	42.5	43.3	44	44.2	52	51.9	50.7	48.4	45.3	33.5	31.4	28.9
12400000	2010	Male	45-49	192	1069186	CAN	20.6	21.3	21.7	19.8	20.4	21.3	22.3	23.5	25.7	27.2	28.8	30.4	31.8	31.4	32.3	33	33.8	34.4	34.7	35.2	35.7	36.7	38	36.5	37.3	38	39.2	40.6	26.5	27.5	29.4
12400000	2010	Female	45-49	209	1061837	CAN	17.8	17.8	17.7	16.4	17.2	18	18.9	19.9	20.6	22	23.6	24.9	26.1	27.2	28.8	30.2	31.7	32.7	35.3	36.3	37.1	37.9	38.8	36.9	37.7	38.4	39.3	40.4	28.1	29.8	32.1
12400000	2011	Male	45-49	163	1048183	CAN	19.8	20.6	21.3	19.2	19.8	20.4	21.3	22.3	24.4	25.7	27.2	28.8	30.4	30.6	31.4	32.3	33	33.8	34.2	34.7	35.2	35.7	36.7	35.7	36.5	37.3	38	39.2	25.6	26.5	27.5
12400000	2011	Female	45-49	189	1040933	CAN	17.8	17.8	17.8	15.5	16.4	17.2	18	18.9	19.3	20.6	22	23.6	24.9	25.7	27.2	28.8	30.2	31.7	34.3	35.3	36.3	37.1	37.9	36	36.9	37.7	38.4	39.3	26.5	28.1	29.8
12400000	2012	Male	45-49	147	1022365	CAN	19.3	19.8	20.6	18.8	19.2	19.8	20.4	21.3	23.2	24.4	25.7	27.2	28.8	29.7	30.6	31.4	32.3	33	33.5	34.2	34.7	35.2	35.7	34.9	35.7	36.5	37.3	38	24.6	25.6	26.5
12400000	2012	Female	45-49	193	1016609	CAN	17.9	17.8	17.8	14.6	15.5	16.4	17.2	18	18.2	19.3	20.6	22	23.6	24.1	25.7	27.2	28.8	30.2	33.2	34.3	35.3	36.3	37.1	35.1	36	36.9	37.7	38.4	25.2	26.5	28.1
84002000	2010	Male	45-49	214	1053776	USA	20.8	21.6	22.4	21.7	22.6	23.2	23.6	24	23.9	24.2	24.7	25.4	26.2	24.3	24.9	25.9	27.1	28.5	27.1	28	28.9	29.8	30.9	27.9	28.8	29.8	30.8	31.8	19.7	20	20.6
84002000	2010	Female	45-49	231	1077139	USA	19.6	20.2	20.6	20.2	20.8	21.2	21.5	21.7	21.5	22.1	22.7	23.3	23.7	22	23	24.2	25.4	26.5	24.7	25.8	26.8	27.7	28.6	25.7	26.8	28.2	29.6	30.8	23.4	23.9	24.8
84002000	2011	Male	45-49	197	1035514	USA	20.2	20.8	21.6	20.8	21.7	22.6	23.2	23.6	23.6	23.9	24.2	24.7	25.4	23.7	24.3	24.9	25.9	27.1	26.1	27.1	28	28.9	29.8	27	27.9	28.8	29.8	30.8	19.3	19.7	20
84002000	2011	Female	45-49	218	1055850	USA	19.1	19.6	20.2	19.6	20.2	20.8	21.2	21.5	21	21.5	22.1	22.7	23.3	21.1	22	23	24.2	25.4	23.6	24.7	25.8	26.8	27.7	24.7	25.7	26.8	28.2	29.6	22.6	23.4	23.9
84002000	2012	Male	45-49	176	1017211	USA	19.7	20.2	20.8	20	20.8	21.7	22.6	23.2	23.3	23.6	23.9	24.2	24.7	23.4	23.7	24.3	24.9	25.9	25.1	26.1	27.1	28	28.9	26.2	27	27.9	28.8	29.8	18.7	19.3	19.7
84002000	2012	Female	45-49	183	1036012	USA	18.7	19.1	19.6	18.9	19.6	20.2	20.8	21.2	20.6	21	21.5	22.1	22.7	20.3	21.1	22	23	24.2	22.6	23.6	24.7	25.8	26.8	23.8	24.7	25.7	26.8	28.2	21.5	22.6	23.4
84008000	2010	Male	45-49	2838	10730363	USA	20.8	21.6	22.4	21.7	22.6	23.2	23.6	24	23.9	24.2	24.7	25.4	26.2	24.3	24.9	25.9	27.1	28.5	27.1	28	28.9	29.8	30.9	27.9	28.8	29.8	30.8	31.8	19.7	20	20.6
84008000	2010	Female	45-49	3038	11004758	USA	19.6	20.2	20.6	20.2	20.8	21.2	21.5	21.7	21.5	22.1	22.7	23.3	23.7	22	23	24.2	25.4	26.5	24.7	25.8	26.8	27.7	28.6	25.7	26.8	28.2	29.6	30.8	23.4	23.9	24.8
84008000	2011	Male	45-49	2531	10520293	USA	20.2	20.8	21.6	20.8	21.7	22.6	23.2	23.6	23.6	23.9	24.2	24.7	25.4	23.7	24.3	24.9	25.9	27.1	26.1	27.1	28	28.9	29.8	27	27.9	28.8	29.8	30.8	19.3	19.7	20
84008000	2011	Female	45-49	2751	10767896	USA	19.1	19.6	20.2	19.6	20.2	20.8	21.2	21.5	21	21.5	22.1	22.7	23.3	21.1	22	23	24.2	25.4	23.6	24.7	25.8	26.8	27.7	24.7	25.7	26.8	28.2	29.6	22.6	23.4	23.9
84008000	2012	Male	45-49	2345	10304079	USA	19.7	20.2	20.8	20	20.8	21.7	22.6	23.2	23.3	23.6	23.9	24.2	24.7	23.4	23.7	24.3	24.9	25.9	25.1	26.1	27.1	28	28.9	26.2	27	27.9	28.8	29.8	18.7	19.3	19.7
84008000	2012	Female	45-49	2615	10533521	USA	18.7	19.1	19.6	18.9	19.6	20.2	20.8	21.2	20.6	21	21.5	22.1	22.7	20.3	21.1	22	23	24.2	22.6	23.6	24.7	25.8	26.8	23.8	24.7	25.7	26.8	28.2	21.5	22.6	23.4
4800046	2010	Male	45-49	1	15839	BHR	28.9	28.7	28.4	29	27.4	25.7	24	22.4	21	20.1	20.6	21.6	22.9	21.9	22.2	22.5	22.7	23	22.4	22.4	22.8	23.2	23.8	16.7	17.2	17.5	17.8	18.1	5.6	5.7	5.8
4800046	2010	Female	45-49	1	17122	BHR	8.7	8.5	8.3	6.2	6	5.8	5.7	5.6	3.3	3.2	3.4	3.7	4.1	4.3	4.8	5.3	5.7	6.2	4.6	4.8	4.9	4.8	4.8	3.4	3.3	3.2	3.1	3	2	2	1.9
4800046	2011	Male	45-49	1	16461	BHR	28.9	28.9	28.7	29.6	29	27.4	25.7	24	22.3	21	20.1	20.6	21.6	21.4	21.9	22.2	22.5	22.7	22.4	22.4	22.4	22.8	23.2	16.3	16.7	17.2	17.5	17.8	5.5	5.6	5.7
4800046	2011	Female	45-49	0	17711	BHR	8.9	8.7	8.5	6.4	6.2	6	5.8	5.7	3.4	3.3	3.2	3.4	3.7	3.9	4.3	4.8	5.3	5.7	4.3	4.6	4.8	4.9	4.8	3.4	3.4	3.3	3.2	3.1	2.2	2	2
4800046	2012	Male	45-49	1	16917	BHR	28.9	28.9	28.9	29.9	29.6	29	27.4	25.7	24	22.3	21	20.1	20.6	20.2	21.4	21.9	22.2	22.5	22.3	22.4	22.4	22.4	22.8	15.9	16.3	16.7	17.2	17.5	5.3	5.5	5.6
4800046	2012	Female	45-49	0	17523	BHR	9	8.9	8.7	6.6	6.4	6.2	6	5.8	3.6	3.4	3.3	3.2	3.4	3.3	3.9	4.3	4.8	5.3	4	4.3	4.6	4.8	4.9	3.5	3.4	3.4	3.3	3.2	2.3	2.2	2
15603000	2010	Male	45-49	82	307700	CHN	57.4	57.1	56.9	55.7	56.4	57.2	58	58.7	59.2	61.6	63.9	66.1	67	60.8	62.4	63.3	63.8	64.1	60	60.2	60.4	60.6	60.9	46.6	46.6	46.5	46.3	45.8	16.6	16.4	16.1
15603000	2010	Female	45-49	77	357900	CHN	2.4	2.4	2.5	2	2	2	2	2.1	2.1	2.4	2.7	3	3	2.2	2.3	2.3	2.4	2.5	2.1	2.1	2.1	2.1	2	1	0.9	0.8	0.8	0.8	0.3	0.3	0.3
15603000	2011	Male	45-49	81	295300	CHN	57.8	57.4	57.1	55.4	55.7	56.4	57.2	58	57.3	59.2	61.6	63.9	66.1	59.1	60.8	62.4	63.3	63.8	59.9	60	60.2	60.4	60.6	46.5	46.6	46.6	46.5	46.3	16.7	16.6	16.4
15603000	2011	Female	45-49	80	356400	CHN	2.4	2.4	2.4	2.1	2	2	2	2	1.9	2.1	2.4	2.7	3	2.1	2.2	2.3	2.3	2.4	2.1	2.1	2.1	2.1	2.1	1.1	1	0.9	0.8	0.8	0.3	0.3	0.3
15603000	2012	Male	45-49	61	286400	CHN	58.1	57.8	57.4	55.3	55.4	55.7	56.4	57.2	55.8	57.3	59.2	61.6	63.9	57.4	59.1	60.8	62.4	63.3	59.7	59.9	60	60.2	60.4	46.4	46.5	46.6	46.6	46.5	16.9	16.7	16.6
15603000	2012	Female	45-49	66	351700	CHN	2.4	2.4	2.4	2.2	2.1	2	2	2	1.7	1.9	2.1	2.4	2.7	2	2.1	2.2	2.3	2.3	2	2.1	2.1	2.1	2.1	1.2	1.1	1	0.9	0.8	0.3	0.3	0.3
15600700	2010	Male	45-49	3	20717	CHN	57.4	57.1	56.9	55.7	56.4	57.2	58	58.7	59.2	61.6	63.9	66.1	67	60.8	62.4	63.3	63.8	64.1	60	60.2	60.4	60.6	60.9	46.6	46.6	46.5	46.3	45.8	16.6	16.4	16.1
15600700	2010	Female	45-49	2	20381	CHN	2.4	2.4	2.5	2	2	2	2	2.1	2.1	2.4	2.7	3	3	2.2	2.3	2.3	2.4	2.5	2.1	2.1	2.1	2.1	2	1	0.9	0.8	0.8	0.8	0.3	0.3	0.3
15600700	2011	Male	45-49	7	23167	CHN	57.8	57.4	57.1	55.4	55.7	56.4	57.2	58	57.3	59.2	61.6	63.9	66.1	59.1	60.8	62.4	63.3	63.8	59.9	60	60.2	60.4	60.6	46.5	46.6	46.6	46.5	46.3	16.7	16.6	16.4
15600700	2011	Female	45-49	8	23073	CHN	2.4	2.4	2.4	2.1	2	2	2	2	1.9	2.1	2.4	2.7	3	2.1	2.2	2.3	2.3	2.4	2.1	2.1	2.1	2.1	2.1	1.1	1	0.9	0.8	0.8	0.3	0.3	0.3
15600700	2012	Male	45-49	5	23356	CHN	58.1	57.8	57.4	55.3	55.4	55.7	56.4	57.2	55.8	57.3	59.2	61.6	63.9	57.4	59.1	60.8	62.4	63.3	59.7	59.9	60	60.2	60.4	46.4	46.5	46.6	46.6	46.5	16.9	16.7	16.6
15600700	2012	Female	45-49	2	23561	CHN	2.4	2.4	2.4	2.2	2.1	2	2	2	1.7	1.9	2.1	2.4	2.7	2	2.1	2.2	2.3	2.3	2	2.1	2.1	2.1	2.1	1.2	1.1	1	0.9	0.8	0.3	0.3	0.3
15600300	2010	Male	45-49	77	248852	CHN	57.4	57.1	56.9	55.7	56.4	57.2	58	58.7	59.2	61.6	63.9	66.1	67	60.8	62.4	63.3	63.8	64.1	60	60.2	60.4	60.6	60.9	46.6	46.6	46.5	46.3	45.8	16.6	16.4	16.1
15600300	2010	Female	45-49	41	240783	CHN	2.4	2.4	2.5	2	2	2	2	2.1	2.1	2.4	2.7	3	3	2.2	2.3	2.3	2.4	2.5	2.1	2.1	2.1	2.1	2	1	0.9	0.8	0.8	0.8	0.3	0.3	0.3
15600300	2011	Male	45-49	80	221850	CHN	57.8	57.4	57.1	55.4	55.7	56.4	57.2	58	57.3	59.2	61.6	63.9	66.1	59.1	60.8	62.4	63.3	63.8	59.9	60	60.2	60.4	60.6	46.5	46.6	46.6	46.5	46.3	16.7	16.6	16.4
15600300	2011	Female	45-49	46	214764	CHN	2.4	2.4	2.4	2.1	2	2	2	2	1.9	2.1	2.4	2.7	3	2.1	2.2	2.3	2.3	2.4	2.1	2.1	2.1	2.1	2.1	1.1	1	0.9	0.8	0.8	0.3	0.3	0.3
15600300	2012	Male	45-49	62	214860	CHN	58.1	57.8	57.4	55.3	55.4	55.7	56.4	57.2	55.8	57.3	59.2	61.6	63.9	57.4	59.1	60.8	62.4	63.3	59.7	59.9	60	60.2	60.4	46.4	46.5	46.6	46.6	46.5	16.9	16.7	16.6
15600300	2012	Female	45-49	55	208850	CHN	2.4	2.4	2.4	2.2	2.1	2	2	2	1.7	1.9	2.1	2.4	2.7	2	2.1	2.2	2.3	2.3	2	2.1	2.1	2.1	2.1	1.2	1.1	1	0.9	0.8	0.3	0.3	0.3
15601500	2010	Male	45-49	21	47504	CHN	57.4	57.1	56.9	55.7	56.4	57.2	58	58.7	59.2	61.6	63.9	66.1	67	60.8	62.4	63.3	63.8	64.1	60	60.2	60.4	60.6	60.9	46.6	46.6	46.5	46.3	45.8	16.6	16.4	16.1
15601500	2010	Female	45-49	13	47835	CHN	2.4	2.4	2.5	2	2	2	2	2.1	2.1	2.4	2.7	3	3	2.2	2.3	2.3	2.4	2.5	2.1	2.1	2.1	2.1	2	1	0.9	0.8	0.8	0.8	0.3	0.3	0.3
15601500	2011	Male	45-49	25	46908	CHN	57.8	57.4	57.1	55.4	55.7	56.4	57.2	58	57.3	59.2	61.6	63.9	66.1	59.1	60.8	62.4	63.3	63.8	59.9	60	60.2	60.4	60.6	46.5	46.6	46.6	46.5	46.3	16.7	16.6	16.4
15601500	2011	Female	45-49	8	46799	CHN	2.4	2.4	2.4	2.1	2	2	2	2	1.9	2.1	2.4	2.7	3	2.1	2.2	2.3	2.3	2.4	2.1	2.1	2.1	2.1	2.1	1.1	1	0.9	0.8	0.8	0.3	0.3	0.3
15601500	2012	Male	45-49	16	44840	CHN	58.1	57.8	57.4	55.3	55.4	55.7	56.4	57.2	55.8	57.3	59.2	61.6	63.9	57.4	59.1	60.8	62.4	63.3	59.7	59.9	60	60.2	60.4	46.4	46.5	46.6	46.6	46.5	16.9	16.7	16.6
15601500	2012	Female	45-49	9	44995	CHN	2.4	2.4	2.4	2.2	2.1	2	2	2	1.7	1.9	2.1	2.4	2.7	2	2.1	2.2	2.3	2.3	2	2.1	2.1	2.1	2.1	1.2	1.1	1	0.9	0.8	0.3	0.3	0.3
15601400	2010	Male	45-49	27	58755	CHN	57.4	57.1	56.9	55.7	56.4	57.2	58	58.7	59.2	61.6	63.9	66.1	67	60.8	62.4	63.3	63.8	64.1	60	60.2	60.4	60.6	60.9	46.6	46.6	46.5	46.3	45.8	16.6	16.4	16.1
15601400	2010	Female	45-49	10	58439	CHN	2.4	2.4	2.5	2	2	2	2	2.1	2.1	2.4	2.7	3	3	2.2	2.3	2.3	2.4	2.5	2.1	2.1	2.1	2.1	2	1	0.9	0.8	0.8	0.8	0.3	0.3	0.3
15601400	2011	Male	45-49	29	61548	CHN	57.8	57.4	57.1	55.4	55.7	56.4	57.2	58	57.3	59.2	61.6	63.9	66.1	59.1	60.8	62.4	63.3	63.8	59.9	60	60.2	60.4	60.6	46.5	46.6	46.6	46.5	46.3	16.7	16.6	16.4
15601400	2011	Female	45-49	19	62410	CHN	2.4	2.4	2.4	2.1	2	2	2	2	1.9	2.1	2.4	2.7	3	2.1	2.2	2.3	2.3	2.4	2.1	2.1	2.1	2.1	2.1	1.1	1	0.9	0.8	0.8	0.3	0.3	0.3
15601400	2012	Male	45-49	28	62868	CHN	58.1	57.8	57.4	55.3	55.4	55.7	56.4	57.2	55.8	57.3	59.2	61.6	63.9	57.4	59.1	60.8	62.4	63.3	59.7	59.9	60	60.2	60.4	46.4	46.5	46.6	46.6	46.5	16.9	16.7	16.6
15601400	2012	Female	45-49	18	64730	CHN	2.4	2.4	2.4	2.2	2.1	2	2	2	1.7	1.9	2.1	2.4	2.7	2	2.1	2.2	2.3	2.3	2	2.1	2.1	2.1	2.1	1.2	1.1	1	0.9	0.8	0.3	0.3	0.3
35600400	2010	Male	45-49	18	153647	IND	34.5	34.8	35.9	35.2	36.9	38	38.8	39.4	36.4	36.8	37.1	37.5	37.9	34.6	35.4	36.2	37	37.9	30.9	31.3	31.7	32.1	32.4	21.5	21.8	22	22.3	22.5	6.2	6.2	6.2
35600400	2010	Female	45-49	11	146669	IND	3.9	3.9	4	3.5	3.5	3.6	3.6	3.6	2.6	2.5	2.4	2.4	2.3	1.9	2	2	2.1	2.2	1.7	1.7	1.7	1.7	1.8	1	1	1	1.1	1.1	0.5	0.5	0.5
35600400	2011	Male	45-49	23	156236	IND	34.2	34.5	34.8	33.4	35.2	36.9	38	38.8	35.9	36.4	36.8	37.1	37.5	33.9	34.6	35.4	36.2	37	30.4	30.9	31.3	31.7	32.1	21.1	21.5	21.8	22	22.3	6.2	6.2	6.2
35600400	2011	Female	45-49	6	150319	IND	3.9	3.9	3.9	3.4	3.5	3.5	3.6	3.6	2.7	2.6	2.5	2.4	2.4	1.9	1.9	2	2	2.1	1.7	1.7	1.7	1.7	1.7	1	1	1	1	1.1	0.5	0.5	0.5
35600400	2012	Male	45-49	19	158837	IND	34.2	34.2	34.5	31.8	33.4	35.2	36.9	38	35.2	35.9	36.4	36.8	37.1	33.6	33.9	34.6	35.4	36.2	30.2	30.4	30.9	31.3	31.7	20.6	21.1	21.5	21.8	22	6.2	6.2	6.2
35600400	2012	Female	45-49	5	153999	IND	3.9	3.9	3.9	3.3	3.4	3.5	3.5	3.6	2.7	2.7	2.6	2.5	2.4	1.9	1.9	1.9	2	2	1.6	1.7	1.7	1.7	1.7	1	1	1	1	1	0.5	0.5	0.5
37600000	2010	Male	45-49	54	195781	ISR	33.7	33.9	33.8	32.2	32.9	33.5	34	34.5	36	36.6	37.3	38.3	38.9	42.7	43.3	43.8	44.3	44.7	42.7	43.8	44.8	45.7	46.4	46.3	47.6	48.9	50	51	24	24.2	24.5
37600000	2010	Female	45-49	27	203586	ISR	21	21	21.4	16.6	17.5	18.4	19.5	20.6	23	25.1	27.3	29.6	30.8	29.3	30.1	30.4	30.6	30.6	30.3	30.7	31.1	31.7	32.2	32.8	34.5	36	37.3	38.2	17.8	18.2	18.4
37600000	2011	Male	45-49	25	198285	ISR	33.3	33.7	33.9	31.6	32.2	32.9	33.5	34	35.5	36	36.6	37.3	38.3	42	42.7	43.3	43.8	44.3	41.8	42.7	43.8	44.8	45.7	45	46.3	47.6	48.9	50	23.7	24	24.2
37600000	2011	Female	45-49	25	204945	ISR	20.9	21	21	15.9	16.6	17.5	18.4	19.5	21.1	23	25.1	27.3	29.6	28.3	29.3	30.1	30.4	30.6	30	30.3	30.7	31.1	31.7	31.1	32.8	34.5	36	37.3	17.3	17.8	18.2
37600000	2012	Male	45-49	51	201079	ISR	32.9	33.3	33.7	31.1	31.6	32.2	32.9	33.5	35.1	35.5	36	36.6	37.3	41.3	42	42.7	43.3	43.8	40.8	41.8	42.7	43.8	44.8	43.9	45	46.3	47.6	48.9	23.5	23.7	24
37600000	2012	Female	45-49	22	206785	ISR	20.9	20.9	21	15.3	15.9	16.6	17.5	18.4	19.8	21.1	23	25.1	27.3	27	28.3	29.3	30.1	30.4	29.7	30	30.3	30.7	31.1	29.6	31.1	32.8	34.5	36	16.8	17.3	17.8
39200200	2010	Male	45-49	12	72615	JPN	44.3	45.4	46.5	46.3	47.7	49.5	51.3	53.2	56.6	57.8	59	60.2	61.2	61.1	61.8	62.5	63.2	63.8	65.6	65.9	66.3	66.7	67	67.4	68.2	69.1	70	70.7	19.8	19.7	19.6
39200200	2010	Female	45-49	14	72976	JPN	14.6	14.8	14.9	15.9	16	16	15.9	15.9	18.8	18.4	17.9	17.2	16.5	17.1	16.6	15.9	15.1	14.5	14.3	13.9	13.8	13.9	14.2	14.4	15	15.5	15.8	16	5.9	5.9	5.8
39200300	2010	Male	45-49	10	42045	JPN	44.3	45.4	46.5	46.3	47.7	49.5	51.3	53.2	56.6	57.8	59	60.2	61.2	61.1	61.8	62.5	63.2	63.8	65.6	65.9	66.3	66.7	67	67.4	68.2	69.1	70	70.7	19.8	19.7	19.6
39200300	2010	Female	45-49	5	45209	JPN	14.6	14.8	14.9	15.9	16	16	15.9	15.9	18.8	18.4	17.9	17.2	16.5	17.1	16.6	15.9	15.1	14.5	14.3	13.9	13.8	13.9	14.2	14.4	15	15.5	15.8	16	5.9	5.9	5.8
39200300	2011	Male	45-49	7	39989	JPN	43.5	44.3	45.4	45	46.3	47.7	49.5	51.3	55.3	56.6	57.8	59	60.2	60.7	61.1	61.8	62.5	63.2	65.2	65.6	65.9	66.3	66.7	66.4	67.4	68.2	69.1	70	19.9	19.8	19.7
39200300	2011	Female	45-49	3	43492	JPN	14.5	14.6	14.8	15.8	15.9	16	16	15.9	19	18.8	18.4	17.9	17.2	17.5	17.1	16.6	15.9	15.1	15.1	14.3	13.9	13.8	13.9	13.9	14.4	15	15.5	15.8	5.9	5.9	5.9
39200300	2012	Male	45-49	6	39860	JPN	42.9	43.5	44.3	44	45	46.3	47.7	49.5	53.8	55.3	56.6	57.8	59	60.4	60.7	61.1	61.8	62.5	64.7	65.2	65.6	65.9	66.3	65.5	66.4	67.4	68.2	69.1	20	19.9	19.8
39200300	2012	Female	45-49	3	43559	JPN	14.3	14.5	14.6	15.7	15.8	15.9	16	16	18.9	19	18.8	18.4	17.9	17.7	17.5	17.1	16.6	15.9	16.4	15.1	14.3	13.9	13.8	13.4	13.9	14.4	15	15.5	5.9	5.9	5.9
39200400	2010	Male	45-49	59	275299	JPN	44.3	45.4	46.5	46.3	47.7	49.5	51.3	53.2	56.6	57.8	59	60.2	61.2	61.1	61.8	62.5	63.2	63.8	65.6	65.9	66.3	66.7	67	67.4	68.2	69.1	70	70.7	19.8	19.7	19.6
39200400	2010	Female	45-49	39	280765	JPN	14.6	14.8	14.9	15.9	16	16	15.9	15.9	18.8	18.4	17.9	17.2	16.5	17.1	16.6	15.9	15.1	14.5	14.3	13.9	13.8	13.9	14.2	14.4	15	15.5	15.8	16	5.9	5.9	5.8
39200400	2011	Male	45-49	54	283016	JPN	43.5	44.3	45.4	45	46.3	47.7	49.5	51.3	55.3	56.6	57.8	59	60.2	60.7	61.1	61.8	62.5	63.2	65.2	65.6	65.9	66.3	66.7	66.4	67.4	68.2	69.1	70	19.9	19.8	19.7
39200400	2011	Female	45-49	48	288475	JPN	14.5	14.6	14.8	15.8	15.9	16	16	15.9	19	18.8	18.4	17.9	17.2	17.5	17.1	16.6	15.9	15.1	15.1	14.3	13.9	13.8	13.9	13.9	14.4	15	15.5	15.8	5.9	5.9	5.9
39200400	2012	Male	45-49	60	290733	JPN	42.9	43.5	44.3	44	45	46.3	47.7	49.5	53.8	55.3	56.6	57.8	59	60.4	60.7	61.1	61.8	62.5	64.7	65.2	65.6	65.9	66.3	65.5	66.4	67.4	68.2	69.1	20	19.9	19.8
39200400	2012	Female	45-49	42	296185	JPN	14.3	14.5	14.6	15.7	15.8	15.9	16	16	18.9	19	18.8	18.4	17.9	17.7	17.5	17.1	16.6	15.9	16.4	15.1	14.3	13.9	13.8	13.4	13.9	14.4	15	15.5	5.9	5.9	5.9
39200900	2010	Male	45-49	6	24856	JPN	44.3	45.4	46.5	46.3	47.7	49.5	51.3	53.2	56.6	57.8	59	60.2	61.2	61.1	61.8	62.5	63.2	63.8	65.6	65.9	66.3	66.7	67	67.4	68.2	69.1	70	70.7	19.8	19.7	19.6
39200900	2010	Female	45-49	10	25059	JPN	14.6	14.8	14.9	15.9	16	16	15.9	15.9	18.8	18.4	17.9	17.2	16.5	17.1	16.6	15.9	15.1	14.5	14.3	13.9	13.8	13.9	14.2	14.4	15	15.5	15.8	16	5.9	5.9	5.8
39200900	2011	Male	45-49	6	23625	JPN	43.5	44.3	45.4	45	46.3	47.7	49.5	51.3	55.3	56.6	57.8	59	60.2	60.7	61.1	61.8	62.5	63.2	65.2	65.6	65.9	66.3	66.7	66.4	67.4	68.2	69.1	70	19.9	19.8	19.7
39200900	2011	Female	45-49	4	23985	JPN	14.5	14.6	14.8	15.8	15.9	16	16	15.9	19	18.8	18.4	17.9	17.2	17.5	17.1	16.6	15.9	15.1	15.1	14.3	13.9	13.8	13.9	13.9	14.4	15	15.5	15.8	5.9	5.9	5.9
39200900	2012	Male	45-49	2	23852	JPN	42.9	43.5	44.3	44	45	46.3	47.7	49.5	53.8	55.3	56.6	57.8	59	60.4	60.7	61.1	61.8	62.5	64.7	65.2	65.6	65.9	66.3	65.5	66.4	67.4	68.2	69.1	20	19.9	19.8
39200900	2012	Female	45-49	2	24489	JPN	14.3	14.5	14.6	15.7	15.8	15.9	16	16	18.9	19	18.8	18.4	17.9	17.7	17.5	17.1	16.6	15.9	16.4	15.1	14.3	13.9	13.8	13.4	13.9	14.4	15	15.5	5.9	5.9	5.9
41000200	2010	Male	45-49	30	152924	KOR	50.7	51.7	52.8	53.1	54.5	56.1	57.9	59.9	64.3	65.8	67.5	69.1	70.6	70.8	71.5	72.1	72.3	72.7	77.5	78	78.4	78.6	78.4	78.1	77.7	77.2	76.7	76.2	4.9	4.9	4.9
41000200	2010	Female	45-49	17	161116	KOR	5.2	5.2	5.2	5.5	5.5	5.3	5.1	4.8	4.1	3.7	3.4	3	2.6	2.5	2.1	1.7	1.4	1.2	4.2	3.9	3.7	3.7	3.5	3.2	3	2.9	2.7	2.5	2	2	2
41000200	2011	Male	45-49	32	145855	KOR	49.9	50.7	51.7	51.7	53.1	54.5	56.1	57.9	62.8	64.3	65.8	67.5	69.1	70.1	70.8	71.5	72.1	72.3	77	77.5	78	78.4	78.6	78.3	78.1	77.7	77.2	76.7	5	4.9	4.9
41000200	2011	Female	45-49	17	151720	KOR	5.1	5.2	5.2	5.6	5.5	5.5	5.3	5.1	4.4	4.1	3.7	3.4	3	2.9	2.5	2.1	1.7	1.4	4.5	4.2	3.9	3.7	3.7	3.3	3.2	3	2.9	2.7	2	2	2
41000200	2012	Male	45-49	20	140226	KOR	49.5	49.9	50.7	50.6	51.7	53.1	54.5	56.1	61.5	62.8	64.3	65.8	67.5	69	70.1	70.8	71.5	72.1	76.5	77	77.5	78	78.4	78.4	78.3	78.1	77.7	77.2	5	5	4.9
41000200	2012	Female	45-49	13	145148	KOR	5	5.1	5.2	5.6	5.6	5.5	5.5	5.3	4.8	4.4	4.1	3.7	3.4	3.2	2.9	2.5	2.1	1.7	4.9	4.5	4.2	3.9	3.7	3.5	3.3	3.2	3	2.9	2	2	2
41000300	2010	Male	45-49	77	418767	KOR	50.7	51.7	52.8	53.1	54.5	56.1	57.9	59.9	64.3	65.8	67.5	69.1	70.6	70.8	71.5	72.1	72.3	72.7	77.5	78	78.4	78.6	78.4	78.1	77.7	77.2	76.7	76.2	4.9	4.9	4.9
41000300	2010	Female	45-49	74	429861	KOR	5.2	5.2	5.2	5.5	5.5	5.3	5.1	4.8	4.1	3.7	3.4	3	2.6	2.5	2.1	1.7	1.4	1.2	4.2	3.9	3.7	3.7	3.5	3.2	3	2.9	2.7	2.5	2	2	2
41000300	2011	Male	45-49	90	407364	KOR	49.9	50.7	51.7	51.7	53.1	54.5	56.1	57.9	62.8	64.3	65.8	67.5	69.1	70.1	70.8	71.5	72.1	72.3	77	77.5	78	78.4	78.6	78.3	78.1	77.7	77.2	76.7	5	4.9	4.9
41000300	2011	Female	45-49	45	411566	KOR	5.1	5.2	5.2	5.6	5.5	5.5	5.3	5.1	4.4	4.1	3.7	3.4	3	2.9	2.5	2.1	1.7	1.4	4.5	4.2	3.9	3.7	3.7	3.3	3.2	3	2.9	2.7	2	2	2
41000300	2012	Male	45-49	75	397283	KOR	49.5	49.9	50.7	50.6	51.7	53.1	54.5	56.1	61.5	62.8	64.3	65.8	67.5	69	70.1	70.8	71.5	72.1	76.5	77	77.5	78	78.4	78.4	78.3	78.1	77.7	77.2	5	5	4.9
41000300	2012	Female	45-49	74	399994	KOR	5	5.1	5.2	5.6	5.6	5.5	5.5	5.3	4.8	4.4	4.1	3.7	3.4	3.2	2.9	2.5	2.1	1.7	4.9	4.5	4.2	3.9	3.7	3.5	3.3	3.2	3	2.9	2	2	2
41000800	2010	Male	45-49	8	55988	KOR	50.7	51.7	52.8	53.1	54.5	56.1	57.9	59.9	64.3	65.8	67.5	69.1	70.6	70.8	71.5	72.1	72.3	72.7	77.5	78	78.4	78.6	78.4	78.1	77.7	77.2	76.7	76.2	4.9	4.9	4.9
41000800	2010	Female	45-49	7	51772	KOR	5.2	5.2	5.2	5.5	5.5	5.3	5.1	4.8	4.1	3.7	3.4	3	2.6	2.5	2.1	1.7	1.4	1.2	4.2	3.9	3.7	3.7	3.5	3.2	3	2.9	2.7	2.5	2	2	2
41000800	2011	Male	45-49	11	55642	KOR	49.9	50.7	51.7	51.7	53.1	54.5	56.1	57.9	62.8	64.3	65.8	67.5	69.1	70.1	70.8	71.5	72.1	72.3	77	77.5	78	78.4	78.6	78.3	78.1	77.7	77.2	76.7	5	4.9	4.9
41000800	2011	Female	45-49	8	51065	KOR	5.1	5.2	5.2	5.6	5.5	5.5	5.3	5.1	4.4	4.1	3.7	3.4	3	2.9	2.5	2.1	1.7	1.4	4.5	4.2	3.9	3.7	3.7	3.3	3.2	3	2.9	2.7	2	2	2
41000800	2012	Male	45-49	3	54866	KOR	49.5	49.9	50.7	50.6	51.7	53.1	54.5	56.1	61.5	62.8	64.3	65.8	67.5	69	70.1	70.8	71.5	72.1	76.5	77	77.5	78	78.4	78.4	78.3	78.1	77.7	77.2	5	5	4.9
41000800	2012	Female	45-49	7	50904	KOR	5	5.1	5.2	5.6	5.6	5.5	5.5	5.3	4.8	4.4	4.1	3.7	3.4	3.2	2.9	2.5	2.1	1.7	4.9	4.5	4.2	3.9	3.7	3.5	3.3	3.2	3	2.9	2	2	2
41001000	2010	Male	45-49	11	58547	KOR	50.7	51.7	52.8	53.1	54.5	56.1	57.9	59.9	64.3	65.8	67.5	69.1	70.6	70.8	71.5	72.1	72.3	72.7	77.5	78	78.4	78.6	78.4	78.1	77.7	77.2	76.7	76.2	4.9	4.9	4.9
41001000	2010	Female	45-49	5	58689	KOR	5.2	5.2	5.2	5.5	5.5	5.3	5.1	4.8	4.1	3.7	3.4	3	2.6	2.5	2.1	1.7	1.4	1.2	4.2	3.9	3.7	3.7	3.5	3.2	3	2.9	2.7	2.5	2	2	2
41001000	2011	Male	45-49	8	58530	KOR	49.9	50.7	51.7	51.7	53.1	54.5	56.1	57.9	62.8	64.3	65.8	67.5	69.1	70.1	70.8	71.5	72.1	72.3	77	77.5	78	78.4	78.6	78.3	78.1	77.7	77.2	76.7	5	4.9	4.9
41001000	2011	Female	45-49	9	58335	KOR	5.1	5.2	5.2	5.6	5.5	5.5	5.3	5.1	4.4	4.1	3.7	3.4	3	2.9	2.5	2.1	1.7	1.4	4.5	4.2	3.9	3.7	3.7	3.3	3.2	3	2.9	2.7	2	2	2
41001000	2012	Male	45-49	14	59040	KOR	49.5	49.9	50.7	50.6	51.7	53.1	54.5	56.1	61.5	62.8	64.3	65.8	67.5	69	70.1	70.8	71.5	72.1	76.5	77	77.5	78	78.4	78.4	78.3	78.1	77.7	77.2	5	5	4.9
41001000	2012	Female	45-49	7	58734	KOR	5	5.1	5.2	5.6	5.6	5.5	5.5	5.3	4.8	4.4	4.1	3.7	3.4	3.2	2.9	2.5	2.1	1.7	4.9	4.5	4.2	3.9	3.7	3.5	3.3	3.2	3	2.9	2	2	2
41001100	2010	Male	45-49	32	131914	KOR	50.7	51.7	52.8	53.1	54.5	56.1	57.9	59.9	64.3	65.8	67.5	69.1	70.6	70.8	71.5	72.1	72.3	72.7	77.5	78	78.4	78.6	78.4	78.1	77.7	77.2	76.7	76.2	4.9	4.9	4.9
41001100	2010	Female	45-49	27	126419	KOR	5.2	5.2	5.2	5.5	5.5	5.3	5.1	4.8	4.1	3.7	3.4	3	2.6	2.5	2.1	1.7	1.4	1.2	4.2	3.9	3.7	3.7	3.5	3.2	3	2.9	2.7	2.5	2	2	2
41001100	2011	Male	45-49	21	128953	KOR	49.9	50.7	51.7	51.7	53.1	54.5	56.1	57.9	62.8	64.3	65.8	67.5	69.1	70.1	70.8	71.5	72.1	72.3	77	77.5	78	78.4	78.6	78.3	78.1	77.7	77.2	76.7	5	4.9	4.9
41001100	2011	Female	45-49	18	124509	KOR	5.1	5.2	5.2	5.6	5.5	5.5	5.3	5.1	4.4	4.1	3.7	3.4	3	2.9	2.5	2.1	1.7	1.4	4.5	4.2	3.9	3.7	3.7	3.3	3.2	3	2.9	2.7	2	2	2
41001100	2012	Male	45-49	17	125926	KOR	49.5	49.9	50.7	50.6	51.7	53.1	54.5	56.1	61.5	62.8	64.3	65.8	67.5	69	70.1	70.8	71.5	72.1	76.5	77	77.5	78	78.4	78.4	78.3	78.1	77.7	77.2	5	5	4.9
41001100	2012	Female	45-49	19	123015	KOR	5	5.1	5.2	5.6	5.6	5.5	5.5	5.3	4.8	4.4	4.1	3.7	3.4	3.2	2.9	2.5	2.1	1.7	4.9	4.5	4.2	3.9	3.7	3.5	3.3	3.2	3	2.9	2	2	2
41400042	2010	Male	45-49	2	23121	KWT	27.5	27.3	27.1	36	35.7	35.4	35.2	35.2	39	39.2	39.3	39.5	39.7	42.5	42.8	42.8	42.8	42.7	46.9	47.1	47.9	48.9	49.6	48.5	49.7	51.1	52.7	54.3	19.5	20.8	22.1
41400042	2010	Female	45-49	0	26853	KWT	3.1	3.1	3.1	3.4	3.3	3.3	3.3	3.3	2.2	2.2	2.2	2.3	2.3	3.9	3.9	3.9	3.9	3.9	3.6	3.6	3.7	3.8	3.8	1.8	1.8	1.9	2	2	1.9	2	2.2
41400042	2011	Male	45-49	3	24146	KWT	27.7	27.5	27.3	36.4	36	35.7	35.4	35.2	39	39	39.2	39.3	39.5	42.4	42.5	42.8	42.8	42.8	47.1	46.9	47.1	47.9	48.9	47.3	48.5	49.7	51.1	52.7	18.3	19.5	20.8
41400042	2011	Female	45-49	2	28136	KWT	3.1	3.1	3.1	3.4	3.4	3.3	3.3	3.3	2.2	2.2	2.2	2.2	2.3	3.9	3.9	3.9	3.9	3.9	3.6	3.6	3.6	3.7	3.8	1.8	1.8	1.8	1.9	2	1.8	1.9	2
41400042	2012	Male	45-49	1	25216	KWT	27.9	27.7	27.5	36.5	36.4	36	35.7	35.4	39.2	39	39	39.2	39.3	42.1	42.4	42.5	42.8	42.8	47.4	47.1	46.9	47.1	47.9	46.6	47.3	48.5	49.7	51.1	17.4	18.3	19.5
41400042	2012	Female	45-49	0	29194	KWT	3.2	3.1	3.1	3.4	3.4	3.4	3.3	3.3	2.2	2.2	2.2	2.2	2.2	3.9	3.9	3.9	3.9	3.9	3.6	3.6	3.6	3.6	3.7	1.7	1.8	1.8	1.8	1.9	1.7	1.8	1.9
60800200	2010	Male	45-49	31	197767	PHL	46.5	46.3	47	47.7	48.8	50.1	51.5	52.9	56	57.9	59.7	61.5	63.4	60.7	61.7	61.9	61.9	61.9	58.6	58.4	58.3	58.1	58	48	48	48	48	48	11.4	11.5	11.6
60800200	2010	Female	45-49	20	172997	PHL	10.4	10.3	10.3	8.2	8.6	9.1	9.6	10.1	8.7	8.9	9.2	9.6	10	6.8	7	7	7	7	5.9	5.8	5.8	5.7	5.7	4.3	4.3	4.3	4.3	4.3	1.3	1.3	1.3
60800200	2011	Male	45-49	36	216532	PHL	46.8	46.5	46.3	46.7	47.7	48.8	50.1	51.5	54.3	56	57.9	59.7	61.5	59.6	60.7	61.7	61.9	61.9	58.7	58.6	58.4	58.3	58.1	48	48	48	48	48	11.2	11.4	11.5
60800200	2011	Female	45-49	12	178244	PHL	10.5	10.4	10.3	7.9	8.2	8.6	9.1	9.6	8.4	8.7	8.9	9.2	9.6	6.7	6.8	7	7	7	5.9	5.9	5.8	5.8	5.7	4.3	4.3	4.3	4.3	4.3	1.3	1.3	1.3
60800200	2012	Male	45-49	17	237079	PHL	47.3	46.8	46.5	46.1	46.7	47.7	48.8	50.1	53	54.3	56	57.9	59.7	57.5	59.6	60.7	61.7	61.9	58.8	58.7	58.6	58.4	58.3	48	48	48	48	48	11.1	11.2	11.4
60800200	2012	Female	45-49	12	183650	PHL	10.6	10.5	10.4	7.9	7.9	8.2	8.6	9.1	8	8.4	8.7	8.9	9.2	6.3	6.7	6.8	7	7	5.9	5.9	5.9	5.8	5.8	4.3	4.3	4.3	4.3	4.3	1.3	1.3	1.3
76400200	2010	Male	45-49	22	63427	THA	44	44.4	44.8	46.2	46.1	46.1	46.3	46.9	48.7	50.8	52.6	54.2	55.4	55.4	56.7	56.9	56.9	56.8	52.7	52.7	52.8	52.9	53.1	46	46.3	46.6	46.8	47.1	16.3	16.4	16.4
76400200	2010	Female	45-49	16	73076	THA	2.8	2.8	2.9	2.5	2.6	2.7	2.8	2.9	2	2.2	2.4	2.8	3.1	3	3.3	3.4	3.5	3.5	2.3	2.2	2.1	2.1	2	1.6	1.7	1.7	1.7	1.7	0.5	0.5	0.6
76400200	2011	Male	45-49	17	61987	THA	43.5	44	44.4	46.1	46.2	46.1	46.1	46.3	46.6	48.7	50.8	52.6	54.2	54	55.4	56.7	56.9	56.9	52.7	52.7	52.7	52.8	52.9	45.6	46	46.3	46.6	46.8	16.2	16.3	16.4
76400200	2011	Female	45-49	5	72353	THA	2.7	2.8	2.8	2.5	2.5	2.6	2.7	2.8	1.8	2	2.2	2.4	2.8	2.7	3	3.3	3.4	3.5	2.4	2.3	2.2	2.1	2.1	1.6	1.6	1.7	1.7	1.7	0.5	0.5	0.5
76400200	2012	Male	45-49	14	59906	THA	43.3	43.5	44	45.9	46.1	46.2	46.1	46.1	45.2	46.6	48.7	50.8	52.6	52.4	54	55.4	56.7	56.9	52.6	52.7	52.7	52.7	52.8	45.1	45.6	46	46.3	46.6	16.2	16.2	16.3
76400200	2012	Female	45-49	7	70166	THA	2.8	2.7	2.8	2.5	2.5	2.5	2.6	2.7	1.7	1.8	2	2.2	2.4	2.4	2.7	3	3.3	3.4	2.4	2.4	2.3	2.2	2.1	1.7	1.6	1.6	1.7	1.7	0.5	0.5	0.5
76400300	2010	Male	45-49	15	66100	THA	44	44.4	44.8	46.2	46.1	46.1	46.3	46.9	48.7	50.8	52.6	54.2	55.4	55.4	56.7	56.9	56.9	56.8	52.7	52.7	52.8	52.9	53.1	46	46.3	46.6	46.8	47.1	16.3	16.4	16.4
76400300	2010	Female	45-49	8	72100	THA	2.8	2.8	2.9	2.5	2.6	2.7	2.8	2.9	2	2.2	2.4	2.8	3.1	3	3.3	3.4	3.5	3.5	2.3	2.2	2.1	2.1	2	1.6	1.7	1.7	1.7	1.7	0.5	0.5	0.6
76400300	2011	Male	45-49	8	67700	THA	43.5	44	44.4	46.1	46.2	46.1	46.1	46.3	46.6	48.7	50.8	52.6	54.2	54	55.4	56.7	56.9	56.9	52.7	52.7	52.7	52.8	52.9	45.6	46	46.3	46.6	46.8	16.2	16.3	16.4
76400300	2011	Female	45-49	11	73900	THA	2.7	2.8	2.8	2.5	2.5	2.6	2.7	2.8	1.8	2	2.2	2.4	2.8	2.7	3	3.3	3.4	3.5	2.4	2.3	2.2	2.1	2.1	1.6	1.6	1.7	1.7	1.7	0.5	0.5	0.5
76400300	2012	Male	45-49	6	69200	THA	43.3	43.5	44	45.9	46.1	46.2	46.1	46.1	45.2	46.6	48.7	50.8	52.6	52.4	54	55.4	56.7	56.9	52.6	52.7	52.7	52.7	52.8	45.1	45.6	46	46.3	46.6	16.2	16.2	16.3
76400300	2012	Female	45-49	5	75800	THA	2.8	2.7	2.8	2.5	2.5	2.5	2.6	2.7	1.7	1.8	2	2.2	2.4	2.4	2.7	3	3.3	3.4	2.4	2.4	2.3	2.2	2.1	1.7	1.6	1.6	1.7	1.7	0.5	0.5	0.5
76400400	2010	Male	45-49	4	49300	THA	44	44.4	44.8	46.2	46.1	46.1	46.3	46.9	48.7	50.8	52.6	54.2	55.4	55.4	56.7	56.9	56.9	56.8	52.7	52.7	52.8	52.9	53.1	46	46.3	46.6	46.8	47.1	16.3	16.4	16.4
76400400	2010	Female	45-49	10	54400	THA	2.8	2.8	2.9	2.5	2.6	2.7	2.8	2.9	2	2.2	2.4	2.8	3.1	3	3.3	3.4	3.5	3.5	2.3	2.2	2.1	2.1	2	1.6	1.7	1.7	1.7	1.7	0.5	0.5	0.6
76400400	2011	Male	45-49	16	50500	THA	43.5	44	44.4	46.1	46.2	46.1	46.1	46.3	46.6	48.7	50.8	52.6	54.2	54	55.4	56.7	56.9	56.9	52.7	52.7	52.7	52.8	52.9	45.6	46	46.3	46.6	46.8	16.2	16.3	16.4
76400400	2011	Female	45-49	4	55800	THA	2.7	2.8	2.8	2.5	2.5	2.6	2.7	2.8	1.8	2	2.2	2.4	2.8	2.7	3	3.3	3.4	3.5	2.4	2.3	2.2	2.1	2.1	1.6	1.6	1.7	1.7	1.7	0.5	0.5	0.5
76400400	2012	Male	45-49	10	51800	THA	43.3	43.5	44	45.9	46.1	46.2	46.1	46.1	45.2	46.6	48.7	50.8	52.6	52.4	54	55.4	56.7	56.9	52.6	52.7	52.7	52.7	52.8	45.1	45.6	46	46.3	46.6	16.2	16.2	16.3
76400400	2012	Female	45-49	3	57400	THA	2.8	2.7	2.8	2.5	2.5	2.5	2.6	2.7	1.7	1.8	2	2.2	2.4	2.4	2.7	3	3.3	3.4	2.4	2.4	2.3	2.2	2.1	1.7	1.6	1.6	1.7	1.7	0.5	0.5	0.5
76400500	2010	Male	45-49	6	36200	THA	44	44.4	44.8	46.2	46.1	46.1	46.3	46.9	48.7	50.8	52.6	54.2	55.4	55.4	56.7	56.9	56.9	56.8	52.7	52.7	52.8	52.9	53.1	46	46.3	46.6	46.8	47.1	16.3	16.4	16.4
76400500	2010	Female	45-49	7	39100	THA	2.8	2.8	2.9	2.5	2.6	2.7	2.8	2.9	2	2.2	2.4	2.8	3.1	3	3.3	3.4	3.5	3.5	2.3	2.2	2.1	2.1	2	1.6	1.7	1.7	1.7	1.7	0.5	0.5	0.6
76400500	2011	Male	45-49	2	36000	THA	43.5	44	44.4	46.1	46.2	46.1	46.1	46.3	46.6	48.7	50.8	52.6	54.2	54	55.4	56.7	56.9	56.9	52.7	52.7	52.7	52.8	52.9	45.6	46	46.3	46.6	46.8	16.2	16.3	16.4
76400500	2011	Female	45-49	6	39100	THA	2.7	2.8	2.8	2.5	2.5	2.6	2.7	2.8	1.8	2	2.2	2.4	2.8	2.7	3	3.3	3.4	3.5	2.4	2.3	2.2	2.1	2.1	1.6	1.6	1.7	1.7	1.7	0.5	0.5	0.5
76400500	2012	Male	45-49	8	35600	THA	43.3	43.5	44	45.9	46.1	46.2	46.1	46.1	45.2	46.6	48.7	50.8	52.6	52.4	54	55.4	56.7	56.9	52.6	52.7	52.7	52.7	52.8	45.1	45.6	46	46.3	46.6	16.2	16.2	16.3
76400500	2012	Female	45-49	6	38900	THA	2.8	2.7	2.8	2.5	2.5	2.5	2.6	2.7	1.7	1.8	2	2.2	2.4	2.4	2.7	3	3.3	3.4	2.4	2.4	2.3	2.2	2.1	1.7	1.6	1.6	1.7	1.7	0.5	0.5	0.5
79200200	2010	Male	45-49	37	72413	TUR	45	47	48.4	53.3	55	56.3	56.8	56.8	55.6	55.4	55.1	55.1	54.9	55.4	55.2	55	54.7	54.2	48.8	48.8	48.6	48.5	48.3	48.2	48.2	48	47.9	47.9	21.6	21.6	21.8
79200200	2010	Female	45-49	5	68583	TUR	15.4	15.6	15.8	20.2	21	21.5	21.3	20.8	22.6	22.2	21.8	21.4	20.9	20.6	19.8	19.3	18.9	18.5	18.1	18	17.9	17.9	18	16.4	16.4	16.5	16.6	16.6	10.2	10.2	10.2
79200200	2011	Male	45-49	26	75481	TUR	43.5	45	47	51.4	53.3	55	56.3	56.8	55.8	55.6	55.4	55.1	55.1	55.7	55.4	55.2	55	54.7	48.7	48.8	48.8	48.6	48.5	48.3	48.2	48.2	48	47.9	21.6	21.6	21.6
79200200	2011	Female	45-49	5	71490	TUR	15.3	15.4	15.6	19.4	20.2	21	21.5	21.3	22.8	22.6	22.2	21.8	21.4	21.1	20.6	19.8	19.3	18.9	18.2	18.1	18	17.9	17.9	16.4	16.4	16.4	16.5	16.6	10.2	10.2	10.2
79200200	2012	Male	45-49	27	75405	TUR	42.4	43.5	45	49.7	51.4	53.3	55	56.3	56.2	55.8	55.6	55.4	55.1	56.2	55.7	55.4	55.2	55	48.8	48.7	48.8	48.8	48.6	48.6	48.3	48.2	48.2	48	21.5	21.6	21.6
79200200	2012	Female	45-49	6	71062	TUR	15.2	15.3	15.4	18.9	19.4	20.2	21	21.5	23.2	22.8	22.6	22.2	21.8	21.5	21.1	20.6	19.8	19.3	18.8	18.2	18.1	18	17.9	16.4	16.4	16.4	16.4	16.5	10.3	10.2	10.2
79200100	2010	Male	45-49	101	141276	TUR	45	47	48.4	53.3	55	56.3	56.8	56.8	55.6	55.4	55.1	55.1	54.9	55.4	55.2	55	54.7	54.2	48.8	48.8	48.6	48.5	48.3	48.2	48.2	48	47.9	47.9	21.6	21.6	21.8
79200100	2010	Female	45-49	26	141921	TUR	15.4	15.6	15.8	20.2	21	21.5	21.3	20.8	22.6	22.2	21.8	21.4	20.9	20.6	19.8	19.3	18.9	18.5	18.1	18	17.9	17.9	18	16.4	16.4	16.5	16.6	16.6	10.2	10.2	10.2
79200100	2011	Male	45-49	86	142886	TUR	43.5	45	47	51.4	53.3	55	56.3	56.8	55.8	55.6	55.4	55.1	55.1	55.7	55.4	55.2	55	54.7	48.7	48.8	48.8	48.6	48.5	48.3	48.2	48.2	48	47.9	21.6	21.6	21.6
79200100	2011	Female	45-49	14	143820	TUR	15.3	15.4	15.6	19.4	20.2	21	21.5	21.3	22.8	22.6	22.2	21.8	21.4	21.1	20.6	19.8	19.3	18.9	18.2	18.1	18	17.9	17.9	16.4	16.4	16.4	16.5	16.6	10.2	10.2	10.2
79200100	2012	Male	45-49	90	140386	TUR	42.4	43.5	45	49.7	51.4	53.3	55	56.3	56.2	55.8	55.6	55.4	55.1	56.2	55.7	55.4	55.2	55	48.8	48.7	48.8	48.8	48.6	48.6	48.3	48.2	48.2	48	21.5	21.6	21.6
79200100	2012	Female	45-49	19	141326	TUR	15.2	15.3	15.4	18.9	19.4	20.2	21	21.5	23.2	22.8	22.6	22.2	21.8	21.5	21.1	20.6	19.8	19.3	18.8	18.2	18.1	18	17.9	16.4	16.4	16.4	16.4	16.5	10.3	10.2	10.2
4000000	2010	Male	45-49	90	353718	AUT	37.9	37.8	37.8	40.7	40.9	41.5	42	42.5	47.1	47.1	46.7	46.1	44.7	42.9	43.9	45.4	46.8	47.1	43.3	43.7	43.9	44	43.9	42	42	42.2	42.4	42.5	27.2	27.5	28.1
4000000	2010	Female	45-49	69	347226	AUT	28.3	28.3	28.3	32.2	33.6	35.5	37.4	38.8	36.5	36.4	36	35.4	34.2	32.7	33.1	33.9	34.6	34.7	34.9	34.4	33.6	32.8	31.9	30	29.6	29.8	30.1	30.5	21.3	22	22.7
4000000	2011	Male	45-49	107	357538	AUT	37.9	37.9	37.8	40.6	40.7	40.9	41.5	42	46.3	47.1	47.1	46.7	46.1	43.5	42.9	43.9	45.4	46.8	42.9	43.3	43.7	43.9	44	41.9	42	42	42.2	42.4	27	27.2	27.5
4000000	2011	Female	45-49	85	351081	AUT	28.2	28.3	28.3	31.2	32.2	33.6	35.5	37.4	36.2	36.5	36.4	36	35.4	33.4	32.7	33.1	33.9	34.6	35.3	34.9	34.4	33.6	32.8	30.6	30	29.6	29.8	30.1	20.6	21.3	22
4000000	2012	Male	45-49	69	358257	AUT	38	37.9	37.9	40.9	40.6	40.7	40.9	41.5	45.4	46.3	47.1	47.1	46.7	44.5	43.5	42.9	43.9	45.4	42.5	42.9	43.3	43.7	43.9	41.7	41.9	42	42	42.2	27	27	27.2
4000000	2012	Female	45-49	83	352580	AUT	28.2	28.2	28.3	30.6	31.2	32.2	33.6	35.5	35.7	36.2	36.5	36.4	36	34.4	33.4	32.7	33.1	33.9	35.3	35.3	34.9	34.4	33.6	31.3	30.6	30	29.6	29.8	19.9	20.6	21.3
10000000	2010	Male	45-49	138	256103	BGR	55	56.8	57.6	58.8	59.2	59.2	59.4	59.3	61.9	61.7	61.4	61.2	61	61.4	60.7	59.6	58.7	57.8	37.8	37.9	38.2	38.5	38.9	57	56.8	56.5	56.2	55.9	18	17.9	17.8
10000000	2010	Female	45-49	36	258912	BGR	38.2	39.2	39.5	46.6	47.3	47.7	46.8	45.3	44	42.3	40.2	37.8	35.3	35.3	33.5	33	32.8	32.7	37.3	37.3	37.4	37.4	37.4	39.5	39.5	39.5	39.4	39.3	21.7	21.7	21.7
10000000	2011	Male	45-49	136	248464	BGR	52.9	55	56.8	58.4	58.8	59.2	59.2	59.4	62	61.9	61.7	61.4	61.2	61.6	61.4	60.7	59.6	58.7	37.8	37.8	37.9	38.2	38.5	57.1	57	56.8	56.5	56.2	18	18	17.9
10000000	2011	Female	45-49	35	241723	BGR	37.2	38.2	39.2	45.7	46.6	47.3	47.7	46.8	45.3	44	42.3	40.2	37.8	38.4	35.3	33.5	33	32.8	37.4	37.3	37.3	37.4	37.4	39.4	39.5	39.5	39.5	39.4	21.7	21.7	21.7
10000000	2012	Male	45-49	142	243853	BGR	50.9	52.9	55	57.7	58.4	58.8	59.2	59.2	61.9	62	61.9	61.7	61.4	61.9	61.6	61.4	60.7	59.6	38.1	37.8	37.8	37.9	38.2	57.2	57.1	57	56.8	56.5	18.1	18	18
10000000	2012	Female	45-49	40	236228	BGR	36.1	37.2	38.2	44.8	45.7	46.6	47.3	47.7	46.2	45.3	44	42.3	40.2	41.8	38.4	35.3	33.5	33	37.6	37.4	37.3	37.3	37.4	39.4	39.4	39.5	39.5	39.5	21.7	21.7	21.7
11200000	2010	Male	45-49	191	359615	BLR	53.7	53.1	53	52.9	53.1	53.8	54.8	56.1	59.4	61.9	64.2	65.2	66.4	66.6	67.3	67.3	67.3	67.2	57.2	56.9	56.3	55.9	55.4	49.5	49.3	49	48.7	48.5	14.7	14.6	14.5
11200000	2010	Female	45-49	29	394838	BLR	11.7	11.8	11.7	15.1	14.6	14.1	13.6	13.1	18.1	18.1	18.1	18.1	18.2	17.6	17.7	17.8	17.9	18.1	17	17	16.9	16.8	16.7	16.1	15.9	15.7	15.6	15.5	7.2	7.2	7.2
11200000	2011	Male	45-49	173	344207	BLR	55.3	53.7	53.1	53	52.9	53.1	53.8	54.8	57	59.4	61.9	64.2	65.2	65.7	66.6	67.3	67.3	67.3	57.4	57.2	56.9	56.3	55.9	49.8	49.5	49.3	49	48.7	14.8	14.7	14.6
11200000	2011	Female	45-49	29	379377	BLR	11.6	11.7	11.8	15.6	15.1	14.6	14.1	13.6	18.1	18.1	18.1	18.1	18.1	17.6	17.6	17.7	17.8	17.9	16.9	17	17	16.9	16.8	16.3	16.1	15.9	15.7	15.6	7.3	7.2	7.2
11200000	2012	Male	45-49	162	330026	BLR	56.9	55.3	53.7	53.4	53	52.9	53.1	53.8	54.8	57	59.4	61.9	64.2	64.7	65.7	66.6	67.3	67.3	57.5	57.4	57.2	56.9	56.3	50.1	49.8	49.5	49.3	49	14.9	14.8	14.7
11200000	2012	Female	45-49	33	364539	BLR	11.5	11.6	11.7	16	15.6	15.1	14.6	14.1	18.1	18.1	18.1	18.1	18.1	17.6	17.6	17.6	17.7	17.8	16.8	16.9	17	17	16.9	16.5	16.3	16.1	15.9	15.7	7.3	7.3	7.2
19100000	2010	Male	45-49	64	157129	HRV	36.2	36.1	35.8	35.5	35	34.4	33.8	33.2	42.9	41.9	40.9	39.8	38.7	38.6	37.1	36.2	36.1	36.1	37.4	37.7	37.9	38	38	56	55.3	54.6	54	53.5	21.9	21.6	21.3
19100000	2010	Female	45-49	27	159579	HRV	28.9	28.8	28.7	30	30	29.8	29.5	29.2	27.2	27.3	27.4	27.7	28	28.1	28.9	29.3	29.3	29.4	32.9	32.9	32.8	32.6	32.5	33.8	33.6	33.3	33.2	33	18.4	18.2	18.1
19100000	2011	Male	45-49	76	152149	HRV	36.2	36.2	36.1	36	35.5	35	34.4	33.8	43.7	42.9	41.9	40.9	39.8	40	38.6	37.1	36.2	36.1	37.2	37.4	37.7	37.9	38	56.6	56	55.3	54.6	54	22.2	21.9	21.6
19100000	2011	Female	45-49	33	154743	HRV	28.8	28.9	28.8	30.1	30	30	29.8	29.5	27.1	27.2	27.3	27.4	27.7	27.5	28.1	28.9	29.3	29.3	32.8	32.9	32.9	32.8	32.6	34	33.8	33.6	33.3	33.2	18.7	18.4	18.2
19100000	2012	Male	45-49	63	150397	HRV	36.2	36.2	36.2	36.3	36	35.5	35	34.4	44.2	43.7	42.9	41.9	40.9	41.4	40	38.6	37.1	36.2	37.1	37.2	37.4	37.7	37.9	57.2	56.6	56	55.3	54.6	22.5	22.2	21.9
19100000	2012	Female	45-49	30	152776	HRV	28.8	28.8	28.9	30.1	30.1	30	30	29.8	27.2	27.1	27.2	27.3	27.4	27.1	27.5	28.1	28.9	29.3	32.7	32.8	32.9	32.9	32.8	34.2	34	33.8	33.6	33.3	19	18.7	18.4
19600000	2010	Male	45-49	4	27628	CYP	53.6	53.5	53.9	55.3	56	56.8	56.8	56.7	65.2	65.2	65.2	65.3	65.8	58.4	58.9	58.7	58.5	58.4	53.6	53.4	53.3	53	52.9	55.9	55.9	56	56	56.1	19.8	19.9	20
19600000	2010	Female	45-49	2	29727	CYP	22.6	22.7	23.1	19.7	19.8	20	20.1	20.1	25.8	26	26.1	26.3	26.5	29.4	30.6	30.4	30.2	30.1	37	36.7	36.4	36.3	36.3	28.5	28.4	28.4	28.5	28.6	13.9	13.9	14
19600000	2011	Male	45-49	6	27669	CYP	54	53.6	53.5	54.7	55.3	56	56.8	56.8	65.1	65.2	65.2	65.2	65.3	58.3	58.4	58.9	58.7	58.5	53.7	53.6	53.4	53.3	53	56	55.9	55.9	56	56	19.7	19.8	19.9
19600000	2011	Female	45-49	2	30219	CYP	22.7	22.6	22.7	19.6	19.7	19.8	20	20.1	25.4	25.8	26	26.1	26.3	28.7	29.4	30.6	30.4	30.2	37.3	37	36.7	36.4	36.3	28.6	28.5	28.4	28.4	28.5	13.8	13.9	13.9
19600000	2012	Male	45-49	3	27283	CYP	54.4	54	53.6	54.4	54.7	55.3	56	56.8	64.9	65.1	65.2	65.2	65.2	58.3	58.3	58.4	58.9	58.7	53.9	53.7	53.6	53.4	53.3	56.2	56	55.9	55.9	56	19.6	19.7	19.8
19600000	2012	Female	45-49	0	30268	CYP	23	22.7	22.6	19.7	19.6	19.7	19.8	20	25	25.4	25.8	26	26.1	28.3	28.7	29.4	30.6	30.4	37.7	37.3	37	36.7	36.4	28.6	28.6	28.5	28.4	28.4	13.8	13.8	13.9
20300000	2010	Male	45-49	74	350000	CZE	38.9	39	38.9	30.4	31.4	32.3	32.7	32.8	33.6	33.9	34.3	34.7	34.8	36	36	35.8	35.6	35.2	36.1	35.8	35.5	35.4	35.2	46.6	45.9	45.4	44.9	44.5	20.4	20.2	20.2
20300000	2010	Female	45-49	33	338094	CZE	23.7	24.1	24.8	24	25.7	27.2	28.1	28.4	27.3	27.2	27.2	27.1	27.1	24.1	26.3	28.6	30.8	32.6	28	27.8	27.7	27.6	27.6	26.7	26.7	26.8	26.9	26.9	16.5	16.5	16.5
20300000	2011	Male	45-49	63	357359	CZE	38.8	38.9	39	29.5	30.4	31.4	32.3	32.7	33.1	33.6	33.9	34.3	34.7	35.9	36	36	35.8	35.6	36.4	36.1	35.8	35.5	35.4	47.4	46.6	45.9	45.4	44.9	20.5	20.4	20.2
20300000	2011	Female	45-49	45	343528	CZE	23.5	23.7	24.1	22.6	24	25.7	27.2	28.1	27.3	27.3	27.2	27.2	27.1	22.3	24.1	26.3	28.6	30.8	28.1	28	27.8	27.7	27.6	26.8	26.7	26.7	26.8	26.9	16.6	16.5	16.5
20300000	2012	Male	45-49	55	361430	CZE	38.8	38.8	38.9	29.2	29.5	30.4	31.4	32.3	33	33.1	33.6	33.9	34.3	35.8	35.9	36	36	35.8	36.6	36.4	36.1	35.8	35.5	48.1	47.4	46.6	45.9	45.4	20.7	20.5	20.4
20300000	2012	Female	45-49	30	346462	CZE	23.4	23.5	23.7	21.7	22.6	24	25.7	27.2	27.1	27.3	27.3	27.2	27.2	21.1	22.3	24.1	26.3	28.6	27.6	28.1	28	27.8	27.7	26.8	26.8	26.7	26.7	26.8	16.8	16.6	16.5
20800000	2010	Male	45-49	42	204711	DNK	24.5	25.6	27.1	28.7	30.1	31.4	32.4	33.5	31.5	32.4	33.2	34.1	35.2	36.6	38	39.4	40.5	41.3	38.8	39.1	39.3	39.6	39.8	37	37.8	38.3	38.8	39.1	24.9	24.7	24.5
20800000	2010	Female	45-49	46	199810	DNK	23	23.9	24.9	27.6	28.3	29	30	31.4	29.7	31	32.2	33.5	34.7	36.7	39.2	41.1	42.4	43.5	44.1	44.6	44.7	44.7	44.3	44.3	44.3	44.2	44.1	44	33.7	33	32.4
20800000	2011	Male	45-49	39	210661	DNK	23.8	24.5	25.6	27.1	28.7	30.1	31.4	32.4	30.4	31.5	32.4	33.2	34.1	35.7	36.6	38	39.4	40.5	38.2	38.8	39.1	39.3	39.6	36.2	37	37.8	38.3	38.8	25	24.9	24.7
20800000	2011	Female	45-49	53	205866	DNK	22.4	23	23.9	26.6	27.6	28.3	29	30	28.3	29.7	31	32.2	33.5	34.2	36.7	39.2	41.1	42.4	43.2	44.1	44.6	44.7	44.7	44.2	44.3	44.3	44.2	44.1	34.1	33.7	33
20800000	2012	Male	45-49	42	215745	DNK	23.5	23.8	24.5	25.7	27.1	28.7	30.1	31.4	29.5	30.4	31.5	32.4	33.2	35.3	35.7	36.6	38	39.4	37.7	38.2	38.8	39.1	39.3	35.8	36.2	37	37.8	38.3	25	25	24.9
20800000	2012	Female	45-49	52	210108	DNK	22.2	22.4	23	25.5	26.6	27.6	28.3	29	27	28.3	29.7	31	32.2	32.1	34.2	36.7	39.2	41.1	42	43.2	44.1	44.6	44.7	43.7	44.2	44.3	44.3	44.2	34.1	34.1	33.7
23300000	2010	Male	45-49	13	44730	EST	47.2	48.1	48.7	51.1	51.6	52.1	52.5	52.5	51.9	52.3	52.8	53.6	54.7	50.3	52.2	53.6	54.7	54.6	54.9	54	53	52	51.1	59.3	58.4	57.6	56.8	56.2	24.6	24.2	23.9
23300000	2010	Female	45-49	7	47495	EST	22.9	24	25.3	24.7	25.3	26	26.3	26.3	25.7	25.9	26.4	26.9	27.5	27.2	28.5	29	29.1	28.6	30.8	29.7	28.7	27.9	27.4	27.1	27	26.7	26.4	26.1	14.1	13.9	13.6
23300000	2011	Male	45-49	12	43500	EST	46.8	47.2	48.1	50.2	51.1	51.6	52.1	52.5	51.6	51.9	52.3	52.8	53.6	48.6	50.3	52.2	53.6	54.7	55.4	54.9	54	53	52	60.1	59.3	58.4	57.6	56.8	25.2	24.6	24.2
23300000	2011	Female	45-49	4	45782	EST	22.2	22.9	24	24	24.7	25.3	26	26.3	25.8	25.7	25.9	26.4	26.9	26.1	27.2	28.5	29	29.1	31.6	30.8	29.7	28.7	27.9	27.2	27.1	27	26.7	26.4	14.4	14.1	13.9
23300000	2012	Male	45-49	10	42297	EST	46.5	46.8	47.2	49	50.2	51.1	51.6	52.1	51.8	51.6	51.9	52.3	52.8	47.4	48.6	50.3	52.2	53.6	55.5	55.4	54.9	54	53	60.8	60.1	59.3	58.4	57.6	25.7	25.2	24.6
23300000	2012	Female	45-49	5	44262	EST	21.8	22.2	22.9	23.4	24	24.7	25.3	26	26.1	25.8	25.7	25.9	26.4	25.2	26.1	27.2	28.5	29	32.2	31.6	30.8	29.7	28.7	27.2	27.2	27.1	27	26.7	14.6	14.4	14.1
25000100	2010	Male	45-49	14	40090	FRA	35.8	35.9	35.9	35.7	35.3	35.1	35.7	36.8	43.2	43.9	44.5	45.1	45.5	49	48.8	48.9	49.6	50.2	51.5	53.4	54.7	56	56.5	59.7	58.8	57.5	56.1	54.6	38.3	36.6	34.8
25000100	2010	Female	45-49	9	40505	FRA	26.9	26.4	26.1	34.6	34.5	34.8	35.7	37.1	40	40	39.4	38.4	36.9	38.5	38.1	37.8	37.9	38.1	43.3	44	44.2	44	42.9	50.7	48.4	45.3	41.8	38.1	28.9	26.3	24
25000100	2011	Male	45-49	14	40241	FRA	35.9	35.8	35.9	36.4	35.7	35.3	35.1	35.7	42.2	43.2	43.9	44.5	45.1	49.1	49	48.8	48.9	49.6	49.9	51.5	53.4	54.7	56	60	59.7	58.8	57.5	56.1	39.8	38.3	36.6
25000100	2011	Female	45-49	14	40590	FRA	27.1	26.9	26.4	35	34.6	34.5	34.8	35.7	38.9	40	40	39.4	38.4	38.8	38.5	38.1	37.8	37.9	42.5	43.3	44	44.2	44	51.9	50.7	48.4	45.3	41.8	31.4	28.9	26.3
25000200	2010	Male	45-49	17	22230	FRA	35.8	35.9	35.9	35.7	35.3	35.1	35.7	36.8	43.2	43.9	44.5	45.1	45.5	49	48.8	48.9	49.6	50.2	51.5	53.4	54.7	56	56.5	59.7	58.8	57.5	56.1	54.6	38.3	36.6	34.8
25000200	2010	Female	45-49	4	23432	FRA	26.9	26.4	26.1	34.6	34.5	34.8	35.7	37.1	40	40	39.4	38.4	36.9	38.5	38.1	37.8	37.9	38.1	43.3	44	44.2	44	42.9	50.7	48.4	45.3	41.8	38.1	28.9	26.3	24
25000200	2011	Male	45-49	15	22223	FRA	35.9	35.8	35.9	36.4	35.7	35.3	35.1	35.7	42.2	43.2	43.9	44.5	45.1	49.1	49	48.8	48.9	49.6	49.9	51.5	53.4	54.7	56	60	59.7	58.8	57.5	56.1	39.8	38.3	36.6
25000200	2011	Female	45-49	13	23392	FRA	27.1	26.9	26.4	35	34.6	34.5	34.8	35.7	38.9	40	40	39.4	38.4	38.8	38.5	38.1	37.8	37.9	42.5	43.3	44	44.2	44	51.9	50.7	48.4	45.3	41.8	31.4	28.9	26.3
25000200	2012	Male	45-49	12	22196	FRA	36	35.9	35.8	37.3	36.4	35.7	35.3	35.1	41.5	42.2	43.2	43.9	44.5	48.8	49.1	49	48.8	48.9	48.5	49.9	51.5	53.4	54.7	59.8	60	59.7	58.8	57.5	40.6	39.8	38.3
25000200	2012	Female	45-49	8	23260	FRA	27.3	27.1	26.9	35.4	35	34.6	34.5	34.8	37.5	38.9	40	40	39.4	38.7	38.8	38.5	38.1	37.8	42.1	42.5	43.3	44	44.2	52	51.9	50.7	48.4	45.3	33.5	31.4	28.9
25000400	2010	Male	45-49	7	17660	FRA	35.8	35.9	35.9	35.7	35.3	35.1	35.7	36.8	43.2	43.9	44.5	45.1	45.5	49	48.8	48.9	49.6	50.2	51.5	53.4	54.7	56	56.5	59.7	58.8	57.5	56.1	54.6	38.3	36.6	34.8
25000400	2010	Female	45-49	4	17883	FRA	26.9	26.4	26.1	34.6	34.5	34.8	35.7	37.1	40	40	39.4	38.4	36.9	38.5	38.1	37.8	37.9	38.1	43.3	44	44.2	44	42.9	50.7	48.4	45.3	41.8	38.1	28.9	26.3	24
25000400	2011	Male	45-49	9	17651	FRA	35.9	35.8	35.9	36.4	35.7	35.3	35.1	35.7	42.2	43.2	43.9	44.5	45.1	49.1	49	48.8	48.9	49.6	49.9	51.5	53.4	54.7	56	60	59.7	58.8	57.5	56.1	39.8	38.3	36.6
25000400	2011	Female	45-49	4	17819	FRA	27.1	26.9	26.4	35	34.6	34.5	34.8	35.7	38.9	40	40	39.4	38.4	38.8	38.5	38.1	37.8	37.9	42.5	43.3	44	44.2	44	51.9	50.7	48.4	45.3	41.8	31.4	28.9	26.3
25000400	2012	Male	45-49	4	17640	FRA	36	35.9	35.8	37.3	36.4	35.7	35.3	35.1	41.5	42.2	43.2	43.9	44.5	48.8	49.1	49	48.8	48.9	48.5	49.9	51.5	53.4	54.7	59.8	60	59.7	58.8	57.5	40.6	39.8	38.3
25000400	2012	Female	45-49	6	17837	FRA	27.3	27.1	26.9	35.4	35	34.6	34.5	34.8	37.5	38.9	40	40	39.4	38.7	38.8	38.5	38.1	37.8	42.1	42.5	43.3	44	44.2	52	51.9	50.7	48.4	45.3	33.5	31.4	28.9
25000500	2010	Male	45-49	11	28101	FRA	35.8	35.9	35.9	35.7	35.3	35.1	35.7	36.8	43.2	43.9	44.5	45.1	45.5	49	48.8	48.9	49.6	50.2	51.5	53.4	54.7	56	56.5	59.7	58.8	57.5	56.1	54.6	38.3	36.6	34.8
25000500	2010	Female	45-49	9	27976	FRA	26.9	26.4	26.1	34.6	34.5	34.8	35.7	37.1	40	40	39.4	38.4	36.9	38.5	38.1	37.8	37.9	38.1	43.3	44	44.2	44	42.9	50.7	48.4	45.3	41.8	38.1	28.9	26.3	24
25000500	2011	Male	45-49	10	28155	FRA	35.9	35.8	35.9	36.4	35.7	35.3	35.1	35.7	42.2	43.2	43.9	44.5	45.1	49.1	49	48.8	48.9	49.6	49.9	51.5	53.4	54.7	56	60	59.7	58.8	57.5	56.1	39.8	38.3	36.6
25000500	2011	Female	45-49	4	27988	FRA	27.1	26.9	26.4	35	34.6	34.5	34.8	35.7	38.9	40	40	39.4	38.4	38.8	38.5	38.1	37.8	37.9	42.5	43.3	44	44.2	44	51.9	50.7	48.4	45.3	41.8	31.4	28.9	26.3
25000500	2012	Male	45-49	10	28097	FRA	36	35.9	35.8	37.3	36.4	35.7	35.3	35.1	41.5	42.2	43.2	43.9	44.5	48.8	49.1	49	48.8	48.9	48.5	49.9	51.5	53.4	54.7	59.8	60	59.7	58.8	57.5	40.6	39.8	38.3
25000500	2012	Female	45-49	6	27983	FRA	27.3	27.1	26.9	35.4	35	34.6	34.5	34.8	37.5	38.9	40	40	39.4	38.7	38.8	38.5	38.1	37.8	42.1	42.5	43.3	44	44.2	52	51.9	50.7	48.4	45.3	33.5	31.4	28.9
25000600	2010	Male	45-49	7	17736	FRA	35.8	35.9	35.9	35.7	35.3	35.1	35.7	36.8	43.2	43.9	44.5	45.1	45.5	49	48.8	48.9	49.6	50.2	51.5	53.4	54.7	56	56.5	59.7	58.8	57.5	56.1	54.6	38.3	36.6	34.8
25000600	2010	Female	45-49	12	17361	FRA	26.9	26.4	26.1	34.6	34.5	34.8	35.7	37.1	40	40	39.4	38.4	36.9	38.5	38.1	37.8	37.9	38.1	43.3	44	44.2	44	42.9	50.7	48.4	45.3	41.8	38.1	28.9	26.3	24
25000600	2011	Male	45-49	9	17607	FRA	35.9	35.8	35.9	36.4	35.7	35.3	35.1	35.7	42.2	43.2	43.9	44.5	45.1	49.1	49	48.8	48.9	49.6	49.9	51.5	53.4	54.7	56	60	59.7	58.8	57.5	56.1	39.8	38.3	36.6
25000600	2011	Female	45-49	5	17267	FRA	27.1	26.9	26.4	35	34.6	34.5	34.8	35.7	38.9	40	40	39.4	38.4	38.8	38.5	38.1	37.8	37.9	42.5	43.3	44	44.2	44	51.9	50.7	48.4	45.3	41.8	31.4	28.9	26.3
25000600	2012	Male	45-49	6	17466	FRA	36	35.9	35.8	37.3	36.4	35.7	35.3	35.1	41.5	42.2	43.2	43.9	44.5	48.8	49.1	49	48.8	48.9	48.5	49.9	51.5	53.4	54.7	59.8	60	59.7	58.8	57.5	40.6	39.8	38.3
25000600	2012	Female	45-49	5	17238	FRA	27.3	27.1	26.9	35.4	35	34.6	34.5	34.8	37.5	38.9	40	40	39.4	38.7	38.8	38.5	38.1	37.8	42.1	42.5	43.3	44	44.2	52	51.9	50.7	48.4	45.3	33.5	31.4	28.9
25000700	2010	Male	45-49	18	32831	FRA	35.8	35.9	35.9	35.7	35.3	35.1	35.7	36.8	43.2	43.9	44.5	45.1	45.5	49	48.8	48.9	49.6	50.2	51.5	53.4	54.7	56	56.5	59.7	58.8	57.5	56.1	54.6	38.3	36.6	34.8
25000700	2010	Female	45-49	13	36744	FRA	26.9	26.4	26.1	34.6	34.5	34.8	35.7	37.1	40	40	39.4	38.4	36.9	38.5	38.1	37.8	37.9	38.1	43.3	44	44.2	44	42.9	50.7	48.4	45.3	41.8	38.1	28.9	26.3	24
25000700	2011	Male	45-49	17	33135	FRA	35.9	35.8	35.9	36.4	35.7	35.3	35.1	35.7	42.2	43.2	43.9	44.5	45.1	49.1	49	48.8	48.9	49.6	49.9	51.5	53.4	54.7	56	60	59.7	58.8	57.5	56.1	39.8	38.3	36.6
25000700	2011	Female	45-49	14	37152	FRA	27.1	26.9	26.4	35	34.6	34.5	34.8	35.7	38.9	40	40	39.4	38.4	38.8	38.5	38.1	37.8	37.9	42.5	43.3	44	44.2	44	51.9	50.7	48.4	45.3	41.8	31.4	28.9	26.3
25000700	2012	Male	45-49	21	33370	FRA	36	35.9	35.8	37.3	36.4	35.7	35.3	35.1	41.5	42.2	43.2	43.9	44.5	48.8	49.1	49	48.8	48.9	48.5	49.9	51.5	53.4	54.7	59.8	60	59.7	58.8	57.5	40.6	39.8	38.3
25000700	2012	Female	45-49	14	37287	FRA	27.3	27.1	26.9	35.4	35	34.6	34.5	34.8	37.5	38.9	40	40	39.4	38.7	38.8	38.5	38.1	37.8	42.1	42.5	43.3	44	44.2	52	51.9	50.7	48.4	45.3	33.5	31.4	28.9
25000800	2010	Male	45-49	14	41790	FRA	35.8	35.9	35.9	35.7	35.3	35.1	35.7	36.8	43.2	43.9	44.5	45.1	45.5	49	48.8	48.9	49.6	50.2	51.5	53.4	54.7	56	56.5	59.7	58.8	57.5	56.1	54.6	38.3	36.6	34.8
25000800	2010	Female	45-49	5	42718	FRA	26.9	26.4	26.1	34.6	34.5	34.8	35.7	37.1	40	40	39.4	38.4	36.9	38.5	38.1	37.8	37.9	38.1	43.3	44	44.2	44	42.9	50.7	48.4	45.3	41.8	38.1	28.9	26.3	24
25000800	2011	Male	45-49	15	42271	FRA	35.9	35.8	35.9	36.4	35.7	35.3	35.1	35.7	42.2	43.2	43.9	44.5	45.1	49.1	49	48.8	48.9	49.6	49.9	51.5	53.4	54.7	56	60	59.7	58.8	57.5	56.1	39.8	38.3	36.6
25000800	2011	Female	45-49	11	42988	FRA	27.1	26.9	26.4	35	34.6	34.5	34.8	35.7	38.9	40	40	39.4	38.4	38.8	38.5	38.1	37.8	37.9	42.5	43.3	44	44.2	44	51.9	50.7	48.4	45.3	41.8	31.4	28.9	26.3
25000800	2012	Male	45-49	19	42585	FRA	36	35.9	35.8	37.3	36.4	35.7	35.3	35.1	41.5	42.2	43.2	43.9	44.5	48.8	49.1	49	48.8	48.9	48.5	49.9	51.5	53.4	54.7	59.8	60	59.7	58.8	57.5	40.6	39.8	38.3
25000800	2012	Female	45-49	7	43179	FRA	27.3	27.1	26.9	35.4	35	34.6	34.5	34.8	37.5	38.9	40	40	39.4	38.7	38.8	38.5	38.1	37.8	42.1	42.5	43.3	44	44.2	52	51.9	50.7	48.4	45.3	33.5	31.4	28.9
25001200	2010	Male	45-49	15	19100	FRA	35.8	35.9	35.9	35.7	35.3	35.1	35.7	36.8	43.2	43.9	44.5	45.1	45.5	49	48.8	48.9	49.6	50.2	51.5	53.4	54.7	56	56.5	59.7	58.8	57.5	56.1	54.6	38.3	36.6	34.8
25001200	2010	Female	45-49	3	19386	FRA	26.9	26.4	26.1	34.6	34.5	34.8	35.7	37.1	40	40	39.4	38.4	36.9	38.5	38.1	37.8	37.9	38.1	43.3	44	44.2	44	42.9	50.7	48.4	45.3	41.8	38.1	28.9	26.3	24
25001200	2011	Male	45-49	11	19169	FRA	35.9	35.8	35.9	36.4	35.7	35.3	35.1	35.7	42.2	43.2	43.9	44.5	45.1	49.1	49	48.8	48.9	49.6	49.9	51.5	53.4	54.7	56	60	59.7	58.8	57.5	56.1	39.8	38.3	36.6
25001200	2011	Female	45-49	11	19455	FRA	27.1	26.9	26.4	35	34.6	34.5	34.8	35.7	38.9	40	40	39.4	38.4	38.8	38.5	38.1	37.8	37.9	42.5	43.3	44	44.2	44	51.9	50.7	48.4	45.3	41.8	31.4	28.9	26.3
25001200	2012	Male	45-49	12	19161	FRA	36	35.9	35.8	37.3	36.4	35.7	35.3	35.1	41.5	42.2	43.2	43.9	44.5	48.8	49.1	49	48.8	48.9	48.5	49.9	51.5	53.4	54.7	59.8	60	59.7	58.8	57.5	40.6	39.8	38.3
25001200	2012	Female	45-49	10	19464	FRA	27.3	27.1	26.9	35.4	35	34.6	34.5	34.8	37.5	38.9	40	40	39.4	38.7	38.8	38.5	38.1	37.8	42.1	42.5	43.3	44	44.2	52	51.9	50.7	48.4	45.3	33.5	31.4	28.9
25001400	2010	Male	45-49	23	43724	FRA	35.8	35.9	35.9	35.7	35.3	35.1	35.7	36.8	43.2	43.9	44.5	45.1	45.5	49	48.8	48.9	49.6	50.2	51.5	53.4	54.7	56	56.5	59.7	58.8	57.5	56.1	54.6	38.3	36.6	34.8
25001400	2010	Female	45-49	11	44808	FRA	26.9	26.4	26.1	34.6	34.5	34.8	35.7	37.1	40	40	39.4	38.4	36.9	38.5	38.1	37.8	37.9	38.1	43.3	44	44.2	44	42.9	50.7	48.4	45.3	41.8	38.1	28.9	26.3	24
25001400	2011	Male	45-49	30	43908	FRA	35.9	35.8	35.9	36.4	35.7	35.3	35.1	35.7	42.2	43.2	43.9	44.5	45.1	49.1	49	48.8	48.9	49.6	49.9	51.5	53.4	54.7	56	60	59.7	58.8	57.5	56.1	39.8	38.3	36.6
25001400	2011	Female	45-49	14	45360	FRA	27.1	26.9	26.4	35	34.6	34.5	34.8	35.7	38.9	40	40	39.4	38.4	38.8	38.5	38.1	37.8	37.9	42.5	43.3	44	44.2	44	51.9	50.7	48.4	45.3	41.8	31.4	28.9	26.3
25001400	2012	Male	45-49	21	44206	FRA	36	35.9	35.8	37.3	36.4	35.7	35.3	35.1	41.5	42.2	43.2	43.9	44.5	48.8	49.1	49	48.8	48.9	48.5	49.9	51.5	53.4	54.7	59.8	60	59.7	58.8	57.5	40.6	39.8	38.3
25001400	2012	Female	45-49	7	45662	FRA	27.3	27.1	26.9	35.4	35	34.6	34.5	34.8	37.5	38.9	40	40	39.4	38.7	38.8	38.5	38.1	37.8	42.1	42.5	43.3	44	44.2	52	51.9	50.7	48.4	45.3	33.5	31.4	28.9
27600200	2010	Male	45-49	12	76495	DEU	34.3	34.6	34.6	35.2	34.9	34.4	33.3	32.5	34.4	35.3	36.5	37.7	38.5	40.9	40.9	40.9	41.8	42.4	44.5	46.5	48.4	50.7	52.1	43.3	43.8	44.3	44.7	45	33.5	33.5	33.8
27600200	2010	Female	45-49	11	71081	DEU	27.8	28.1	28.3	26.9	26.9	26.9	26.7	26.8	29.4	30.4	31.2	31.6	31.5	31.6	30.9	30.4	30.8	31.2	33.2	34.1	35.2	36.6	37.7	38.2	38.5	38.8	38.8	38.8	23.3	23.5	23.8
27600200	2011	Male	45-49	25	74862	DEU	33.8	34.3	34.6	35.3	35.2	34.9	34.4	33.3	34	34.4	35.3	36.5	37.7	40.7	40.9	40.9	40.9	41.8	43.1	44.5	46.5	48.4	50.7	42.6	43.3	43.8	44.3	44.7	33.4	33.5	33.5
27600200	2011	Female	45-49	17	71286	DEU	27.5	27.8	28.1	27	26.9	26.9	26.9	26.7	28.2	29.4	30.4	31.2	31.6	31.8	31.6	30.9	30.4	30.8	32.7	33.2	34.1	35.2	36.6	37.3	38.2	38.5	38.8	38.8	23.1	23.3	23.5
27600200	2012	Male	45-49	19	76767	DEU	33.3	33.8	34.3	35.4	35.3	35.2	34.9	34.4	34.4	34	34.4	35.3	36.5	40.1	40.7	40.9	40.9	40.9	41.8	43.1	44.5	46.5	48.4	41.8	42.6	43.3	43.8	44.3	33.3	33.4	33.5
27600200	2012	Female	45-49	14	72571	DEU	27.2	27.5	27.8	27.2	27	26.9	26.9	26.9	27.7	28.2	29.4	30.4	31.2	31.6	31.8	31.6	30.9	30.4	32.2	32.7	33.2	34.1	35.2	36.3	37.3	38.2	38.5	38.8	22.9	23.1	23.3
27600300	2010	Male	45-49	17	44785	DEU	34.3	34.6	34.6	35.2	34.9	34.4	33.3	32.5	34.4	35.3	36.5	37.7	38.5	40.9	40.9	40.9	41.8	42.4	44.5	46.5	48.4	50.7	52.1	43.3	43.8	44.3	44.7	45	33.5	33.5	33.8
27600300	2010	Female	45-49	12	44885	DEU	27.8	28.1	28.3	26.9	26.9	26.9	26.7	26.8	29.4	30.4	31.2	31.6	31.5	31.6	30.9	30.4	30.8	31.2	33.2	34.1	35.2	36.6	37.7	38.2	38.5	38.8	38.8	38.8	23.3	23.5	23.8
27600300	2011	Male	45-49	14	44427	DEU	33.8	34.3	34.6	35.3	35.2	34.9	34.4	33.3	34	34.4	35.3	36.5	37.7	40.7	40.9	40.9	40.9	41.8	43.1	44.5	46.5	48.4	50.7	42.6	43.3	43.8	44.3	44.7	33.4	33.5	33.5
27600300	2011	Female	45-49	15	44573	DEU	27.5	27.8	28.1	27	26.9	26.9	26.9	26.7	28.2	29.4	30.4	31.2	31.6	31.8	31.6	30.9	30.4	30.8	32.7	33.2	34.1	35.2	36.6	37.3	38.2	38.5	38.8	38.8	23.1	23.3	23.5
27600300	2012	Male	45-49	9	43609	DEU	33.3	33.8	34.3	35.4	35.3	35.2	34.9	34.4	34.4	34	34.4	35.3	36.5	40.1	40.7	40.9	40.9	40.9	41.8	43.1	44.5	46.5	48.4	41.8	42.6	43.3	43.8	44.3	33.3	33.4	33.5
27600300	2012	Female	45-49	12	43934	DEU	27.2	27.5	27.8	27.2	27	26.9	26.9	26.9	27.7	28.2	29.4	30.4	31.2	31.6	31.8	31.6	30.9	30.4	32.2	32.7	33.2	34.1	35.2	36.3	37.3	38.2	38.5	38.8	22.9	23.1	23.3
35200000	2010	Male	45-49	2	11024	ISL	19.4	20.4	21.6	22.5	23.7	24.9	26.3	27.8	26.2	27.3	28.7	30.4	32.4	33.9	35	35.6	36	36.6	35.9	37.1	38.5	39.9	41.2	41.8	43	43.6	43.9	44.1	30.1	30.7	31.5
35200000	2010	Female	45-49	3	11067	ISL	16.9	17.8	18.7	21.1	22.4	23.8	25.1	26.5	24.5	26.1	27.8	29.6	31.2	34.7	36.4	37.3	37.8	38.5	39.9	41.5	43	44.2	44.9	43.7	43.9	43.8	43.6	43.3	31.7	31.9	32.3
35200000	2011	Male	45-49	2	10923	ISL	18.8	19.4	20.4	21.1	22.5	23.7	24.9	26.3	25.2	26.2	27.3	28.7	30.4	32.2	33.9	35	35.6	36	34.7	35.9	37.1	38.5	39.9	40.4	41.8	43	43.6	43.9	30.1	30.1	30.7
35200000	2011	Female	45-49	1	11067	ISL	16.2	16.9	17.8	19.9	21.1	22.4	23.8	25.1	22.9	24.5	26.1	27.8	29.6	32.6	34.7	36.4	37.3	37.8	38	39.9	41.5	43	44.2	43.2	43.7	43.9	43.8	43.6	31.9	31.7	31.9
35200000	2012	Male	45-49	1	10791	ISL	18.6	18.8	19.4	19.9	21.1	22.5	23.7	24.9	24.1	25.2	26.2	27.3	28.7	30.8	32.2	33.9	35	35.6	33.6	34.7	35.9	37.1	38.5	38.9	40.4	41.8	43	43.6	29.9	30.1	30.1
35200000	2012	Female	45-49	2	11097	ISL	15.9	16.2	16.9	18.9	19.9	21.1	22.4	23.8	21.6	22.9	24.5	26.1	27.8	30.3	32.6	34.7	36.4	37.3	36.3	38	39.9	41.5	43	42.3	43.2	43.7	43.9	43.8	31.9	31.9	31.7
37200000	2010	Male	45-49	32	149827	IRL	23.5	23.2	22.9	27	26.4	26.4	27.3	28.8	29.5	31.3	33.2	35.3	36.5	34.5	35.6	36.8	37.8	38.5	38.4	39.2	40.1	41	41.9	42.3	43.3	44.1	44.7	44.9	29.6	29.5	29.2
37200000	2010	Female	45-49	21	151219	IRL	28.1	27.9	27.5	26.9	26.8	27	27.7	28.7	30.4	32.1	33.9	35.4	36.5	36	37.4	38.5	39.3	39.7	42.5	42.8	42.9	43.1	43.2	43.2	43.7	43.9	43.7	43.2	30.2	29.3	28.4
37200000	2011	Male	45-49	13	151255	IRL	23.8	23.5	23.2	27.4	27	26.4	26.4	27.3	28.1	29.5	31.3	33.2	35.3	33.6	34.5	35.6	36.8	37.8	37.6	38.4	39.2	40.1	41	41.2	42.3	43.3	44.1	44.7	29.7	29.6	29.5
37200000	2011	Female	45-49	26	152855	IRL	28.1	28.1	27.9	27.1	26.9	26.8	27	27.7	28.8	30.4	32.1	33.9	35.4	34.5	36	37.4	38.5	39.3	42.2	42.5	42.8	42.9	43.1	42.5	43.2	43.7	43.9	43.7	31	30.2	29.3
37200000	2012	Male	45-49	37	153146	IRL	24	23.8	23.5	27.9	27.4	27	26.4	26.4	27.2	28.1	29.5	31.3	33.2	32.8	33.6	34.5	35.6	36.8	36.7	37.6	38.4	39.2	40.1	40.1	41.2	42.3	43.3	44.1	29.5	29.7	29.6
37200000	2012	Female	45-49	18	155022	IRL	28.2	28.1	28.1	27.4	27.1	26.9	26.8	27	27.4	28.8	30.4	32.1	33.9	33.1	34.5	36	37.4	38.5	41.6	42.2	42.5	42.8	42.9	41.8	42.5	43.2	43.7	43.9	31.4	31	30.2
38002000	2010	Male	45-49	4	26568	ITA	31.9	32.1	32.2	32.3	32.8	33	33.2	33.4	34.6	34.7	34.8	35.1	35.8	36.1	36.3	36.7	37.2	37.8	38.5	39.2	40.1	41	41.8	38.3	38.8	39.3	40	40.7	26.4	26.8	27.2
38002000	2010	Female	45-49	4	26455	ITA	28.3	27.4	26.3	24.7	24.7	25.1	25.7	26.3	26.3	27	27.6	28.3	29.1	23.1	24.3	25.6	26.8	28.1	31.8	33.5	35.6	37	37.5	29.4	29.7	30.2	30.6	31	19.6	19	18.1
38002000	2011	Male	45-49	7	27119	ITA	31.7	31.9	32.1	31.6	32.3	32.8	33	33.2	34.5	34.6	34.7	34.8	35.1	35.9	36.1	36.3	36.7	37.2	38	38.5	39.2	40.1	41	38.1	38.3	38.8	39.3	40	26	26.4	26.8
38002000	2011	Female	45-49	3	27256	ITA	28.9	28.3	27.4	24.9	24.7	24.7	25.1	25.7	25.6	26.3	27	27.6	28.3	22.5	23.1	24.3	25.6	26.8	30.5	31.8	33.5	35.6	37	29	29.4	29.7	30.2	30.6	19.9	19.6	19
38002000	2012	Male	45-49	1	27544	ITA	31.5	31.7	31.9	30.9	31.6	32.3	32.8	33	34.4	34.5	34.6	34.7	34.8	35.9	35.9	36.1	36.3	36.7	37.4	38	38.5	39.2	40.1	38.2	38.1	38.3	38.8	39.3	25.5	26	26.4
38002000	2012	Female	45-49	4	27583	ITA	29.2	28.9	28.3	25.5	24.9	24.7	24.7	25.1	24.8	25.6	26.3	27	27.6	22.4	22.5	23.1	24.3	25.6	29.4	30.5	31.8	33.5	35.6	28.7	29	29.4	29.7	30.2	20	19.9	19.6
38001700	2010	Male	45-49	0	7497	ITA	31.9	32.1	32.2	32.3	32.8	33	33.2	33.4	34.6	34.7	34.8	35.1	35.8	36.1	36.3	36.7	37.2	37.8	38.5	39.2	40.1	41	41.8	38.3	38.8	39.3	40	40.7	26.4	26.8	27.2
38001700	2010	Female	45-49	2	7324	ITA	28.3	27.4	26.3	24.7	24.7	25.1	25.7	26.3	26.3	27	27.6	28.3	29.1	23.1	24.3	25.6	26.8	28.1	31.8	33.5	35.6	37	37.5	29.4	29.7	30.2	30.6	31	19.6	19	18.1
38001700	2011	Male	45-49	2	7396	ITA	31.7	31.9	32.1	31.6	32.3	32.8	33	33.2	34.5	34.6	34.7	34.8	35.1	35.9	36.1	36.3	36.7	37.2	38	38.5	39.2	40.1	41	38.1	38.3	38.8	39.3	40	26	26.4	26.8
38001700	2011	Female	45-49	2	7222	ITA	28.9	28.3	27.4	24.9	24.7	24.7	25.1	25.7	25.6	26.3	27	27.6	28.3	22.5	23.1	24.3	25.6	26.8	30.5	31.8	33.5	35.6	37	29	29.4	29.7	30.2	30.6	19.9	19.6	19
38001700	2012	Male	45-49	1	7527	ITA	31.5	31.7	31.9	30.9	31.6	32.3	32.8	33	34.4	34.5	34.6	34.7	34.8	35.9	35.9	36.1	36.3	36.7	37.4	38	38.5	39.2	40.1	38.2	38.1	38.3	38.8	39.3	25.5	26	26.4
38001700	2012	Female	45-49	1	7397	ITA	29.2	28.9	28.3	25.5	24.9	24.7	24.7	25.1	24.8	25.6	26.3	27	27.6	22.4	22.5	23.1	24.3	25.6	29.4	30.5	31.8	33.5	35.6	28.7	29	29.4	29.7	30.2	20	19.9	19.6
38001600	2010	Male	45-49	9	21090	ITA	31.9	32.1	32.2	32.3	32.8	33	33.2	33.4	34.6	34.7	34.8	35.1	35.8	36.1	36.3	36.7	37.2	37.8	38.5	39.2	40.1	41	41.8	38.3	38.8	39.3	40	40.7	26.4	26.8	27.2
38001600	2010	Female	45-49	4	22295	ITA	28.3	27.4	26.3	24.7	24.7	25.1	25.7	26.3	26.3	27	27.6	28.3	29.1	23.1	24.3	25.6	26.8	28.1	31.8	33.5	35.6	37	37.5	29.4	29.7	30.2	30.6	31	19.6	19	18.1
38001600	2011	Male	45-49	4	21441	ITA	31.7	31.9	32.1	31.6	32.3	32.8	33	33.2	34.5	34.6	34.7	34.8	35.1	35.9	36.1	36.3	36.7	37.2	38	38.5	39.2	40.1	41	38.1	38.3	38.8	39.3	40	26	26.4	26.8
38001600	2011	Female	45-49	3	22841	ITA	28.9	28.3	27.4	24.9	24.7	24.7	25.1	25.7	25.6	26.3	27	27.6	28.3	22.5	23.1	24.3	25.6	26.8	30.5	31.8	33.5	35.6	37	29	29.4	29.7	30.2	30.6	19.9	19.6	19
38001600	2012	Male	45-49	6	21676	ITA	31.5	31.7	31.9	30.9	31.6	32.3	32.8	33	34.4	34.5	34.6	34.7	34.8	35.9	35.9	36.1	36.3	36.7	37.4	38	38.5	39.2	40.1	38.2	38.1	38.3	38.8	39.3	25.5	26	26.4
38001600	2012	Female	45-49	5	23193	ITA	29.2	28.9	28.3	25.5	24.9	24.7	24.7	25.1	24.8	25.6	26.3	27	27.6	22.4	22.5	23.1	24.3	25.6	29.4	30.5	31.8	33.5	35.6	28.7	29	29.4	29.7	30.2	20	19.9	19.6
38000500	2010	Male	45-49	2	17018	ITA	31.9	32.1	32.2	32.3	32.8	33	33.2	33.4	34.6	34.7	34.8	35.1	35.8	36.1	36.3	36.7	37.2	37.8	38.5	39.2	40.1	41	41.8	38.3	38.8	39.3	40	40.7	26.4	26.8	27.2
38000500	2010	Female	45-49	3	16943	ITA	28.3	27.4	26.3	24.7	24.7	25.1	25.7	26.3	26.3	27	27.6	28.3	29.1	23.1	24.3	25.6	26.8	28.1	31.8	33.5	35.6	37	37.5	29.4	29.7	30.2	30.6	31	19.6	19	18.1
38000500	2011	Male	45-49	5	17412	ITA	31.7	31.9	32.1	31.6	32.3	32.8	33	33.2	34.5	34.6	34.7	34.8	35.1	35.9	36.1	36.3	36.7	37.2	38	38.5	39.2	40.1	41	38.1	38.3	38.8	39.3	40	26	26.4	26.8
38000500	2011	Female	45-49	3	17374	ITA	28.9	28.3	27.4	24.9	24.7	24.7	25.1	25.7	25.6	26.3	27	27.6	28.3	22.5	23.1	24.3	25.6	26.8	30.5	31.8	33.5	35.6	37	29	29.4	29.7	30.2	30.6	19.9	19.6	19
38000500	2012	Male	45-49	0	17950	ITA	31.5	31.7	31.9	30.9	31.6	32.3	32.8	33	34.4	34.5	34.6	34.7	34.8	35.9	35.9	36.1	36.3	36.7	37.4	38	38.5	39.2	40.1	38.2	38.1	38.3	38.8	39.3	25.5	26	26.4
38000500	2012	Female	45-49	1	17822	ITA	29.2	28.9	28.3	25.5	24.9	24.7	24.7	25.1	24.8	25.6	26.3	27	27.6	22.4	22.5	23.1	24.3	25.6	29.4	30.5	31.8	33.5	35.6	28.7	29	29.4	29.7	30.2	20	19.9	19.6
38000700	2010	Male	45-49	16	48968	ITA	31.9	32.1	32.2	32.3	32.8	33	33.2	33.4	34.6	34.7	34.8	35.1	35.8	36.1	36.3	36.7	37.2	37.8	38.5	39.2	40.1	41	41.8	38.3	38.8	39.3	40	40.7	26.4	26.8	27.2
38000700	2010	Female	45-49	9	48443	ITA	28.3	27.4	26.3	24.7	24.7	25.1	25.7	26.3	26.3	27	27.6	28.3	29.1	23.1	24.3	25.6	26.8	28.1	31.8	33.5	35.6	37	37.5	29.4	29.7	30.2	30.6	31	19.6	19	18.1
38000700	2011	Male	45-49	11	50367	ITA	31.7	31.9	32.1	31.6	32.3	32.8	33	33.2	34.5	34.6	34.7	34.8	35.1	35.9	36.1	36.3	36.7	37.2	38	38.5	39.2	40.1	41	38.1	38.3	38.8	39.3	40	26	26.4	26.8
38000700	2011	Female	45-49	8	50063	ITA	28.9	28.3	27.4	24.9	24.7	24.7	25.1	25.7	25.6	26.3	27	27.6	28.3	22.5	23.1	24.3	25.6	26.8	30.5	31.8	33.5	35.6	37	29	29.4	29.7	30.2	30.6	19.9	19.6	19
38000700	2012	Male	45-49	10	51718	ITA	31.5	31.7	31.9	30.9	31.6	32.3	32.8	33	34.4	34.5	34.6	34.7	34.8	35.9	35.9	36.1	36.3	36.7	37.4	38	38.5	39.2	40.1	38.2	38.1	38.3	38.8	39.3	25.5	26	26.4
38000700	2012	Female	45-49	10	51096	ITA	29.2	28.9	28.3	25.5	24.9	24.7	24.7	25.1	24.8	25.6	26.3	27	27.6	22.4	22.5	23.1	24.3	25.6	29.4	30.5	31.8	33.5	35.6	28.7	29	29.4	29.7	30.2	20	19.9	19.6
38000600	2010	Male	45-49	0	10835	ITA	31.9	32.1	32.2	32.3	32.8	33	33.2	33.4	34.6	34.7	34.8	35.1	35.8	36.1	36.3	36.7	37.2	37.8	38.5	39.2	40.1	41	41.8	38.3	38.8	39.3	40	40.7	26.4	26.8	27.2
38000600	2010	Female	45-49	1	11195	ITA	28.3	27.4	26.3	24.7	24.7	25.1	25.7	26.3	26.3	27	27.6	28.3	29.1	23.1	24.3	25.6	26.8	28.1	31.8	33.5	35.6	37	37.5	29.4	29.7	30.2	30.6	31	19.6	19	18.1
38000600	2011	Male	45-49	0	11160	ITA	31.7	31.9	32.1	31.6	32.3	32.8	33	33.2	34.5	34.6	34.7	34.8	35.1	35.9	36.1	36.3	36.7	37.2	38	38.5	39.2	40.1	41	38.1	38.3	38.8	39.3	40	26	26.4	26.8
38000600	2011	Female	45-49	0	11335	ITA	28.9	28.3	27.4	24.9	24.7	24.7	25.1	25.7	25.6	26.3	27	27.6	28.3	22.5	23.1	24.3	25.6	26.8	30.5	31.8	33.5	35.6	37	29	29.4	29.7	30.2	30.6	19.9	19.6	19
38000600	2012	Male	45-49	2	11164	ITA	31.5	31.7	31.9	30.9	31.6	32.3	32.8	33	34.4	34.5	34.6	34.7	34.8	35.9	35.9	36.1	36.3	36.7	37.4	38	38.5	39.2	40.1	38.2	38.1	38.3	38.8	39.3	25.5	26	26.4
38000600	2012	Female	45-49	0	11313	ITA	29.2	28.9	28.3	25.5	24.9	24.7	24.7	25.1	24.8	25.6	26.3	27	27.6	22.4	22.5	23.1	24.3	25.6	29.4	30.5	31.8	33.5	35.6	28.7	29	29.4	29.7	30.2	20	19.9	19.6
38002200	2010	Male	45-49	4	14316	ITA	31.9	32.1	32.2	32.3	32.8	33	33.2	33.4	34.6	34.7	34.8	35.1	35.8	36.1	36.3	36.7	37.2	37.8	38.5	39.2	40.1	41	41.8	38.3	38.8	39.3	40	40.7	26.4	26.8	27.2
38002200	2010	Female	45-49	2	14667	ITA	28.3	27.4	26.3	24.7	24.7	25.1	25.7	26.3	26.3	27	27.6	28.3	29.1	23.1	24.3	25.6	26.8	28.1	31.8	33.5	35.6	37	37.5	29.4	29.7	30.2	30.6	31	19.6	19	18.1
38002200	2011	Male	45-49	3	14691	ITA	31.7	31.9	32.1	31.6	32.3	32.8	33	33.2	34.5	34.6	34.7	34.8	35.1	35.9	36.1	36.3	36.7	37.2	38	38.5	39.2	40.1	41	38.1	38.3	38.8	39.3	40	26	26.4	26.8
38002200	2011	Female	45-49	3	14699	ITA	28.9	28.3	27.4	24.9	24.7	24.7	25.1	25.7	25.6	26.3	27	27.6	28.3	22.5	23.1	24.3	25.6	26.8	30.5	31.8	33.5	35.6	37	29	29.4	29.7	30.2	30.6	19.9	19.6	19
38001900	2010	Male	45-49	25	105352	ITA	31.9	32.1	32.2	32.3	32.8	33	33.2	33.4	34.6	34.7	34.8	35.1	35.8	36.1	36.3	36.7	37.2	37.8	38.5	39.2	40.1	41	41.8	38.3	38.8	39.3	40	40.7	26.4	26.8	27.2
38001900	2010	Female	45-49	9	104207	ITA	28.3	27.4	26.3	24.7	24.7	25.1	25.7	26.3	26.3	27	27.6	28.3	29.1	23.1	24.3	25.6	26.8	28.1	31.8	33.5	35.6	37	37.5	29.4	29.7	30.2	30.6	31	19.6	19	18.1
44000000	2010	Male	45-49	49	122561	LTU	56.9	56.1	54	54.7	54	53.7	52.5	51.5	51.8	52.4	53	53.3	53.5	54.6	53.5	51.6	49.7	48.3	47.3	46.6	46.2	46.1	46.1	45.2	45	44.7	44.5	44.4	20	19.8	19.7
44000000	2010	Female	45-49	6	133387	LTU	14.5	14.7	14.8	16.2	16.6	17	17	17.1	18.7	18.3	17.7	16.7	15.5	16.5	15.3	14.2	13.2	12.9	13.9	13.8	13.9	14	14.1	11.7	11.9	12	12.1	12.2	8.6	8.6	8.5
44000000	2011	Male	45-49	34	109389	LTU	57.2	56.9	56.1	55.4	54.7	54	53.7	52.5	51.4	51.8	52.4	53	53.3	55	54.6	53.5	51.6	49.7	48.4	47.3	46.6	46.2	46.1	45.5	45.2	45	44.7	44.5	20.1	20	19.8
44000000	2011	Female	45-49	10	119131	LTU	14.3	14.5	14.7	15.9	16.2	16.6	17	17	19.2	18.7	18.3	17.7	16.7	17.7	16.5	15.3	14.2	13.2	14.1	13.9	13.8	13.9	14	11.5	11.7	11.9	12	12.1	8.7	8.6	8.6
44000000	2012	Male	45-49	35	105353	LTU	57.3	57.2	56.9	56.5	55.4	54.7	54	53.7	51.2	51.4	51.8	52.4	53	54.8	55	54.6	53.5	51.6	50	48.4	47.3	46.6	46.2	45.8	45.5	45.2	45	44.7	20.2	20.1	20
44000000	2012	Female	45-49	18	114964	LTU	14.1	14.3	14.5	15.7	15.9	16.2	16.6	17	19.7	19.2	18.7	18.3	17.7	18.6	17.7	16.5	15.3	14.2	14.5	14.1	13.9	13.8	13.9	11.3	11.5	11.7	11.9	12	8.7	8.7	8.6
47000000	2010	Male	45-49	2	14311	MLT	31.7	31.7	31.7	29.6	31.1	32.7	34.4	36.3	37.2	38.2	39	39.9	40.6	36.2	36.9	37.3	37.7	37.9	45.4	45.4	45.3	45.1	44.7	34.9	34.3	33.7	33.1	32.6	17.2	17	17
47000000	2010	Female	45-49	1	13833	MLT	23	22.7	22.1	21.9	21.4	21.1	21.9	23	27.3	27.6	27.9	28.4	28.8	27.3	28	28	28	27.9	29.6	29.7	29.8	29.7	29.7	33.2	32.8	32.5	32.3	32.1	16.5	16.4	16.3
47000000	2011	Male	45-49	1	13274	MLT	31.9	31.7	31.7	28.4	29.6	31.1	32.7	34.4	35.6	37.2	38.2	39	39.9	35.5	36.2	36.9	37.3	37.7	45.3	45.4	45.4	45.3	45.1	35.2	34.9	34.3	33.7	33.1	17.5	17.2	17
47000000	2011	Female	45-49	3	13321	MLT	23.3	23	22.7	22.4	21.9	21.4	21.1	21.9	26.8	27.3	27.6	27.9	28.4	26.7	27.3	28	28	28	29.3	29.6	29.7	29.8	29.7	33.4	33.2	32.8	32.5	32.3	16.6	16.5	16.4
47000000	2012	Male	45-49	0	13297	MLT	32.2	31.9	31.7	27.7	28.4	29.6	31.1	32.7	34.1	35.6	37.2	38.2	39	34.9	35.5	36.2	36.9	37.3	45.1	45.3	45.4	45.4	45.3	35.4	35.2	34.9	34.3	33.7	17.7	17.5	17.2
47000000	2012	Female	45-49	2	13066	MLT	23.4	23.3	23	22.5	22.4	21.9	21.4	21.1	26.2	26.8	27.3	27.6	27.9	26.2	26.7	27.3	28	28	29.1	29.3	29.6	29.7	29.8	33.6	33.4	33.2	32.8	32.5	16.7	16.6	16.5
52800000	2010	Male	45-49	167	652714	NLD	25.1	25.3	25.7	24.5	24.9	25.2	25.7	26.5	32.4	33.8	35	35.9	36.1	37	36.7	35.6	34.6	33.7	33.6	33.7	33.7	33.6	33.4	33.8	34.2	34.7	35.2	35.8	18.9	19.5	20.2
52800000	2010	Female	45-49	204	640710	NLD	25.9	26.3	27.2	23.6	24.8	26.5	28.4	30.2	27.1	27.8	28.7	29.6	30.6	29.8	30.1	30.1	30.1	30.1	30.9	31.6	32.3	33	33.5	33.1	33.7	34.3	34.7	35.1	23.7	24.2	24.4
52800000	2011	Male	45-49	149	655136	NLD	25.1	25.1	25.3	24.1	24.5	24.9	25.2	25.7	31	32.4	33.8	35	35.9	36.6	37	36.7	35.6	34.6	33.8	33.6	33.7	33.7	33.6	33.5	33.8	34.2	34.7	35.2	18.4	18.9	19.5
52800000	2011	Female	45-49	238	642662	NLD	25.7	25.9	26.3	22.6	23.6	24.8	26.5	28.4	26.5	27.1	27.8	28.7	29.6	29	29.8	30.1	30.1	30.1	30.3	30.9	31.6	32.3	33	32.2	33.1	33.7	34.3	34.7	22.9	23.7	24.2
52800000	2012	Male	45-49	139	653600	NLD	25.2	25.1	25.1	23.8	24.1	24.5	24.9	25.2	29.6	31	32.4	33.8	35	35.7	36.6	37	36.7	35.6	34.4	33.8	33.6	33.7	33.7	33.4	33.5	33.8	34.2	34.7	17.9	18.4	18.9
52800000	2012	Female	45-49	209	641064	NLD	25.6	25.7	25.9	21.9	22.6	23.6	24.8	26.5	26.3	26.5	27.1	27.8	28.7	28	29	29.8	30.1	30.1	30.1	30.3	30.9	31.6	32.3	31.3	32.2	33.1	33.7	34.3	21.5	22.9	23.7
57800000	2010	Male	45-49	18	174082	NOR	25.4	26	26.7	21.8	23.2	24.5	25.8	27	29.3	30.9	32.6	34.3	35.9	36.4	37.5	38.3	39.1	39.8	40.2	40.9	41.5	42.1	42.7	36.7	37.5	38.3	38.9	39.4	25.2	25.3	25.4
57800000	2010	Female	45-49	29	164499	NOR	26.4	27	27.8	23.3	25.1	26.7	28	29.3	29.7	31.2	32.7	34.2	35.4	33.7	35.2	36.5	37.9	39	43	43.8	44.3	44.9	45.3	37.5	38	38.6	39.3	40.1	26.5	26.7	26.7
57800000	2011	Male	45-49	30	178761	NOR	25.2	25.4	26	20.5	21.8	23.2	24.5	25.8	28	29.3	30.9	32.6	34.3	35.3	36.4	37.5	38.3	39.1	39.3	40.2	40.9	41.5	42.1	35.9	36.7	37.5	38.3	38.9	25	25.2	25.3
57800000	2011	Female	45-49	26	168160	NOR	25.9	26.4	27	21.5	23.3	25.1	26.7	28	28.4	29.7	31.2	32.7	34.2	32.2	33.7	35.2	36.5	37.9	41.8	43	43.8	44.3	44.9	37.2	37.5	38	38.6	39.3	26	26.5	26.7
57800000	2012	Male	45-49	21	183288	NOR	25.1	25.2	25.4	19.5	20.5	21.8	23.2	24.5	26.8	28	29.3	30.9	32.6	33.7	35.3	36.4	37.5	38.3	38.3	39.3	40.2	40.9	41.5	35.1	35.9	36.7	37.5	38.3	24.7	25	25.2
57800000	2012	Female	45-49	36	171997	NOR	25.6	25.9	26.4	20.1	21.5	23.3	25.1	26.7	27.2	28.4	29.7	31.2	32.7	30.7	32.2	33.7	35.2	36.5	40.3	41.8	43	43.8	44.3	36.8	37.2	37.5	38	38.6	25.5	26	26.5
61600700	2010	Male	45-49	12	42404	POL	41.5	41.6	40.9	40.2	40.6	41	41.5	42	46.1	47.7	49.5	51.3	53	54.3	55.9	56.9	57.5	57.6	44.9	47.3	49.1	50.1	51	81.1	80.8	80.8	80.7	80.7	52	53	53.9
61600700	2010	Female	45-49	2	41248	POL	36.4	37	37.3	36.8	36.7	36.4	35.9	35.3	37.6	37.3	36.9	36.6	36.2	35.8	35.7	35.3	34.4	33.4	29	29.9	30.2	30	30	42.1	45.2	47.9	50.3	52.4	23.4	23.7	24.2
61600700	2011	Male	45-49	15	40871	POL	41.3	41.5	41.6	40.7	40.2	40.6	41	41.5	44.4	46.1	47.7	49.5	51.3	52.4	54.3	55.9	56.9	57.5	42.2	44.9	47.3	49.1	50.1	80.9	81.1	80.8	80.8	80.7	50	52	53
61600700	2011	Female	45-49	3	39611	POL	35.7	36.4	37	36.3	36.8	36.7	36.4	35.9	37.8	37.6	37.3	36.9	36.6	35.6	35.8	35.7	35.3	34.4	27.7	29	29.9	30.2	30	39.1	42.1	45.2	47.9	50.3	22.8	23.4	23.7
61600700	2012	Male	45-49	11	39668	POL	41.1	41.3	41.5	41.5	40.7	40.2	40.6	41	42.7	44.4	46.1	47.7	49.5	50.2	52.4	54.3	55.9	56.9	39.6	42.2	44.9	47.3	49.1	80.1	80.9	81.1	80.8	80.8	47.6	50	52
61600700	2012	Female	45-49	3	38485	POL	35.1	35.7	36.4	35.8	36.3	36.8	36.7	36.4	37.5	37.8	37.6	37.3	36.9	35.4	35.6	35.8	35.7	35.3	26.3	27.7	29	29.9	30.2	35.9	39.1	42.1	45.2	47.9	22.1	22.8	23.4
70300000	2010	Male	45-49	48	189888	SVK	34.9	35.2	36.7	38.8	39.8	41	43.1	45.2	40.8	41	41.1	41.1	41.1	40.8	41.1	40.8	40.6	40.4	38.2	38.1	38.1	38.3	38.3	36.8	36.9	37	37.1	37.2	19.6	19.5	19.5
70300000	2010	Female	45-49	25	190483	SVK	19.5	20	21.4	18.1	18.4	18.6	18.1	17.6	18.3	18.1	18	18	17.9	18.9	18.8	18.9	19	19.1	17.8	17.8	17.9	18	18.1	22.5	22.5	22.6	22.6	22.7	11	10.9	11
70500000	2010	Male	45-49	22	79757	SVN	32.7	32.6	31.4	25.9	24.1	22.3	21.2	20.4	34.1	34.9	35.6	36.4	37.1	35.3	35.9	36.6	37.3	37.8	42.5	42.7	43	43.4	44	50.5	51.2	51.9	52.7	53.3	29.9	30.3	30.7
70500000	2010	Female	45-49	18	76627	SVN	26.6	26.3	26	25.1	27.3	29.7	31.7	33.5	22.8	23	23.2	23.5	23.7	26.6	26.7	27	27.2	27.4	16.8	17.1	17.4	17.7	18.1	30.6	31	31.3	31.6	31.9	23.8	24	24.3
70500000	2011	Male	45-49	27	80166	SVN	32.9	32.7	32.6	27.5	25.9	24.1	22.3	21.2	33.4	34.1	34.9	35.6	36.4	34.6	35.3	35.9	36.6	37.3	42.2	42.5	42.7	43	43.4	49.8	50.5	51.2	51.9	52.7	29.4	29.9	30.3
70500000	2011	Female	45-49	11	77029	SVN	26.8	26.6	26.3	23.5	25.1	27.3	29.7	31.7	22.7	22.8	23	23.2	23.5	26.4	26.6	26.7	27	27.2	16.4	16.8	17.1	17.4	17.7	30.2	30.6	31	31.3	31.6	23.5	23.8	24
70500000	2012	Male	45-49	24	79934	SVN	33	32.9	32.7	29.3	27.5	25.9	24.1	22.3	32.4	33.4	34.1	34.9	35.6	33.9	34.6	35.3	35.9	36.6	41.7	42.2	42.5	42.7	43	49.1	49.8	50.5	51.2	51.9	29	29.4	29.9
70500000	2012	Female	45-49	9	77237	SVN	27	26.8	26.6	22.4	23.5	25.1	27.3	29.7	23.1	22.7	22.8	23	23.2	26.2	26.4	26.6	26.7	27	16	16.4	16.8	17.1	17.4	29.9	30.2	30.6	31	31.3	23.3	23.5	23.8
72400200	2010	Male	45-49	38	85562	ESP	35.9	36.1	36.5	35.9	37.1	38.8	40.5	42.3	47.3	49.1	50.5	51.6	52.5	49.9	51.1	52.4	53.6	54.4	54.6	56.3	57.6	58.5	58.6	54.1	54.1	53.8	53.6	53.3	34.2	34.3	34.5
72400200	2010	Female	45-49	29	86680	ESP	31.9	32.3	32.3	35	36.5	37.9	38.7	39	39.7	39.4	38.8	38.3	38.1	39.2	40.2	41.2	42.2	43	48.9	49.4	49.4	49.2	48.4	48.3	47.4	46.8	46.3	46.1	33.7	33.9	34
72400200	2011	Male	45-49	31	86443	ESP	35.7	35.9	36.1	34.9	35.9	37.1	38.8	40.5	44.9	47.3	49.1	50.5	51.6	49	49.9	51.1	52.4	53.6	52.8	54.6	56.3	57.6	58.5	53.4	54.1	54.1	53.8	53.6	34.2	34.2	34.3
72400200	2011	Female	45-49	20	87402	ESP	31.5	31.9	32.3	33.5	35	36.5	37.9	38.7	38.8	39.7	39.4	38.8	38.3	38.4	39.2	40.2	41.2	42.2	48.1	48.9	49.4	49.4	49.2	49.3	48.3	47.4	46.8	46.3	33.6	33.7	33.9
72400200	2012	Male	45-49	33	87331	ESP	35.7	35.7	35.9	34.2	34.9	35.9	37.1	38.8	42.6	44.9	47.3	49.1	50.5	48	49	49.9	51.1	52.4	51.3	52.8	54.6	56.3	57.6	52.7	53.4	54.1	54.1	53.8	34.3	34.2	34.2
72400200	2012	Female	45-49	24	88141	ESP	31	31.5	31.9	32.3	33.5	35	36.5	37.9	37.6	38.8	39.7	39.4	38.8	37.6	38.4	39.2	40.2	41.2	47.4	48.1	48.9	49.4	49.4	50.3	49.3	48.3	47.4	46.8	33.6	33.6	33.7
72400300	2010	Male	45-49	10	29882	ESP	35.9	36.1	36.5	35.9	37.1	38.8	40.5	42.3	47.3	49.1	50.5	51.6	52.5	49.9	51.1	52.4	53.6	54.4	54.6	56.3	57.6	58.5	58.6	54.1	54.1	53.8	53.6	53.3	34.2	34.3	34.5
72400300	2010	Female	45-49	6	28035	ESP	31.9	32.3	32.3	35	36.5	37.9	38.7	39	39.7	39.4	38.8	38.3	38.1	39.2	40.2	41.2	42.2	43	48.9	49.4	49.4	49.2	48.4	48.3	47.4	46.8	46.3	46.1	33.7	33.9	34
72400300	2011	Male	45-49	19	30570	ESP	35.7	35.9	36.1	34.9	35.9	37.1	38.8	40.5	44.9	47.3	49.1	50.5	51.6	49	49.9	51.1	52.4	53.6	52.8	54.6	56.3	57.6	58.5	53.4	54.1	54.1	53.8	53.6	34.2	34.2	34.3
72400300	2011	Female	45-49	6	28492	ESP	31.5	31.9	32.3	33.5	35	36.5	37.9	38.7	38.8	39.7	39.4	38.8	38.3	38.4	39.2	40.2	41.2	42.2	48.1	48.9	49.4	49.4	49.2	49.3	48.3	47.4	46.8	46.3	33.6	33.7	33.9
72400300	2012	Male	45-49	10	31114	ESP	35.7	35.7	35.9	34.2	34.9	35.9	37.1	38.8	42.6	44.9	47.3	49.1	50.5	48	49	49.9	51.1	52.4	51.3	52.8	54.6	56.3	57.6	52.7	53.4	54.1	54.1	53.8	34.3	34.2	34.2
72400300	2012	Female	45-49	5	28857	ESP	31	31.5	31.9	32.3	33.5	35	36.5	37.9	37.6	38.8	39.7	39.4	38.8	37.6	38.4	39.2	40.2	41.2	47.4	48.1	48.9	49.4	49.4	50.3	49.3	48.3	47.4	46.8	33.6	33.6	33.7
72400400	2010	Male	45-49	14	34845	ESP	35.9	36.1	36.5	35.9	37.1	38.8	40.5	42.3	47.3	49.1	50.5	51.6	52.5	49.9	51.1	52.4	53.6	54.4	54.6	56.3	57.6	58.5	58.6	54.1	54.1	53.8	53.6	53.3	34.2	34.3	34.5
72400400	2010	Female	45-49	3	34614	ESP	31.9	32.3	32.3	35	36.5	37.9	38.7	39	39.7	39.4	38.8	38.3	38.1	39.2	40.2	41.2	42.2	43	48.9	49.4	49.4	49.2	48.4	48.3	47.4	46.8	46.3	46.1	33.7	33.9	34
72400400	2011	Male	45-49	6	35624	ESP	35.7	35.9	36.1	34.9	35.9	37.1	38.8	40.5	44.9	47.3	49.1	50.5	51.6	49	49.9	51.1	52.4	53.6	52.8	54.6	56.3	57.6	58.5	53.4	54.1	54.1	53.8	53.6	34.2	34.2	34.3
72400400	2011	Female	45-49	7	35312	ESP	31.5	31.9	32.3	33.5	35	36.5	37.9	38.7	38.8	39.7	39.4	38.8	38.3	38.4	39.2	40.2	41.2	42.2	48.1	48.9	49.4	49.4	49.2	49.3	48.3	47.4	46.8	46.3	33.6	33.7	33.9
72400400	2012	Male	45-49	8	36345	ESP	35.7	35.7	35.9	34.2	34.9	35.9	37.1	38.8	42.6	44.9	47.3	49.1	50.5	48	49	49.9	51.1	52.4	51.3	52.8	54.6	56.3	57.6	52.7	53.4	54.1	54.1	53.8	34.3	34.2	34.2
72400400	2012	Female	45-49	3	36048	ESP	31	31.5	31.9	32.3	33.5	35	36.5	37.9	37.6	38.8	39.7	39.4	38.8	37.6	38.4	39.2	40.2	41.2	47.4	48.1	48.9	49.4	49.4	50.3	49.3	48.3	47.4	46.8	33.6	33.6	33.7
72400500	2010	Male	45-49	16	53940	ESP	35.9	36.1	36.5	35.9	37.1	38.8	40.5	42.3	47.3	49.1	50.5	51.6	52.5	49.9	51.1	52.4	53.6	54.4	54.6	56.3	57.6	58.5	58.6	54.1	54.1	53.8	53.6	53.3	34.2	34.3	34.5
72400500	2010	Female	45-49	3	51413	ESP	31.9	32.3	32.3	35	36.5	37.9	38.7	39	39.7	39.4	38.8	38.3	38.1	39.2	40.2	41.2	42.2	43	48.9	49.4	49.4	49.2	48.4	48.3	47.4	46.8	46.3	46.1	33.7	33.9	34
72400600	2010	Male	45-49	11	24690	ESP	35.9	36.1	36.5	35.9	37.1	38.8	40.5	42.3	47.3	49.1	50.5	51.6	52.5	49.9	51.1	52.4	53.6	54.4	54.6	56.3	57.6	58.5	58.6	54.1	54.1	53.8	53.6	53.3	34.2	34.3	34.5
72400600	2010	Female	45-49	4	23200	ESP	31.9	32.3	32.3	35	36.5	37.9	38.7	39	39.7	39.4	38.8	38.3	38.1	39.2	40.2	41.2	42.2	43	48.9	49.4	49.4	49.2	48.4	48.3	47.4	46.8	46.3	46.1	33.7	33.9	34
72400900	2010	Male	45-49	4	15823	ESP	35.9	36.1	36.5	35.9	37.1	38.8	40.5	42.3	47.3	49.1	50.5	51.6	52.5	49.9	51.1	52.4	53.6	54.4	54.6	56.3	57.6	58.5	58.6	54.1	54.1	53.8	53.6	53.3	34.2	34.3	34.5
72400900	2010	Female	45-49	0	15110	ESP	31.9	32.3	32.3	35	36.5	37.9	38.7	39	39.7	39.4	38.8	38.3	38.1	39.2	40.2	41.2	42.2	43	48.9	49.4	49.4	49.2	48.4	48.3	47.4	46.8	46.3	46.1	33.7	33.9	34
72401000	2010	Male	45-49	12	28886	ESP	35.9	36.1	36.5	35.9	37.1	38.8	40.5	42.3	47.3	49.1	50.5	51.6	52.5	49.9	51.1	52.4	53.6	54.4	54.6	56.3	57.6	58.5	58.6	54.1	54.1	53.8	53.6	53.3	34.2	34.3	34.5
72401000	2010	Female	45-49	5	26736	ESP	31.9	32.3	32.3	35	36.5	37.9	38.7	39	39.7	39.4	38.8	38.3	38.1	39.2	40.2	41.2	42.2	43	48.9	49.4	49.4	49.2	48.4	48.3	47.4	46.8	46.3	46.1	33.7	33.9	34
72401000	2011	Male	45-49	6	29521	ESP	35.7	35.9	36.1	34.9	35.9	37.1	38.8	40.5	44.9	47.3	49.1	50.5	51.6	49	49.9	51.1	52.4	53.6	52.8	54.6	56.3	57.6	58.5	53.4	54.1	54.1	53.8	53.6	34.2	34.2	34.3
72401000	2011	Female	45-49	6	27205	ESP	31.5	31.9	32.3	33.5	35	36.5	37.9	38.7	38.8	39.7	39.4	38.8	38.3	38.4	39.2	40.2	41.2	42.2	48.1	48.9	49.4	49.4	49.2	49.3	48.3	47.4	46.8	46.3	33.6	33.7	33.9
72401000	2012	Male	45-49	7	29943	ESP	35.7	35.7	35.9	34.2	34.9	35.9	37.1	38.8	42.6	44.9	47.3	49.1	50.5	48	49	49.9	51.1	52.4	51.3	52.8	54.6	56.3	57.6	52.7	53.4	54.1	54.1	53.8	34.3	34.2	34.2
72401000	2012	Female	45-49	6	27553	ESP	31	31.5	31.9	32.3	33.5	35	36.5	37.9	37.6	38.8	39.7	39.4	38.8	37.6	38.4	39.2	40.2	41.2	47.4	48.1	48.9	49.4	49.4	50.3	49.3	48.3	47.4	46.8	33.6	33.6	33.7
72401100	2010	Male	45-49	28	72682	ESP	35.9	36.1	36.5	35.9	37.1	38.8	40.5	42.3	47.3	49.1	50.5	51.6	52.5	49.9	51.1	52.4	53.6	54.4	54.6	56.3	57.6	58.5	58.6	54.1	54.1	53.8	53.6	53.3	34.2	34.3	34.5
72401100	2010	Female	45-49	18	71389	ESP	31.9	32.3	32.3	35	36.5	37.9	38.7	39	39.7	39.4	38.8	38.3	38.1	39.2	40.2	41.2	42.2	43	48.9	49.4	49.4	49.2	48.4	48.3	47.4	46.8	46.3	46.1	33.7	33.9	34
72401100	2011	Male	45-49	25	74549	ESP	35.7	35.9	36.1	34.9	35.9	37.1	38.8	40.5	44.9	47.3	49.1	50.5	51.6	49	49.9	51.1	52.4	53.6	52.8	54.6	56.3	57.6	58.5	53.4	54.1	54.1	53.8	53.6	34.2	34.2	34.3
72401100	2011	Female	45-49	18	73228	ESP	31.5	31.9	32.3	33.5	35	36.5	37.9	38.7	38.8	39.7	39.4	38.8	38.3	38.4	39.2	40.2	41.2	42.2	48.1	48.9	49.4	49.4	49.2	49.3	48.3	47.4	46.8	46.3	33.6	33.7	33.9
72401300	2010	Male	45-49	2	8712	ESP	35.9	36.1	36.5	35.9	37.1	38.8	40.5	42.3	47.3	49.1	50.5	51.6	52.5	49.9	51.1	52.4	53.6	54.4	54.6	56.3	57.6	58.5	58.6	54.1	54.1	53.8	53.6	53.3	34.2	34.3	34.5
72401300	2010	Female	45-49	0	7847	ESP	31.9	32.3	32.3	35	36.5	37.9	38.7	39	39.7	39.4	38.8	38.3	38.1	39.2	40.2	41.2	42.2	43	48.9	49.4	49.4	49.2	48.4	48.3	47.4	46.8	46.3	46.1	33.7	33.9	34
72401300	2011	Male	45-49	2	8653	ESP	35.7	35.9	36.1	34.9	35.9	37.1	38.8	40.5	44.9	47.3	49.1	50.5	51.6	49	49.9	51.1	52.4	53.6	52.8	54.6	56.3	57.6	58.5	53.4	54.1	54.1	53.8	53.6	34.2	34.2	34.3
72401300	2011	Female	45-49	0	7872	ESP	31.5	31.9	32.3	33.5	35	36.5	37.9	38.7	38.8	39.7	39.4	38.8	38.3	38.4	39.2	40.2	41.2	42.2	48.1	48.9	49.4	49.4	49.2	49.3	48.3	47.4	46.8	46.3	33.6	33.7	33.9
75600200	2010	Male	45-49	3	17806	CHE	25.8	25.9	26	23.2	24.1	25.1	26.5	28.3	32.2	34.7	37.3	39.6	41	44.3	44.1	43.7	43.3	42.9	41.7	41.5	41.5	41.5	41.2	40.4	40	40.1	40.4	40.5	27.9	28.2	28.5
75600200	2010	Female	45-49	2	18448	CHE	24.2	24.1	24.2	20.2	21.4	22.8	24.6	26.4	28.7	31.3	34.1	36.3	37.3	34.7	35.4	35.6	35.7	35.8	36.1	36.2	36.3	36.3	36.1	35.3	35.2	35.3	35.6	35.7	25.4	25.8	26.2
75600200	2011	Male	45-49	5	18179	CHE	25.7	25.8	25.9	22.8	23.2	24.1	25.1	26.5	29.8	32.2	34.7	37.3	39.6	44.1	44.3	44.1	43.7	43.3	42.1	41.7	41.5	41.5	41.5	40.9	40.4	40	40.1	40.4	27.5	27.9	28.2
75600200	2011	Female	45-49	6	18819	CHE	24.2	24.2	24.1	19.8	20.2	21.4	22.8	24.6	26.1	28.7	31.3	34.1	36.3	33.6	34.7	35.4	35.6	35.7	36.2	36.1	36.2	36.3	36.3	35.4	35.3	35.2	35.3	35.6	24.9	25.4	25.8
75600200	2012	Male	45-49	5	18466	CHE	25.6	25.7	25.8	22.8	22.8	23.2	24.1	25.1	27.7	29.8	32.2	34.7	37.3	43.2	44.1	44.3	44.1	43.7	42.6	42.1	41.7	41.5	41.5	41.1	40.9	40.4	40	40.1	26.6	27.5	27.9
75600200	2012	Female	45-49	6	18991	CHE	24.3	24.2	24.2	19.8	19.8	20.2	21.4	22.8	23.8	26.1	28.7	31.3	34.1	31.9	33.6	34.7	35.4	35.6	36.3	36.2	36.1	36.2	36.3	35.5	35.4	35.3	35.2	35.3	24.1	24.9	25.4
75600300	2010	Male	45-49	2	6664	CHE	25.8	25.9	26	23.2	24.1	25.1	26.5	28.3	32.2	34.7	37.3	39.6	41	44.3	44.1	43.7	43.3	42.9	41.7	41.5	41.5	41.5	41.2	40.4	40	40.1	40.4	40.5	27.9	28.2	28.5
75600300	2010	Female	45-49	3	6536	CHE	24.2	24.1	24.2	20.2	21.4	22.8	24.6	26.4	28.7	31.3	34.1	36.3	37.3	34.7	35.4	35.6	35.7	35.8	36.1	36.2	36.3	36.3	36.1	35.3	35.2	35.3	35.6	35.7	25.4	25.8	26.2
75600300	2011	Male	45-49	1	6736	CHE	25.7	25.8	25.9	22.8	23.2	24.1	25.1	26.5	29.8	32.2	34.7	37.3	39.6	44.1	44.3	44.1	43.7	43.3	42.1	41.7	41.5	41.5	41.5	40.9	40.4	40	40.1	40.4	27.5	27.9	28.2
75600300	2011	Female	45-49	2	6683	CHE	24.2	24.2	24.1	19.8	20.2	21.4	22.8	24.6	26.1	28.7	31.3	34.1	36.3	33.6	34.7	35.4	35.6	35.7	36.2	36.1	36.2	36.3	36.3	35.4	35.3	35.2	35.3	35.6	24.9	25.4	25.8
75600300	2012	Male	45-49	1	6856	CHE	25.6	25.7	25.8	22.8	22.8	23.2	24.1	25.1	27.7	29.8	32.2	34.7	37.3	43.2	44.1	44.3	44.1	43.7	42.6	42.1	41.7	41.5	41.5	41.1	40.9	40.4	40	40.1	26.6	27.5	27.9
75600300	2012	Female	45-49	0	6822	CHE	24.3	24.2	24.2	19.8	19.8	20.2	21.4	22.8	23.8	26.1	28.7	31.3	34.1	31.9	33.6	34.7	35.4	35.6	36.3	36.2	36.1	36.2	36.3	35.5	35.4	35.3	35.2	35.3	24.1	24.9	25.4
75600400	2010	Male	45-49	5	22582	CHE	25.8	25.9	26	23.2	24.1	25.1	26.5	28.3	32.2	34.7	37.3	39.6	41	44.3	44.1	43.7	43.3	42.9	41.7	41.5	41.5	41.5	41.2	40.4	40	40.1	40.4	40.5	27.9	28.2	28.5
75600400	2010	Female	45-49	5	21966	CHE	24.2	24.1	24.2	20.2	21.4	22.8	24.6	26.4	28.7	31.3	34.1	36.3	37.3	34.7	35.4	35.6	35.7	35.8	36.1	36.2	36.3	36.3	36.1	35.3	35.2	35.3	35.6	35.7	25.4	25.8	26.2
75600400	2011	Male	45-49	6	22849	CHE	25.7	25.8	25.9	22.8	23.2	24.1	25.1	26.5	29.8	32.2	34.7	37.3	39.6	44.1	44.3	44.1	43.7	43.3	42.1	41.7	41.5	41.5	41.5	40.9	40.4	40	40.1	40.4	27.5	27.9	28.2
75600400	2011	Female	45-49	1	22346	CHE	24.2	24.2	24.1	19.8	20.2	21.4	22.8	24.6	26.1	28.7	31.3	34.1	36.3	33.6	34.7	35.4	35.6	35.7	36.2	36.1	36.2	36.3	36.3	35.4	35.3	35.2	35.3	35.6	24.9	25.4	25.8
75600400	2012	Male	45-49	6	22957	CHE	25.6	25.7	25.8	22.8	22.8	23.2	24.1	25.1	27.7	29.8	32.2	34.7	37.3	43.2	44.1	44.3	44.1	43.7	42.6	42.1	41.7	41.5	41.5	41.1	40.9	40.4	40	40.1	26.6	27.5	27.9
75600400	2012	Female	45-49	3	22408	CHE	24.3	24.2	24.2	19.8	19.8	20.2	21.4	22.8	23.8	26.1	28.7	31.3	34.1	31.9	33.6	34.7	35.4	35.6	36.3	36.2	36.1	36.2	36.3	35.5	35.4	35.3	35.2	35.3	24.1	24.9	25.4
75600500	2010	Male	45-49	7	27829	CHE	25.8	25.9	26	23.2	24.1	25.1	26.5	28.3	32.2	34.7	37.3	39.6	41	44.3	44.1	43.7	43.3	42.9	41.7	41.5	41.5	41.5	41.2	40.4	40	40.1	40.4	40.5	27.9	28.2	28.5
75600500	2010	Female	45-49	11	27924	CHE	24.2	24.1	24.2	20.2	21.4	22.8	24.6	26.4	28.7	31.3	34.1	36.3	37.3	34.7	35.4	35.6	35.7	35.8	36.1	36.2	36.3	36.3	36.1	35.3	35.2	35.3	35.6	35.7	25.4	25.8	26.2
75600500	2011	Male	45-49	4	28824	CHE	25.7	25.8	25.9	22.8	23.2	24.1	25.1	26.5	29.8	32.2	34.7	37.3	39.6	44.1	44.3	44.1	43.7	43.3	42.1	41.7	41.5	41.5	41.5	40.9	40.4	40	40.1	40.4	27.5	27.9	28.2
75600500	2011	Female	45-49	6	28935	CHE	24.2	24.2	24.1	19.8	20.2	21.4	22.8	24.6	26.1	28.7	31.3	34.1	36.3	33.6	34.7	35.4	35.6	35.7	36.2	36.1	36.2	36.3	36.3	35.4	35.3	35.2	35.3	35.6	24.9	25.4	25.8
75600500	2012	Male	45-49	7	29262	CHE	25.6	25.7	25.8	22.8	22.8	23.2	24.1	25.1	27.7	29.8	32.2	34.7	37.3	43.2	44.1	44.3	44.1	43.7	42.6	42.1	41.7	41.5	41.5	41.1	40.9	40.4	40	40.1	26.6	27.5	27.9
75600500	2012	Female	45-49	3	29524	CHE	24.3	24.2	24.2	19.8	19.8	20.2	21.4	22.8	23.8	26.1	28.7	31.3	34.1	31.9	33.6	34.7	35.4	35.6	36.3	36.2	36.1	36.2	36.3	35.5	35.4	35.3	35.2	35.3	24.1	24.9	25.4
75600800	2010	Male	45-49	4	12965	CHE	25.8	25.9	26	23.2	24.1	25.1	26.5	28.3	32.2	34.7	37.3	39.6	41	44.3	44.1	43.7	43.3	42.9	41.7	41.5	41.5	41.5	41.2	40.4	40	40.1	40.4	40.5	27.9	28.2	28.5
75600800	2010	Female	45-49	4	12814	CHE	24.2	24.1	24.2	20.2	21.4	22.8	24.6	26.4	28.7	31.3	34.1	36.3	37.3	34.7	35.4	35.6	35.7	35.8	36.1	36.2	36.3	36.3	36.1	35.3	35.2	35.3	35.6	35.7	25.4	25.8	26.2
75600800	2011	Male	45-49	3	13098	CHE	25.7	25.8	25.9	22.8	23.2	24.1	25.1	26.5	29.8	32.2	34.7	37.3	39.6	44.1	44.3	44.1	43.7	43.3	42.1	41.7	41.5	41.5	41.5	40.9	40.4	40	40.1	40.4	27.5	27.9	28.2
75600800	2011	Female	45-49	4	13048	CHE	24.2	24.2	24.1	19.8	20.2	21.4	22.8	24.6	26.1	28.7	31.3	34.1	36.3	33.6	34.7	35.4	35.6	35.7	36.2	36.1	36.2	36.3	36.3	35.4	35.3	35.2	35.3	35.6	24.9	25.4	25.8
75600800	2012	Male	45-49	2	13129	CHE	25.6	25.7	25.8	22.8	22.8	23.2	24.1	25.1	27.7	29.8	32.2	34.7	37.3	43.2	44.1	44.3	44.1	43.7	42.6	42.1	41.7	41.5	41.5	41.1	40.9	40.4	40	40.1	26.6	27.5	27.9
75600800	2012	Female	45-49	2	13223	CHE	24.3	24.2	24.2	19.8	19.8	20.2	21.4	22.8	23.8	26.1	28.7	31.3	34.1	31.9	33.6	34.7	35.4	35.6	36.3	36.2	36.1	36.2	36.3	35.5	35.4	35.3	35.2	35.3	24.1	24.9	25.4
75601000	2010	Male	45-49	1	14320	CHE	25.8	25.9	26	23.2	24.1	25.1	26.5	28.3	32.2	34.7	37.3	39.6	41	44.3	44.1	43.7	43.3	42.9	41.7	41.5	41.5	41.5	41.2	40.4	40	40.1	40.4	40.5	27.9	28.2	28.5
75601000	2010	Female	45-49	8	13955	CHE	24.2	24.1	24.2	20.2	21.4	22.8	24.6	26.4	28.7	31.3	34.1	36.3	37.3	34.7	35.4	35.6	35.7	35.8	36.1	36.2	36.3	36.3	36.1	35.3	35.2	35.3	35.6	35.7	25.4	25.8	26.2
75601000	2011	Male	45-49	3	14790	CHE	25.7	25.8	25.9	22.8	23.2	24.1	25.1	26.5	29.8	32.2	34.7	37.3	39.6	44.1	44.3	44.1	43.7	43.3	42.1	41.7	41.5	41.5	41.5	40.9	40.4	40	40.1	40.4	27.5	27.9	28.2
75601000	2011	Female	45-49	4	14427	CHE	24.2	24.2	24.1	19.8	20.2	21.4	22.8	24.6	26.1	28.7	31.3	34.1	36.3	33.6	34.7	35.4	35.6	35.7	36.2	36.1	36.2	36.3	36.3	35.4	35.3	35.2	35.3	35.6	24.9	25.4	25.8
75601000	2012	Male	45-49	3	15057	CHE	25.6	25.7	25.8	22.8	22.8	23.2	24.1	25.1	27.7	29.8	32.2	34.7	37.3	43.2	44.1	44.3	44.1	43.7	42.6	42.1	41.7	41.5	41.5	41.1	40.9	40.4	40	40.1	26.6	27.5	27.9
75601000	2012	Female	45-49	4	14774	CHE	24.3	24.2	24.2	19.8	19.8	20.2	21.4	22.8	23.8	26.1	28.7	31.3	34.1	31.9	33.6	34.7	35.4	35.6	36.3	36.2	36.1	36.2	36.3	35.5	35.4	35.3	35.2	35.3	24.1	24.9	25.4
82606500	2010	Male	45-49	11	95474	GBR	22.8	22.8	22.9	26.4	27.1	27.7	28.3	28.7	31.5	31.6	31.6	31.3	30.7	34.9	34.8	34.7	34.4	34.4	36.3	36.2	36.4	36.8	37.3	38.6	39.9	41.2	42.2	43.1	31.4	32	32.5
82606500	2010	Female	45-49	18	99233	GBR	23.3	23.2	23.2	23.4	24.7	25.9	26.9	27.7	28.3	28.9	29.6	30.1	30.4	32.5	32.4	32	31.7	31.5	34.6	35.1	35.7	36.3	37	38	38.8	39.8	40.7	41.5	31.3	31.6	31.8
82606500	2011	Male	45-49	17	96131	GBR	23	22.8	22.8	26	26.4	27.1	27.7	28.3	30.9	31.5	31.6	31.6	31.3	35	34.9	34.8	34.7	34.4	36.6	36.3	36.2	36.4	36.8	37.3	38.6	39.9	41.2	42.2	30.6	31.4	32
82606500	2011	Female	45-49	14	99655	GBR	23.5	23.3	23.2	22.5	23.4	24.7	25.9	26.9	27.6	28.3	28.9	29.6	30.1	32.7	32.5	32.4	32	31.7	34.6	34.6	35.1	35.7	36.3	37.3	38	38.8	39.8	40.7	30.7	31.3	31.6
82606500	2012	Male	45-49	16	95111	GBR	23.3	23	22.8	25.9	26	26.4	27.1	27.7	30.1	30.9	31.5	31.6	31.6	35.2	35	34.9	34.8	34.7	36.8	36.6	36.3	36.2	36.4	36.2	37.3	38.6	39.9	41.2	29.7	30.6	31.4
82606500	2012	Female	45-49	8	99090	GBR	23.7	23.5	23.3	21.9	22.5	23.4	24.7	25.9	27	27.6	28.3	28.9	29.6	33	32.7	32.5	32.4	32	35	34.6	34.6	35.1	35.7	37.4	37.3	38	38.8	39.8	29.9	30.7	31.3
82606600	2010	Male	45-49	57	256383	GBR	22.8	22.8	22.9	26.4	27.1	27.7	28.3	28.7	31.5	31.6	31.6	31.3	30.7	34.9	34.8	34.7	34.4	34.4	36.3	36.2	36.4	36.8	37.3	38.6	39.9	41.2	42.2	43.1	31.4	32	32.5
82606600	2010	Female	45-49	54	262747	GBR	23.3	23.2	23.2	23.4	24.7	25.9	26.9	27.7	28.3	28.9	29.6	30.1	30.4	32.5	32.4	32	31.7	31.5	34.6	35.1	35.7	36.3	37	38	38.8	39.8	40.7	41.5	31.3	31.6	31.8
82606600	2011	Male	45-49	58	257987	GBR	23	22.8	22.8	26	26.4	27.1	27.7	28.3	30.9	31.5	31.6	31.6	31.3	35	34.9	34.8	34.7	34.4	36.6	36.3	36.2	36.4	36.8	37.3	38.6	39.9	41.2	42.2	30.6	31.4	32
82606600	2011	Female	45-49	44	265111	GBR	23.5	23.3	23.2	22.5	23.4	24.7	25.9	26.9	27.6	28.3	28.9	29.6	30.1	32.7	32.5	32.4	32	31.7	34.6	34.6	35.1	35.7	36.3	37.3	38	38.8	39.8	40.7	30.7	31.3	31.6
82606600	2012	Male	45-49	39	257967	GBR	23.3	23	22.8	25.9	26	26.4	27.1	27.7	30.1	30.9	31.5	31.6	31.6	35.2	35	34.9	34.8	34.7	36.8	36.6	36.3	36.2	36.4	36.2	37.3	38.6	39.9	41.2	29.7	30.6	31.4
82606600	2012	Female	45-49	48	264852	GBR	23.7	23.5	23.3	21.9	22.5	23.4	24.7	25.9	27	27.6	28.3	28.9	29.6	33	32.7	32.5	32.4	32	35	34.6	34.6	35.1	35.7	37.4	37.3	38	38.8	39.8	29.9	30.7	31.3
82606800	2010	Male	45-49	23	188752	GBR	22.8	22.8	22.9	26.4	27.1	27.7	28.3	28.7	31.5	31.6	31.6	31.3	30.7	34.9	34.8	34.7	34.4	34.4	36.3	36.2	36.4	36.8	37.3	38.6	39.9	41.2	42.2	43.1	31.4	32	32.5
82606800	2010	Female	45-49	31	190189	GBR	23.3	23.2	23.2	23.4	24.7	25.9	26.9	27.7	28.3	28.9	29.6	30.1	30.4	32.5	32.4	32	31.7	31.5	34.6	35.1	35.7	36.3	37	38	38.8	39.8	40.7	41.5	31.3	31.6	31.8
82606800	2011	Male	45-49	32	190727	GBR	23	22.8	22.8	26	26.4	27.1	27.7	28.3	30.9	31.5	31.6	31.6	31.3	35	34.9	34.8	34.7	34.4	36.6	36.3	36.2	36.4	36.8	37.3	38.6	39.9	41.2	42.2	30.6	31.4	32
82606800	2011	Female	45-49	30	191872	GBR	23.5	23.3	23.2	22.5	23.4	24.7	25.9	26.9	27.6	28.3	28.9	29.6	30.1	32.7	32.5	32.4	32	31.7	34.6	34.6	35.1	35.7	36.3	37.3	38	38.8	39.8	40.7	30.7	31.3	31.6
82606800	2012	Male	45-49	26	191411	GBR	23.3	23	22.8	25.9	26	26.4	27.1	27.7	30.1	30.9	31.5	31.6	31.6	35.2	35	34.9	34.8	34.7	36.8	36.6	36.3	36.2	36.4	36.2	37.3	38.6	39.9	41.2	29.7	30.6	31.4
82606800	2012	Female	45-49	37	192457	GBR	23.7	23.5	23.3	21.9	22.5	23.4	24.7	25.9	27	27.6	28.3	28.9	29.6	33	32.7	32.5	32.4	32	35	34.6	34.6	35.1	35.7	37.4	37.3	38	38.8	39.8	29.9	30.7	31.3
82606900	2010	Male	45-49	22	167368	GBR	22.8	22.8	22.9	26.4	27.1	27.7	28.3	28.7	31.5	31.6	31.6	31.3	30.7	34.9	34.8	34.7	34.4	34.4	36.3	36.2	36.4	36.8	37.3	38.6	39.9	41.2	42.2	43.1	31.4	32	32.5
82606900	2010	Female	45-49	29	168832	GBR	23.3	23.2	23.2	23.4	24.7	25.9	26.9	27.7	28.3	28.9	29.6	30.1	30.4	32.5	32.4	32	31.7	31.5	34.6	35.1	35.7	36.3	37	38	38.8	39.8	40.7	41.5	31.3	31.6	31.8
82606900	2011	Male	45-49	23	169223	GBR	23	22.8	22.8	26	26.4	27.1	27.7	28.3	30.9	31.5	31.6	31.6	31.3	35	34.9	34.8	34.7	34.4	36.6	36.3	36.2	36.4	36.8	37.3	38.6	39.9	41.2	42.2	30.6	31.4	32
82606900	2011	Female	45-49	19	171503	GBR	23.5	23.3	23.2	22.5	23.4	24.7	25.9	26.9	27.6	28.3	28.9	29.6	30.1	32.7	32.5	32.4	32	31.7	34.6	34.6	35.1	35.7	36.3	37.3	38	38.8	39.8	40.7	30.7	31.3	31.6
82606900	2012	Male	45-49	14	170431	GBR	23.3	23	22.8	25.9	26	26.4	27.1	27.7	30.1	30.9	31.5	31.6	31.6	35.2	35	34.9	34.8	34.7	36.8	36.6	36.3	36.2	36.4	36.2	37.3	38.6	39.9	41.2	29.7	30.6	31.4
82606900	2012	Female	45-49	36	172970	GBR	23.7	23.5	23.3	21.9	22.5	23.4	24.7	25.9	27	27.6	28.3	28.9	29.6	33	32.7	32.5	32.4	32	35	34.6	34.6	35.1	35.7	37.4	37.3	38	38.8	39.8	29.9	30.7	31.3
82607000	2010	Male	45-49	30	198246	GBR	22.8	22.8	22.9	26.4	27.1	27.7	28.3	28.7	31.5	31.6	31.6	31.3	30.7	34.9	34.8	34.7	34.4	34.4	36.3	36.2	36.4	36.8	37.3	38.6	39.9	41.2	42.2	43.1	31.4	32	32.5
82607000	2010	Female	45-49	30	200684	GBR	23.3	23.2	23.2	23.4	24.7	25.9	26.9	27.7	28.3	28.9	29.6	30.1	30.4	32.5	32.4	32	31.7	31.5	34.6	35.1	35.7	36.3	37	38	38.8	39.8	40.7	41.5	31.3	31.6	31.8
82607000	2011	Male	45-49	25	200860	GBR	23	22.8	22.8	26	26.4	27.1	27.7	28.3	30.9	31.5	31.6	31.6	31.3	35	34.9	34.8	34.7	34.4	36.6	36.3	36.2	36.4	36.8	37.3	38.6	39.9	41.2	42.2	30.6	31.4	32
82607000	2011	Female	45-49	28	204100	GBR	23.5	23.3	23.2	22.5	23.4	24.7	25.9	26.9	27.6	28.3	28.9	29.6	30.1	32.7	32.5	32.4	32	31.7	34.6	34.6	35.1	35.7	36.3	37.3	38	38.8	39.8	40.7	30.7	31.3	31.6
82607000	2012	Male	45-49	38	201295	GBR	23.3	23	22.8	25.9	26	26.4	27.1	27.7	30.1	30.9	31.5	31.6	31.6	35.2	35	34.9	34.8	34.7	36.8	36.6	36.3	36.2	36.4	36.2	37.3	38.6	39.9	41.2	29.7	30.6	31.4
82607000	2012	Female	45-49	38	205307	GBR	23.7	23.5	23.3	21.9	22.5	23.4	24.7	25.9	27	27.6	28.3	28.9	29.6	33	32.7	32.5	32.4	32	35	34.6	34.6	35.1	35.7	37.4	37.3	38	38.8	39.8	29.9	30.7	31.3
82607100	2010	Male	45-49	32	213281	GBR	22.8	22.8	22.9	26.4	27.1	27.7	28.3	28.7	31.5	31.6	31.6	31.3	30.7	34.9	34.8	34.7	34.4	34.4	36.3	36.2	36.4	36.8	37.3	38.6	39.9	41.2	42.2	43.1	31.4	32	32.5
82607100	2010	Female	45-49	19	216562	GBR	23.3	23.2	23.2	23.4	24.7	25.9	26.9	27.7	28.3	28.9	29.6	30.1	30.4	32.5	32.4	32	31.7	31.5	34.6	35.1	35.7	36.3	37	38	38.8	39.8	40.7	41.5	31.3	31.6	31.8
82607100	2011	Male	45-49	31	216367	GBR	23	22.8	22.8	26	26.4	27.1	27.7	28.3	30.9	31.5	31.6	31.6	31.3	35	34.9	34.8	34.7	34.4	36.6	36.3	36.2	36.4	36.8	37.3	38.6	39.9	41.2	42.2	30.6	31.4	32
82607100	2011	Female	45-49	27	220925	GBR	23.5	23.3	23.2	22.5	23.4	24.7	25.9	26.9	27.6	28.3	28.9	29.6	30.1	32.7	32.5	32.4	32	31.7	34.6	34.6	35.1	35.7	36.3	37.3	38	38.8	39.8	40.7	30.7	31.3	31.6
82607100	2012	Male	45-49	28	218188	GBR	23.3	23	22.8	25.9	26	26.4	27.1	27.7	30.1	30.9	31.5	31.6	31.6	35.2	35	34.9	34.8	34.7	36.8	36.6	36.3	36.2	36.4	36.2	37.3	38.6	39.9	41.2	29.7	30.6	31.4
82607100	2012	Female	45-49	32	223164	GBR	23.7	23.5	23.3	21.9	22.5	23.4	24.7	25.9	27	27.6	28.3	28.9	29.6	33	32.7	32.5	32.4	32	35	34.6	34.6	35.1	35.7	37.4	37.3	38	38.8	39.8	29.9	30.7	31.3
82607200	2010	Male	45-49	46	270620	GBR	22.8	22.8	22.9	26.4	27.1	27.7	28.3	28.7	31.5	31.6	31.6	31.3	30.7	34.9	34.8	34.7	34.4	34.4	36.3	36.2	36.4	36.8	37.3	38.6	39.9	41.2	42.2	43.1	31.4	32	32.5
82607200	2010	Female	45-49	35	278127	GBR	23.3	23.2	23.2	23.4	24.7	25.9	26.9	27.7	28.3	28.9	29.6	30.1	30.4	32.5	32.4	32	31.7	31.5	34.6	35.1	35.7	36.3	37	38	38.8	39.8	40.7	41.5	31.3	31.6	31.8
82607200	2011	Male	45-49	40	276203	GBR	23	22.8	22.8	26	26.4	27.1	27.7	28.3	30.9	31.5	31.6	31.6	31.3	35	34.9	34.8	34.7	34.4	36.6	36.3	36.2	36.4	36.8	37.3	38.6	39.9	41.2	42.2	30.6	31.4	32
82607200	2011	Female	45-49	43	284909	GBR	23.5	23.3	23.2	22.5	23.4	24.7	25.9	26.9	27.6	28.3	28.9	29.6	30.1	32.7	32.5	32.4	32	31.7	34.6	34.6	35.1	35.7	36.3	37.3	38	38.8	39.8	40.7	30.7	31.3	31.6
82607200	2012	Male	45-49	56	281710	GBR	23.3	23	22.8	25.9	26	26.4	27.1	27.7	30.1	30.9	31.5	31.6	31.6	35.2	35	34.9	34.8	34.7	36.8	36.6	36.3	36.2	36.4	36.2	37.3	38.6	39.9	41.2	29.7	30.6	31.4
82607200	2012	Female	45-49	44	290132	GBR	23.7	23.5	23.3	21.9	22.5	23.4	24.7	25.9	27	27.6	28.3	28.9	29.6	33	32.7	32.5	32.4	32	35	34.6	34.6	35.1	35.7	37.4	37.3	38	38.8	39.8	29.9	30.7	31.3
82607400	2010	Male	45-49	56	321093	GBR	22.8	22.8	22.9	26.4	27.1	27.7	28.3	28.7	31.5	31.6	31.6	31.3	30.7	34.9	34.8	34.7	34.4	34.4	36.3	36.2	36.4	36.8	37.3	38.6	39.9	41.2	42.2	43.1	31.4	32	32.5
82607400	2010	Female	45-49	44	324303	GBR	23.3	23.2	23.2	23.4	24.7	25.9	26.9	27.7	28.3	28.9	29.6	30.1	30.4	32.5	32.4	32	31.7	31.5	34.6	35.1	35.7	36.3	37	38	38.8	39.8	40.7	41.5	31.3	31.6	31.8
82607400	2011	Male	45-49	45	325658	GBR	23	22.8	22.8	26	26.4	27.1	27.7	28.3	30.9	31.5	31.6	31.6	31.3	35	34.9	34.8	34.7	34.4	36.6	36.3	36.2	36.4	36.8	37.3	38.6	39.9	41.2	42.2	30.6	31.4	32
82607400	2011	Female	45-49	46	329894	GBR	23.5	23.3	23.2	22.5	23.4	24.7	25.9	26.9	27.6	28.3	28.9	29.6	30.1	32.7	32.5	32.4	32	31.7	34.6	34.6	35.1	35.7	36.3	37.3	38	38.8	39.8	40.7	30.7	31.3	31.6
82607400	2012	Male	45-49	45	328942	GBR	23.3	23	22.8	25.9	26	26.4	27.1	27.7	30.1	30.9	31.5	31.6	31.6	35.2	35	34.9	34.8	34.7	36.8	36.6	36.3	36.2	36.4	36.2	37.3	38.6	39.9	41.2	29.7	30.6	31.4
82607400	2012	Female	45-49	37	334198	GBR	23.7	23.5	23.3	21.9	22.5	23.4	24.7	25.9	27	27.6	28.3	28.9	29.6	33	32.7	32.5	32.4	32	35	34.6	34.6	35.1	35.7	37.4	37.3	38	38.8	39.8	29.9	30.7	31.3
82607500	2010	Male	45-49	39	190134	GBR	22.8	22.8	22.9	26.4	27.1	27.7	28.3	28.7	31.5	31.6	31.6	31.3	30.7	34.9	34.8	34.7	34.4	34.4	36.3	36.2	36.4	36.8	37.3	38.6	39.9	41.2	42.2	43.1	31.4	32	32.5
82607500	2010	Female	45-49	41	194810	GBR	23.3	23.2	23.2	23.4	24.7	25.9	26.9	27.7	28.3	28.9	29.6	30.1	30.4	32.5	32.4	32	31.7	31.5	34.6	35.1	35.7	36.3	37	38	38.8	39.8	40.7	41.5	31.3	31.6	31.8
82607500	2011	Male	45-49	13	192944	GBR	23	22.8	22.8	26	26.4	27.1	27.7	28.3	30.9	31.5	31.6	31.6	31.3	35	34.9	34.8	34.7	34.4	36.6	36.3	36.2	36.4	36.8	37.3	38.6	39.9	41.2	42.2	30.6	31.4	32
82607500	2011	Female	45-49	23	198007	GBR	23.5	23.3	23.2	22.5	23.4	24.7	25.9	26.9	27.6	28.3	28.9	29.6	30.1	32.7	32.5	32.4	32	31.7	34.6	34.6	35.1	35.7	36.3	37.3	38	38.8	39.8	40.7	30.7	31.3	31.6
82607500	2012	Male	45-49	34	194343	GBR	23.3	23	22.8	25.9	26	26.4	27.1	27.7	30.1	30.9	31.5	31.6	31.6	35.2	35	34.9	34.8	34.7	36.8	36.6	36.3	36.2	36.4	36.2	37.3	38.6	39.9	41.2	29.7	30.6	31.4
82607500	2012	Female	45-49	26	200040	GBR	23.7	23.5	23.3	21.9	22.5	23.4	24.7	25.9	27	27.6	28.3	28.9	29.6	33	32.7	32.5	32.4	32	35	34.6	34.6	35.1	35.7	37.4	37.3	38	38.8	39.8	29.9	30.7	31.3
82602000	2010	Male	45-49	39	199061	GBR	22.8	22.8	22.9	26.4	27.1	27.7	28.3	28.7	31.5	31.6	31.6	31.3	30.7	34.9	34.8	34.7	34.4	34.4	36.3	36.2	36.4	36.8	37.3	38.6	39.9	41.2	42.2	43.1	31.4	32	32.5
82602000	2010	Female	45-49	38	209395	GBR	23.3	23.2	23.2	23.4	24.7	25.9	26.9	27.7	28.3	28.9	29.6	30.1	30.4	32.5	32.4	32	31.7	31.5	34.6	35.1	35.7	36.3	37	38	38.8	39.8	40.7	41.5	31.3	31.6	31.8
82602000	2011	Male	45-49	44	200208	GBR	23	22.8	22.8	26	26.4	27.1	27.7	28.3	30.9	31.5	31.6	31.6	31.3	35	34.9	34.8	34.7	34.4	36.6	36.3	36.2	36.4	36.8	37.3	38.6	39.9	41.2	42.2	30.6	31.4	32
82602000	2011	Female	45-49	48	210561	GBR	23.5	23.3	23.2	22.5	23.4	24.7	25.9	26.9	27.6	28.3	28.9	29.6	30.1	32.7	32.5	32.4	32	31.7	34.6	34.6	35.1	35.7	36.3	37.3	38	38.8	39.8	40.7	30.7	31.3	31.6
82602000	2012	Male	45-49	33	199540	GBR	23.3	23	22.8	25.9	26	26.4	27.1	27.7	30.1	30.9	31.5	31.6	31.6	35.2	35	34.9	34.8	34.7	36.8	36.6	36.3	36.2	36.4	36.2	37.3	38.6	39.9	41.2	29.7	30.6	31.4
82602000	2012	Female	45-49	30	210765	GBR	23.7	23.5	23.3	21.9	22.5	23.4	24.7	25.9	27	27.6	28.3	28.9	29.6	33	32.7	32.5	32.4	32	35	34.6	34.6	35.1	35.7	37.4	37.3	38	38.8	39.8	29.9	30.7	31.3
82603000	2010	Male	45-49	13	64441	GBR	22.8	22.8	22.9	26.4	27.1	27.7	28.3	28.7	31.5	31.6	31.6	31.3	30.7	34.9	34.8	34.7	34.4	34.4	36.3	36.2	36.4	36.8	37.3	38.6	39.9	41.2	42.2	43.1	31.4	32	32.5
82603000	2010	Female	45-49	4	66077	GBR	23.3	23.2	23.2	23.4	24.7	25.9	26.9	27.7	28.3	28.9	29.6	30.1	30.4	32.5	32.4	32	31.7	31.5	34.6	35.1	35.7	36.3	37	38	38.8	39.8	40.7	41.5	31.3	31.6	31.8
82603000	2011	Male	45-49	12	65226	GBR	23	22.8	22.8	26	26.4	27.1	27.7	28.3	30.9	31.5	31.6	31.6	31.3	35	34.9	34.8	34.7	34.4	36.6	36.3	36.2	36.4	36.8	37.3	38.6	39.9	41.2	42.2	30.6	31.4	32
82603000	2011	Female	45-49	12	66863	GBR	23.5	23.3	23.2	22.5	23.4	24.7	25.9	26.9	27.6	28.3	28.9	29.6	30.1	32.7	32.5	32.4	32	31.7	34.6	34.6	35.1	35.7	36.3	37.3	38	38.8	39.8	40.7	30.7	31.3	31.6
82603000	2012	Male	45-49	16	65643	GBR	23.3	23	22.8	25.9	26	26.4	27.1	27.7	30.1	30.9	31.5	31.6	31.6	35.2	35	34.9	34.8	34.7	36.8	36.6	36.3	36.2	36.4	36.2	37.3	38.6	39.9	41.2	29.7	30.6	31.4
82603000	2012	Female	45-49	9	67431	GBR	23.7	23.5	23.3	21.9	22.5	23.4	24.7	25.9	27	27.6	28.3	28.9	29.6	33	32.7	32.5	32.4	32	35	34.6	34.6	35.1	35.7	37.4	37.3	38	38.8	39.8	29.9	30.7	31.3
3600200	2010	Male	45-49	47	261537	AUS	21.5	21.7	21.8	23.8	24.5	25.1	25.6	26	27.9	28.4	28.7	29	29.2	30	30.5	31.1	31.8	32.5	34.6	34.9	35	35.1	35.3	36.2	36.8	37.7	38.8	39.9	23.7	24.1	24.7
3600200	2010	Female	45-49	40	266474	AUS	18.7	19.3	19.9	20.8	21.2	21.6	22	22.5	23.8	24.2	24.6	24.9	25.3	28.2	28.9	29.1	28.9	28.6	32.9	32.9	32.9	32.8	32.9	35.5	35.9	36.5	37	37.4	28.4	28.7	29.1
3600200	2011	Male	45-49	59	257718	AUS	21.5	21.5	21.7	23.2	23.8	24.5	25.1	25.6	27.3	27.9	28.4	28.7	29	29.7	30	30.5	31.1	31.8	34.1	34.6	34.9	35	35.1	35.6	36.2	36.8	37.7	38.8	23.5	23.7	24.1
3600200	2011	Female	45-49	45	262564	AUS	18.2	18.7	19.3	20.3	20.8	21.2	21.6	22	23.3	23.8	24.2	24.6	24.9	27.4	28.2	28.9	29.1	28.9	33	32.9	32.9	32.9	32.8	35.1	35.5	35.9	36.5	37	28.3	28.4	28.7
3600200	2012	Male	45-49	39	253671	AUS	21.4	21.5	21.5	22.5	23.2	23.8	24.5	25.1	26.6	27.3	27.9	28.4	28.7	29.4	29.7	30	30.5	31.1	33.3	34.1	34.6	34.9	35	35.2	35.6	36.2	36.8	37.7	23.3	23.5	23.7
3600200	2012	Female	45-49	52	259189	AUS	17.9	18.2	18.7	19.8	20.3	20.8	21.2	21.6	22.7	23.3	23.8	24.2	24.6	26.4	27.4	28.2	28.9	29.1	32.9	33	32.9	32.9	32.9	34.9	35.1	35.5	35.9	36.5	28.1	28.3	28.4
3600300	2010	Male	45-49	31	153658	AUS	21.5	21.7	21.8	23.8	24.5	25.1	25.6	26	27.9	28.4	28.7	29	29.2	30	30.5	31.1	31.8	32.5	34.6	34.9	35	35.1	35.3	36.2	36.8	37.7	38.8	39.9	23.7	24.1	24.7
3600300	2010	Female	45-49	23	157471	AUS	18.7	19.3	19.9	20.8	21.2	21.6	22	22.5	23.8	24.2	24.6	24.9	25.3	28.2	28.9	29.1	28.9	28.6	32.9	32.9	32.9	32.8	32.9	35.5	35.9	36.5	37	37.4	28.4	28.7	29.1
3600300	2011	Male	45-49	28	152761	AUS	21.5	21.5	21.7	23.2	23.8	24.5	25.1	25.6	27.3	27.9	28.4	28.7	29	29.7	30	30.5	31.1	31.8	34.1	34.6	34.9	35	35.1	35.6	36.2	36.8	37.7	38.8	23.5	23.7	24.1
3600300	2011	Female	45-49	27	156552	AUS	18.2	18.7	19.3	20.3	20.8	21.2	21.6	22	23.3	23.8	24.2	24.6	24.9	27.4	28.2	28.9	29.1	28.9	33	32.9	32.9	32.9	32.8	35.1	35.5	35.9	36.5	37	28.3	28.4	28.7
3600300	2012	Male	45-49	15	152551	AUS	21.4	21.5	21.5	22.5	23.2	23.8	24.5	25.1	26.6	27.3	27.9	28.4	28.7	29.4	29.7	30	30.5	31.1	33.3	34.1	34.6	34.9	35	35.2	35.6	36.2	36.8	37.7	23.3	23.5	23.7
3600300	2012	Female	45-49	21	156057	AUS	17.9	18.2	18.7	19.8	20.3	20.8	21.2	21.6	22.7	23.3	23.8	24.2	24.6	26.4	27.4	28.2	28.9	29.1	32.9	33	32.9	32.9	32.9	34.9	35.1	35.5	35.9	36.5	28.1	28.3	28.4
3600400	2010	Male	45-49	14	57936	AUS	21.5	21.7	21.8	23.8	24.5	25.1	25.6	26	27.9	28.4	28.7	29	29.2	30	30.5	31.1	31.8	32.5	34.6	34.9	35	35.1	35.3	36.2	36.8	37.7	38.8	39.9	23.7	24.1	24.7
3600400	2010	Female	45-49	4	58552	AUS	18.7	19.3	19.9	20.8	21.2	21.6	22	22.5	23.8	24.2	24.6	24.9	25.3	28.2	28.9	29.1	28.9	28.6	32.9	32.9	32.9	32.8	32.9	35.5	35.9	36.5	37	37.4	28.4	28.7	29.1
3600400	2011	Male	45-49	8	57081	AUS	21.5	21.5	21.7	23.2	23.8	24.5	25.1	25.6	27.3	27.9	28.4	28.7	29	29.7	30	30.5	31.1	31.8	34.1	34.6	34.9	35	35.1	35.6	36.2	36.8	37.7	38.8	23.5	23.7	24.1
3600400	2011	Female	45-49	9	57673	AUS	18.2	18.7	19.3	20.3	20.8	21.2	21.6	22	23.3	23.8	24.2	24.6	24.9	27.4	28.2	28.9	29.1	28.9	33	32.9	32.9	32.9	32.8	35.1	35.5	35.9	36.5	37	28.3	28.4	28.7
3600400	2012	Male	45-49	7	56494	AUS	21.4	21.5	21.5	22.5	23.2	23.8	24.5	25.1	26.6	27.3	27.9	28.4	28.7	29.4	29.7	30	30.5	31.1	33.3	34.1	34.6	34.9	35	35.2	35.6	36.2	36.8	37.7	23.3	23.5	23.7
3600400	2012	Female	45-49	9	56931	AUS	17.9	18.2	18.7	19.8	20.3	20.8	21.2	21.6	22.7	23.3	23.8	24.2	24.6	26.4	27.4	28.2	28.9	29.1	32.9	33	32.9	32.9	32.9	34.9	35.1	35.5	35.9	36.5	28.1	28.3	28.4
3600500	2010	Male	45-49	8	18044	AUS	21.5	21.7	21.8	23.8	24.5	25.1	25.6	26	27.9	28.4	28.7	29	29.2	30	30.5	31.1	31.8	32.5	34.6	34.9	35	35.1	35.3	36.2	36.8	37.7	38.8	39.9	23.7	24.1	24.7
3600500	2010	Female	45-49	1	18857	AUS	18.7	19.3	19.9	20.8	21.2	21.6	22	22.5	23.8	24.2	24.6	24.9	25.3	28.2	28.9	29.1	28.9	28.6	32.9	32.9	32.9	32.8	32.9	35.5	35.9	36.5	37	37.4	28.4	28.7	29.1
3600500	2011	Male	45-49	5	17876	AUS	21.5	21.5	21.7	23.2	23.8	24.5	25.1	25.6	27.3	27.9	28.4	28.7	29	29.7	30	30.5	31.1	31.8	34.1	34.6	34.9	35	35.1	35.6	36.2	36.8	37.7	38.8	23.5	23.7	24.1
3600500	2011	Female	45-49	1	18180	AUS	18.2	18.7	19.3	20.3	20.8	21.2	21.6	22	23.3	23.8	24.2	24.6	24.9	27.4	28.2	28.9	29.1	28.9	33	32.9	32.9	32.9	32.8	35.1	35.5	35.9	36.5	37	28.3	28.4	28.7
3600500	2012	Male	45-49	3	17022	AUS	21.4	21.5	21.5	22.5	23.2	23.8	24.5	25.1	26.6	27.3	27.9	28.4	28.7	29.4	29.7	30	30.5	31.1	33.3	34.1	34.6	34.9	35	35.2	35.6	36.2	36.8	37.7	23.3	23.5	23.7
3600500	2012	Female	45-49	2	17650	AUS	17.9	18.2	18.7	19.8	20.3	20.8	21.2	21.6	22.7	23.3	23.8	24.2	24.6	26.4	27.4	28.2	28.9	29.1	32.9	33	32.9	32.9	32.9	34.9	35.1	35.5	35.9	36.5	28.1	28.3	28.4
3600600	2010	Male	45-49	25	187460	AUS	21.5	21.7	21.8	23.8	24.5	25.1	25.6	26	27.9	28.4	28.7	29	29.2	30	30.5	31.1	31.8	32.5	34.6	34.9	35	35.1	35.3	36.2	36.8	37.7	38.8	39.9	23.7	24.1	24.7
3600600	2010	Female	45-49	26	192959	AUS	18.7	19.3	19.9	20.8	21.2	21.6	22	22.5	23.8	24.2	24.6	24.9	25.3	28.2	28.9	29.1	28.9	28.6	32.9	32.9	32.9	32.8	32.9	35.5	35.9	36.5	37	37.4	28.4	28.7	29.1
3600600	2011	Male	45-49	37	186645	AUS	21.5	21.5	21.7	23.2	23.8	24.5	25.1	25.6	27.3	27.9	28.4	28.7	29	29.7	30	30.5	31.1	31.8	34.1	34.6	34.9	35	35.1	35.6	36.2	36.8	37.7	38.8	23.5	23.7	24.1
3600600	2011	Female	45-49	22	192627	AUS	18.2	18.7	19.3	20.3	20.8	21.2	21.6	22	23.3	23.8	24.2	24.6	24.9	27.4	28.2	28.9	29.1	28.9	33	32.9	32.9	32.9	32.8	35.1	35.5	35.9	36.5	37	28.3	28.4	28.7
3600600	2012	Male	45-49	36	186094	AUS	21.4	21.5	21.5	22.5	23.2	23.8	24.5	25.1	26.6	27.3	27.9	28.4	28.7	29.4	29.7	30	30.5	31.1	33.3	34.1	34.6	34.9	35	35.2	35.6	36.2	36.8	37.7	23.3	23.5	23.7
3600600	2012	Female	45-49	38	192450	AUS	17.9	18.2	18.7	19.8	20.3	20.8	21.2	21.6	22.7	23.3	23.8	24.2	24.6	26.4	27.4	28.2	28.9	29.1	32.9	33	32.9	32.9	32.9	34.9	35.1	35.5	35.9	36.5	28.1	28.3	28.4
3600700	2010	Male	45-49	9	83120	AUS	21.5	21.7	21.8	23.8	24.5	25.1	25.6	26	27.9	28.4	28.7	29	29.2	30	30.5	31.1	31.8	32.5	34.6	34.9	35	35.1	35.3	36.2	36.8	37.7	38.8	39.9	23.7	24.1	24.7
3600700	2010	Female	45-49	13	82197	AUS	18.7	19.3	19.9	20.8	21.2	21.6	22	22.5	23.8	24.2	24.6	24.9	25.3	28.2	28.9	29.1	28.9	28.6	32.9	32.9	32.9	32.8	32.9	35.5	35.9	36.5	37	37.4	28.4	28.7	29.1
3600700	2011	Male	45-49	4	83732	AUS	21.5	21.5	21.7	23.2	23.8	24.5	25.1	25.6	27.3	27.9	28.4	28.7	29	29.7	30	30.5	31.1	31.8	34.1	34.6	34.9	35	35.1	35.6	36.2	36.8	37.7	38.8	23.5	23.7	24.1
3600700	2011	Female	45-49	11	82412	AUS	18.2	18.7	19.3	20.3	20.8	21.2	21.6	22	23.3	23.8	24.2	24.6	24.9	27.4	28.2	28.9	29.1	28.9	33	32.9	32.9	32.9	32.8	35.1	35.5	35.9	36.5	37	28.3	28.4	28.7
3600700	2012	Male	45-49	11	84831	AUS	21.4	21.5	21.5	22.5	23.2	23.8	24.5	25.1	26.6	27.3	27.9	28.4	28.7	29.4	29.7	30	30.5	31.1	33.3	34.1	34.6	34.9	35	35.2	35.6	36.2	36.8	37.7	23.3	23.5	23.7
3600700	2012	Female	45-49	11	82925	AUS	17.9	18.2	18.7	19.8	20.3	20.8	21.2	21.6	22.7	23.3	23.8	24.2	24.6	26.4	27.4	28.2	28.9	29.1	32.9	33	32.9	32.9	32.9	34.9	35.1	35.5	35.9	36.5	28.1	28.3	28.4
3600800	2010	Male	45-49	1	8438	AUS	21.5	21.7	21.8	23.8	24.5	25.1	25.6	26	27.9	28.4	28.7	29	29.2	30	30.5	31.1	31.8	32.5	34.6	34.9	35	35.1	35.3	36.2	36.8	37.7	38.8	39.9	23.7	24.1	24.7
3600800	2010	Female	45-49	2	7733	AUS	18.7	19.3	19.9	20.8	21.2	21.6	22	22.5	23.8	24.2	24.6	24.9	25.3	28.2	28.9	29.1	28.9	28.6	32.9	32.9	32.9	32.8	32.9	35.5	35.9	36.5	37	37.4	28.4	28.7	29.1
3600800	2011	Male	45-49	3	8348	AUS	21.5	21.5	21.7	23.2	23.8	24.5	25.1	25.6	27.3	27.9	28.4	28.7	29	29.7	30	30.5	31.1	31.8	34.1	34.6	34.9	35	35.1	35.6	36.2	36.8	37.7	38.8	23.5	23.7	24.1
3600800	2011	Female	45-49	3	7657	AUS	18.2	18.7	19.3	20.3	20.8	21.2	21.6	22	23.3	23.8	24.2	24.6	24.9	27.4	28.2	28.9	29.1	28.9	33	32.9	32.9	32.9	32.8	35.1	35.5	35.9	36.5	37	28.3	28.4	28.7
3600800	2012	Male	45-49	1	8307	AUS	21.4	21.5	21.5	22.5	23.2	23.8	24.5	25.1	26.6	27.3	27.9	28.4	28.7	29.4	29.7	30	30.5	31.1	33.3	34.1	34.6	34.9	35	35.2	35.6	36.2	36.8	37.7	23.3	23.5	23.7
3600800	2012	Female	45-49	3	7668	AUS	17.9	18.2	18.7	19.8	20.3	20.8	21.2	21.6	22.7	23.3	23.8	24.2	24.6	26.4	27.4	28.2	28.9	29.1	32.9	33	32.9	32.9	32.9	34.9	35.1	35.5	35.9	36.5	28.1	28.3	28.4
55400000	2010	Male	45-49	30	156360	NZL	19.1	19.9	20.8	21.5	22.6	23.8	24.8	25.5	27	27.3	27.8	28.4	29.1	32.2	32.3	32.7	33.2	33.3	32.8	32.4	32	32.1	32.6	35.9	37.2	38.5	39.6	40.6	26.6	27	27.2
55400000	2010	Female	45-49	33	166605	NZL	18.3	18.6	19	20.8	21.7	23	24.3	25.5	26	26.6	27.2	27.7	28	31.7	31.8	31.9	32	31.9	34	33.7	33.7	34	34.5	42.7	43.7	44.5	44.9	44.8	31.1	30.9	30.7
55400000	2011	Male	45-49	17	154325	NZL	18.6	19.1	19.9	20.7	21.5	22.6	23.8	24.8	26.6	27	27.3	27.8	28.4	32.4	32.2	32.3	32.7	33.2	33.1	32.8	32.4	32	32.1	34.5	35.9	37.2	38.5	39.6	26.1	26.6	27
55400000	2011	Female	45-49	29	164725	NZL	18.2	18.3	18.6	20.4	20.8	21.7	23	24.3	25.4	26	26.6	27.2	27.7	31.7	31.7	31.8	31.9	32	34.1	34	33.7	33.7	34	41.5	42.7	43.7	44.5	44.9	31.3	31.1	30.9
55400000	2012	Male	45-49	23	151165	NZL	18.4	18.6	19.1	20.2	20.7	21.5	22.6	23.8	25.9	26.6	27	27.3	27.8	32.5	32.4	32.2	32.3	32.7	33	33.1	32.8	32.4	32	33.3	34.5	35.9	37.2	38.5	25.4	26.1	26.6
55400000	2012	Female	45-49	34	162180	NZL	18.2	18.2	18.3	20.3	20.4	20.8	21.7	23	24.5	25.4	26	26.6	27.2	31.6	31.7	31.7	31.8	31.9	34.1	34.1	34	33.7	33.7	40.2	41.5	42.7	43.7	44.5	31.1	31.3	31.1
80000200	2010	Male	50-54	1	16733	UGA	28.4	29	29.7	27.5	28.1	29.1	30.3	31.6	33.8	35.8	36.7	37.4	38.1	30.3	30.6	30.6	30.7	30.8	31.4	31.1	30.9	30.8	30.9	27.5	27.3	27	26.8	26.6	15.1	15	14.9
80000200	2010	Female	50-54	0	16877	UGA	4.2	4.3	4.4	4.5	4.8	5.1	5.4	5.8	5	5.6	5.8	6.1	6.3	5.1	5.3	5.3	5.2	5.1	3.7	3.6	3.5	3.5	3.5	2.4	2.4	2.4	2.3	2.3	1.9	1.9	1.8
80000200	2011	Male	50-54	1	17548	UGA	27.9	28.4	29	27	27.5	28.1	29.1	30.3	31.7	33.8	35.8	36.7	37.4	30	30.3	30.6	30.6	30.7	31.6	31.4	31.1	30.9	30.8	27.8	27.5	27.3	27	26.8	15.1	15.1	15
80000200	2011	Female	50-54	1	17772	UGA	4.1	4.2	4.3	4.3	4.5	4.8	5.1	5.4	4.5	5	5.6	5.8	6.1	4.9	5.1	5.3	5.3	5.2	3.7	3.7	3.6	3.5	3.5	2.4	2.4	2.4	2.4	2.3	1.9	1.9	1.9
80000200	2012	Male	50-54	1	18402	UGA	27.8	27.9	28.4	26.6	27	27.5	28.1	29.1	29.6	31.7	33.8	35.8	36.7	29.7	30	30.3	30.6	30.6	31.8	31.6	31.4	31.1	30.9	28	27.8	27.5	27.3	27	15.1	15.1	15.1
80000200	2012	Female	50-54	1	18715	UGA	4.1	4.1	4.2	4.1	4.3	4.5	4.8	5.1	4.1	4.5	5	5.6	5.8	4.6	4.9	5.1	5.3	5.3	3.8	3.7	3.7	3.6	3.5	2.5	2.4	2.4	2.4	2.4	1.9	1.9	1.9
7600200	2010	Male	50-54	6	32488	BRA	21.5	22.3	23.1	23.4	24	24.4	24.7	25.1	21.7	21.9	22.1	22.4	22.7	22.4	22.7	22.9	23.2	23.3	23.7	23.7	23.7	23.7	24.1	24.2	24.8	25.5	25.7	25.8	25.6	26.1	27
7600200	2010	Female	50-54	14	39301	BRA	16.6	16.9	17.1	18.1	18.6	19.1	19.5	19.9	20.8	21.1	21.3	21.5	21.7	18.9	19.6	19.4	19.3	19.2	16.2	16.1	16.1	16.1	16.2	14.7	14.9	15.1	15.2	15.2	12.1	12.2	12.5
7600200	2011	Male	50-54	10	32891	BRA	20.9	21.5	22.3	22.8	23.4	24	24.4	24.7	21.6	21.7	21.9	22.1	22.4	22.1	22.4	22.7	22.9	23.2	23.6	23.7	23.7	23.7	23.7	23.8	24.2	24.8	25.5	25.7	25.6	25.6	26.1
7600200	2011	Female	50-54	10	39788	BRA	16.4	16.6	16.9	17.6	18.1	18.6	19.1	19.5	20.5	20.8	21.1	21.3	21.5	18.5	18.9	19.6	19.4	19.3	16.3	16.2	16.1	16.1	16.1	14.6	14.7	14.9	15.1	15.2	12.1	12.1	12.2
7600200	2012	Male	50-54	7	33281	BRA	20.6	20.9	21.5	22.1	22.8	23.4	24	24.4	21.4	21.6	21.7	21.9	22.1	22	22.1	22.4	22.7	22.9	23.3	23.6	23.7	23.7	23.7	23.4	23.8	24.2	24.8	25.5	25.6	25.6	25.6
7600200	2012	Female	50-54	9	40260	BRA	16.3	16.4	16.6	17.2	17.6	18.1	18.6	19.1	19.7	20.5	20.8	21.1	21.3	18.2	18.5	18.9	19.6	19.4	16.3	16.3	16.2	16.1	16.1	14.5	14.6	14.7	14.9	15.1	12.1	12.1	12.1
15200100	2010	Male	50-54	0	11947	CHL	38.2	37.5	36.2	37.5	36.4	36.4	36.8	37.6	39	40	41	41.5	41.9	42.8	43.6	43.7	43.7	43.7	48.2	47.9	47.5	47.2	46.9	44.9	44.9	44.8	44.7	44.7	45.5	45.6	45.7
15200100	2010	Female	50-54	0	11841	CHL	25.8	25.6	25.6	30.4	31	31.9	33	34	38.4	39.5	40.6	41	41.4	41.2	41.5	41.2	40.8	40.4	38.2	37.9	37.7	37.5	37.3	39.7	39.6	39.6	39.7	39.8	40.1	40.1	40.2
15200100	2011	Male	50-54	3	12337	CHL	38.5	38.2	37.5	38.8	37.5	36.4	36.4	36.8	38.1	39	40	41	41.5	42.2	42.8	43.6	43.7	43.7	48.5	48.2	47.9	47.5	47.2	45	44.9	44.9	44.8	44.7	45.6	45.5	45.6
15200100	2011	Female	50-54	1	12240	CHL	26	25.8	25.6	30.1	30.4	31	31.9	33	37.2	38.4	39.5	40.6	41	40.9	41.2	41.5	41.2	40.8	38.5	38.2	37.9	37.7	37.5	39.9	39.7	39.6	39.6	39.7	40.1	40.1	40.1
15200100	2012	Male	50-54	2	12738	CHL	38.5	38.5	38.2	40.2	38.8	37.5	36.4	36.4	36.8	38.1	39	40	41	41.6	42.2	42.8	43.6	43.7	48.8	48.5	48.2	47.9	47.5	44.9	45	44.9	44.9	44.8	45.6	45.6	45.5
15200100	2012	Female	50-54	0	12628	CHL	26.3	26	25.8	29.9	30.1	30.4	31	31.9	35.9	37.2	38.4	39.5	40.6	40.4	40.9	41.2	41.5	41.2	38.9	38.5	38.2	37.9	37.7	40.2	39.9	39.7	39.6	39.6	40.2	40.1	40.1
17000100	2010	Male	50-54	4	55382	COL	18.3	18.4	18.6	19.9	20.4	20.8	21.1	21.3	19.7	19.7	19.8	19.8	19.7	18.6	18.7	18.9	19.3	19.6	18.9	19.2	19.5	19.8	20.1	20.9	21.3	21.7	22	22.3	21.6	22.2	22.9
17000100	2010	Female	50-54	11	69229	COL	8.2	8.3	8.4	8.9	9.1	9.2	9.4	9.4	8.7	8.8	8.9	9	9.1	7.5	7.9	7.9	8	8.1	7.2	7.2	7.2	7.3	7.4	6.8	6.9	7	7	7.1	6.7	6.8	6.8
17000100	2011	Male	50-54	6	57778	COL	18.2	18.3	18.4	19.1	19.9	20.4	20.8	21.1	19.6	19.7	19.7	19.8	19.8	18.5	18.6	18.7	18.9	19.3	18.6	18.9	19.2	19.5	19.8	20.5	20.9	21.3	21.7	22	21.2	21.6	22.2
17000100	2011	Female	50-54	11	71966	COL	8.2	8.2	8.3	8.7	8.9	9.1	9.2	9.4	8.6	8.7	8.8	8.9	9	7.3	7.5	7.9	7.9	8	7.1	7.2	7.2	7.2	7.3	6.7	6.8	6.9	7	7	6.7	6.7	6.8
17000100	2012	Male	50-54	9	60259	COL	18.1	18.2	18.3	18.8	19.1	19.9	20.4	20.8	19.5	19.6	19.7	19.7	19.8	18.5	18.5	18.6	18.7	18.9	18.1	18.6	18.9	19.2	19.5	20.1	20.5	20.9	21.3	21.7	20.9	21.2	21.6
17000100	2012	Female	50-54	8	74654	COL	8.2	8.2	8.2	8.6	8.7	8.9	9.1	9.2	8.5	8.6	8.7	8.8	8.9	7.2	7.3	7.5	7.9	7.9	7	7.1	7.2	7.2	7.2	6.7	6.7	6.8	6.9	7	6.7	6.7	6.7
18800000	2010	Male	50-54	11	126219	CRI	23	22.9	22.8	24.5	24	23.4	22.6	21.6	19	18.2	17.6	17	16.6	15.6	15.5	15.5	15.6	15.8	16.1	16.3	16.5	16.7	16.9	17.3	17.4	17.5	17.6	17.7	16.4	16.5	16.7
18800000	2010	Female	50-54	7	123860	CRI	7.3	7.2	7.2	8.2	8	7.8	7.5	7.2	7.1	6.8	6.6	6.4	6.2	6.4	6.4	6.5	7	7.6	7.8	7.9	8	8	7.9	6	6	6	6.1	6.1	5.8	5.8	5.8
18800000	2011	Male	50-54	10	131492	CRI	22.9	23	22.9	24.8	24.5	24	23.4	22.6	19.7	19	18.2	17.6	17	15.7	15.6	15.5	15.5	15.6	15.8	16.1	16.3	16.5	16.7	17.1	17.3	17.4	17.5	17.6	16.2	16.4	16.5
18800000	2011	Female	50-54	10	129107	CRI	7.3	7.3	7.2	8.3	8.2	8	7.8	7.5	7.4	7.1	6.8	6.6	6.4	6.5	6.4	6.4	6.5	7	7.6	7.8	7.9	8	8	5.9	6	6	6	6.1	5.9	5.8	5.8
21800100	2010	Male	50-54	1	34728	ECU	14.5	14.4	14.2	12.8	12.7	12.6	12.5	12.4	15.8	17	18.2	19.4	20.5	16.2	16.9	17.1	17.2	17.3	15.5	15.5	15.5	15.4	15.3	13.5	13.5	13.5	13.4	13.4	11.4	11.4	11.4
21800100	2010	Female	50-54	7	39999	ECU	3.2	3.1	3.1	5.9	5.9	6	6.1	5.8	5.9	6	6.2	6.3	6.4	4.3	4.4	4.4	4.4	4.4	2.9	3	3	3	3	2.1	2.2	2.2	2.2	2.2	2.3	2.3	2.4
21800100	2011	Male	50-54	4	35322	ECU	14.7	14.5	14.4	13	12.8	12.7	12.6	12.5	14.7	15.8	17	18.2	19.4	15.5	16.2	16.9	17.1	17.2	15.5	15.5	15.5	15.5	15.4	13.6	13.5	13.5	13.5	13.4	11.4	11.4	11.4
21800100	2011	Female	50-54	2	40683	ECU	3.3	3.2	3.1	5.8	5.9	5.9	6	6.1	5.7	5.9	6	6.2	6.3	4.3	4.3	4.4	4.4	4.4	2.9	2.9	3	3	3	2.1	2.1	2.2	2.2	2.2	2.3	2.3	2.3
21800100	2012	Male	50-54	3	35834	ECU	14.7	14.7	14.5	13.1	13	12.8	12.7	12.6	13.9	14.7	15.8	17	18.2	14.4	15.5	16.2	16.9	17.1	15.5	15.5	15.5	15.5	15.5	13.6	13.6	13.5	13.5	13.5	11.4	11.4	11.4
21800100	2012	Female	50-54	5	41273	ECU	3.3	3.3	3.2	5.8	5.8	5.9	5.9	6	5.8	5.7	5.9	6	6.2	4.2	4.3	4.3	4.4	4.4	2.8	2.9	2.9	3	3	2.1	2.1	2.1	2.2	2.2	2.3	2.3	2.3
25009100	2010	Male	50-54	0	13489	FRA	32.7	32.4	31.9	36.1	36.4	37	37.6	38.3	38.2	39.5	40.9	42	42.8	45.7	45.9	46.2	46.8	47.1	50.9	51.8	52.4	53.1	53.7	56.6	56.4	55.8	55	54	53.2	52.1	51.2
25009100	2010	Female	50-54	0	15367	FRA	28.3	27.8	26.8	26	26.1	26.3	26.5	27	38.4	38.3	37.6	36.4	34.6	35.4	34	32.9	32.2	32.1	38.6	38.9	39	38.8	38.2	41.6	39.9	37.9	35.8	33.8	34.6	31.7	29.7
25009100	2011	Male	50-54	2	13889	FRA	32.9	32.7	32.4	35.9	36.1	36.4	37	37.6	36.8	38.2	39.5	40.9	42	45.5	45.7	45.9	46.2	46.8	50.2	50.9	51.8	52.4	53.1	56.5	56.6	56.4	55.8	55	54.6	53.2	52.1
25009100	2011	Female	50-54	1	15858	FRA	28.4	28.3	27.8	26.1	26	26.1	26.3	26.5	37.1	38.4	38.3	37.6	36.4	36.9	35.4	34	32.9	32.2	38.1	38.6	38.9	39	38.8	42.9	41.6	39.9	37.9	35.8	38.1	34.6	31.7
25009100	2012	Male	50-54	3	14195	FRA	33	32.9	32.7	35.9	35.9	36.1	36.4	37	35.7	36.8	38.2	39.5	40.9	45.1	45.5	45.7	45.9	46.2	49.6	50.2	50.9	51.8	52.4	56	56.5	56.6	56.4	55.8	56.1	54.6	53.2
25009100	2012	Female	50-54	3	16370	FRA	28.4	28.4	28.3	26.4	26.1	26	26.1	26.3	35.7	37.1	38.4	38.3	37.6	38.4	36.9	35.4	34	32.9	37.9	38.1	38.6	38.9	39	44	42.9	41.6	39.9	37.9	41.8	38.1	34.6
12400000	2010	Male	50-54	407	996400	CAN	18.9	19.6	20	22.3	22.8	23.3	23.7	24.3	24.8	26.3	27.9	29.4	30.7	32.9	33.8	34.4	35	35.4	34.7	35.1	35.6	36.4	37.6	39.4	40.9	42.2	43.7	45.1	41.8	43.2	45.7
12400000	2010	Female	50-54	464	996241	CAN	15.6	15.5	15.5	17.8	18	18.3	18.9	19.6	21	22.2	23.4	24.4	25.3	27.2	28.3	29.2	30.2	31	33.6	34.1	34.5	34.9	35.4	39.6	40.3	40.7	41	41.2	41.3	42.3	43.6
12400000	2011	Male	50-54	370	1019805	CAN	18.3	18.9	19.6	21.7	22.3	22.8	23.3	23.7	23.5	24.8	26.3	27.9	29.4	31.8	32.9	33.8	34.4	35	34.4	34.7	35.1	35.6	36.4	38	39.4	40.9	42.2	43.7	40.6	41.8	43.2
12400000	2011	Female	50-54	473	1018359	CAN	15.7	15.6	15.5	17.7	17.8	18	18.3	18.9	19.9	21	22.2	23.4	24.4	26.1	27.2	28.3	29.2	30.2	32.7	33.6	34.1	34.5	34.9	38.8	39.6	40.3	40.7	41	40.4	41.3	42.3
12400000	2012	Male	50-54	400	1035302	CAN	17.8	18.3	18.9	21.3	21.7	22.3	22.8	23.3	22.3	23.5	24.8	26.3	27.9	30.4	31.8	32.9	33.8	34.4	33.8	34.4	34.7	35.1	35.6	36.7	38	39.4	40.9	42.2	39.2	40.6	41.8
12400000	2012	Female	50-54	446	1033672	CAN	15.7	15.7	15.6	17.8	17.7	17.8	18	18.3	18.9	19.9	21	22.2	23.4	24.9	26.1	27.2	28.3	29.2	31.7	32.7	33.6	34.1	34.5	37.9	38.8	39.6	40.3	40.7	39.3	40.4	41.3
84002000	2010	Male	50-54	483	1034624	USA	22	22.5	22.8	23.1	23.8	24.3	24.5	24.5	24.4	25	25.6	26.1	26.6	27	27.7	28.4	29.1	29.7	29.8	30.9	31.6	32.4	33.1	31.9	32.8	33.9	34.9	35.9	32.4	32.7	33.4
84002000	2010	Female	50-54	497	1071401	USA	18.7	18.9	18.9	20.9	21	21.1	21	20.9	21.9	22.2	22.4	22.5	22.6	24	24.2	24.4	24.7	25	27.4	28	28.2	28.3	28.4	29.4	30.1	30.8	31.4	32	31.4	31.8	32.1
84002000	2011	Male	50-54	475	1043535	USA	21.5	22	22.5	22.4	23.1	23.8	24.3	24.5	24	24.4	25	25.6	26.1	26.2	27	27.7	28.4	29.1	28.5	29.8	30.9	31.6	32.4	30.9	31.9	32.8	33.9	34.9	31.8	32.4	32.7
84002000	2011	Female	50-54	464	1079715	USA	18.5	18.7	18.9	20.6	20.9	21	21.1	21	21.7	21.9	22.2	22.4	22.5	23.7	24	24.2	24.4	24.7	26.5	27.4	28	28.2	28.3	28.6	29.4	30.1	30.8	31.4	30.8	31.4	31.8
84002000	2012	Male	50-54	456	1044566	USA	21	21.5	22	21.6	22.4	23.1	23.8	24.3	23.6	24	24.4	25	25.6	25.4	26.2	27	27.7	28.4	27.1	28.5	29.8	30.9	31.6	29.8	30.9	31.9	32.8	33.9	30.8	31.8	32.4
84002000	2012	Female	50-54	465	1080755	USA	18.3	18.5	18.7	20.2	20.6	20.9	21	21.1	21.5	21.7	21.9	22.2	22.4	23.3	23.7	24	24.2	24.4	25.4	26.5	27.4	28	28.2	27.7	28.6	29.4	30.1	30.8	29.6	30.8	31.4
84008000	2010	Male	50-54	6649	10512503	USA	22	22.5	22.8	23.1	23.8	24.3	24.5	24.5	24.4	25	25.6	26.1	26.6	27	27.7	28.4	29.1	29.7	29.8	30.9	31.6	32.4	33.1	31.9	32.8	33.9	34.9	35.9	32.4	32.7	33.4
84008000	2010	Female	50-54	5927	10932499	USA	18.7	18.9	18.9	20.9	21	21.1	21	20.9	21.9	22.2	22.4	22.5	22.6	24	24.2	24.4	24.7	25	27.4	28	28.2	28.3	28.4	29.4	30.1	30.8	31.4	32	31.4	31.8	32.1
84008000	2011	Male	50-54	6353	10619334	USA	21.5	22	22.5	22.4	23.1	23.8	24.3	24.5	24	24.4	25	25.6	26.1	26.2	27	27.7	28.4	29.1	28.5	29.8	30.9	31.6	32.4	30.9	31.9	32.8	33.9	34.9	31.8	32.4	32.7
84008000	2011	Female	50-54	5953	11035495	USA	18.5	18.7	18.9	20.6	20.9	21	21.1	21	21.7	21.9	22.2	22.4	22.5	23.7	24	24.2	24.4	24.7	26.5	27.4	28	28.2	28.3	28.6	29.4	30.1	30.8	31.4	30.8	31.4	31.8
84008000	2012	Male	50-54	6189	10632025	USA	21	21.5	22	21.6	22.4	23.1	23.8	24.3	23.6	24	24.4	25	25.6	25.4	26.2	27	27.7	28.4	27.1	28.5	29.8	30.9	31.6	29.8	30.9	31.9	32.8	33.9	30.8	31.8	32.4
84008000	2012	Female	50-54	5945	11037687	USA	18.3	18.5	18.7	20.2	20.6	20.9	21	21.1	21.5	21.7	21.9	22.2	22.4	23.3	23.7	24	24.2	24.4	25.4	26.5	27.4	28	28.2	27.7	28.6	29.4	30.1	30.8	29.6	30.8	31.4
4800046	2010	Male	50-54	2	13324	BHR	28.1	27.9	27.6	27.9	26.6	25.2	23.7	22.4	21.1	20.3	20.8	21.7	22.8	23.4	23.8	24	24.2	24.4	23.4	23.7	24.3	25	25.7	24.3	24.9	25.5	26	26.4	18.4	18.5	18.6
4800046	2010	Female	50-54	2	14164	BHR	9.1	8.9	8.8	8	7.8	7.5	7.3	7.2	5.6	5.8	6.6	7.7	9	4.4	4.6	4.8	5	5.2	6.6	7	7.1	7.3	7.4	4.7	4.6	4.5	4.4	4.2	2.9	2.9	2.9
4800046	2011	Male	50-54	1	13998	BHR	28.3	28.1	27.9	28.4	27.9	26.6	25.2	23.7	22.4	21.1	20.3	20.8	21.7	22.9	23.4	23.8	24	24.2	23	23.4	23.7	24.3	25	23.8	24.3	24.9	25.5	26	18.1	18.4	18.5
4800046	2011	Female	50-54	1	14771	BHR	9.2	9.1	8.9	8.3	8	7.8	7.5	7.3	5.6	5.6	5.8	6.6	7.7	4.1	4.4	4.6	4.8	5	6.2	6.6	7	7.1	7.3	4.8	4.7	4.6	4.5	4.4	3	2.9	2.9
4800046	2012	Male	50-54	1	15049	BHR	28.4	28.3	28.1	28.7	28.4	27.9	26.6	25.2	24	22.4	21.1	20.3	20.8	21.6	22.9	23.4	23.8	24	22.7	23	23.4	23.7	24.3	23.2	23.8	24.3	24.9	25.5	17.8	18.1	18.4
4800046	2012	Female	50-54	4	15475	BHR	9.3	9.2	9.1	8.5	8.3	8	7.8	7.5	5.7	5.6	5.6	5.8	6.6	3.7	4.1	4.4	4.6	4.8	5.7	6.2	6.6	7	7.1	4.8	4.8	4.7	4.6	4.5	3.1	3	2.9
15603000	2010	Male	50-54	205	307700	CHN	56.4	56	55.7	57	57.3	57.5	57.6	57.6	59.6	60.7	61.8	62.9	63.5	67.4	67.5	67.2	66.6	66.1	64.3	64.5	64.8	64.9	65.1	61	61.1	61.2	61	60.5	45.4	44.8	44.3
15603000	2010	Female	50-54	133	317700	CHN	2.6	2.6	2.6	2.5	2.7	2.8	3	3.2	2.2	2.5	2.9	3.2	3.4	3	3	3	3.1	3.2	2.5	2.6	2.6	2.7	2.7	2	1.9	1.9	1.8	1.8	0.8	0.8	0.8
15603000	2011	Male	50-54	203	312800	CHN	56.9	56.4	56	56.9	57	57.3	57.5	57.6	58.7	59.6	60.7	61.8	62.9	67	67.4	67.5	67.2	66.6	64.1	64.3	64.5	64.8	64.9	60.9	61	61.1	61.2	61	45.8	45.4	44.8
15603000	2011	Female	50-54	99	324900	CHN	2.7	2.6	2.6	2.5	2.5	2.7	2.8	3	2.1	2.2	2.5	2.9	3.2	3	3	3	3	3.1	2.5	2.5	2.6	2.6	2.7	2	2	1.9	1.9	1.8	0.8	0.8	0.8
15603000	2012	Male	50-54	169	312000	CHN	57.3	56.9	56.4	57.1	56.9	57	57.3	57.5	58	58.7	59.6	60.7	61.8	66.1	67	67.4	67.5	67.2	63.8	64.1	64.3	64.5	64.8	60.6	60.9	61	61.1	61.2	46.3	45.8	45.4
15603000	2012	Female	50-54	112	329600	CHN	2.8	2.7	2.6	2.4	2.5	2.5	2.7	2.8	2	2.1	2.2	2.5	2.9	3	3	3	3	3	2.4	2.5	2.5	2.6	2.6	2.1	2	2	1.9	1.9	0.8	0.8	0.8
15600700	2010	Male	50-54	14	15185	CHN	56.4	56	55.7	57	57.3	57.5	57.6	57.6	59.6	60.7	61.8	62.9	63.5	67.4	67.5	67.2	66.6	66.1	64.3	64.5	64.8	64.9	65.1	61	61.1	61.2	61	60.5	45.4	44.8	44.3
15600700	2010	Female	50-54	6	13914	CHN	2.6	2.6	2.6	2.5	2.7	2.8	3	3.2	2.2	2.5	2.9	3.2	3.4	3	3	3	3.1	3.2	2.5	2.6	2.6	2.7	2.7	2	1.9	1.9	1.8	1.8	0.8	0.8	0.8
15600700	2011	Male	50-54	7	13587	CHN	56.9	56.4	56	56.9	57	57.3	57.5	57.6	58.7	59.6	60.7	61.8	62.9	67	67.4	67.5	67.2	66.6	64.1	64.3	64.5	64.8	64.9	60.9	61	61.1	61.2	61	45.8	45.4	44.8
15600700	2011	Female	50-54	4	12521	CHN	2.7	2.6	2.6	2.5	2.5	2.7	2.8	3	2.1	2.2	2.5	2.9	3.2	3	3	3	3	3.1	2.5	2.5	2.6	2.6	2.7	2	2	1.9	1.9	1.8	0.8	0.8	0.8
15600700	2012	Male	50-54	7	13533	CHN	57.3	56.9	56.4	57.1	56.9	57	57.3	57.5	58	58.7	59.6	60.7	61.8	66.1	67	67.4	67.5	67.2	63.8	64.1	64.3	64.5	64.8	60.6	60.9	61	61.1	61.2	46.3	45.8	45.4
15600700	2012	Female	50-54	3	12723	CHN	2.8	2.7	2.6	2.4	2.5	2.5	2.7	2.8	2	2.1	2.2	2.5	2.9	3	3	3	3	3	2.4	2.5	2.5	2.6	2.6	2.1	2	2	1.9	1.9	0.8	0.8	0.8
15600300	2010	Male	50-54	285	388813	CHN	56.4	56	55.7	57	57.3	57.5	57.6	57.6	59.6	60.7	61.8	62.9	63.5	67.4	67.5	67.2	66.6	66.1	64.3	64.5	64.8	64.9	65.1	61	61.1	61.2	61	60.5	45.4	44.8	44.3
15600300	2010	Female	50-54	123	378479	CHN	2.6	2.6	2.6	2.5	2.7	2.8	3	3.2	2.2	2.5	2.9	3.2	3.4	3	3	3	3.1	3.2	2.5	2.6	2.6	2.7	2.7	2	1.9	1.9	1.8	1.8	0.8	0.8	0.8
15600300	2011	Male	50-54	256	358715	CHN	56.9	56.4	56	56.9	57	57.3	57.5	57.6	58.7	59.6	60.7	61.8	62.9	67	67.4	67.5	67.2	66.6	64.1	64.3	64.5	64.8	64.9	60.9	61	61.1	61.2	61	45.8	45.4	44.8
15600300	2011	Female	50-54	138	350926	CHN	2.7	2.6	2.6	2.5	2.5	2.7	2.8	3	2.1	2.2	2.5	2.9	3.2	3	3	3	3	3.1	2.5	2.5	2.6	2.6	2.7	2	2	1.9	1.9	1.8	0.8	0.8	0.8
15600300	2012	Male	50-54	271	341536	CHN	57.3	56.9	56.4	57.1	56.9	57	57.3	57.5	58	58.7	59.6	60.7	61.8	66.1	67	67.4	67.5	67.2	63.8	64.1	64.3	64.5	64.8	60.6	60.9	61	61.1	61.2	46.3	45.8	45.4
15600300	2012	Female	50-54	141	334033	CHN	2.8	2.7	2.6	2.4	2.5	2.5	2.7	2.8	2	2.1	2.2	2.5	2.9	3	3	3	3	3	2.4	2.5	2.5	2.6	2.6	2.1	2	2	1.9	1.9	0.8	0.8	0.8
15601500	2010	Male	50-54	40	41041	CHN	56.4	56	55.7	57	57.3	57.5	57.6	57.6	59.6	60.7	61.8	62.9	63.5	67.4	67.5	67.2	66.6	66.1	64.3	64.5	64.8	64.9	65.1	61	61.1	61.2	61	60.5	45.4	44.8	44.3
15601500	2010	Female	50-54	9	42262	CHN	2.6	2.6	2.6	2.5	2.7	2.8	3	3.2	2.2	2.5	2.9	3.2	3.4	3	3	3	3.1	3.2	2.5	2.6	2.6	2.7	2.7	2	1.9	1.9	1.8	1.8	0.8	0.8	0.8
15601500	2011	Male	50-54	35	40159	CHN	56.9	56.4	56	56.9	57	57.3	57.5	57.6	58.7	59.6	60.7	61.8	62.9	67	67.4	67.5	67.2	66.6	64.1	64.3	64.5	64.8	64.9	60.9	61	61.1	61.2	61	45.8	45.4	44.8
15601500	2011	Female	50-54	14	41292	CHN	2.7	2.6	2.6	2.5	2.5	2.7	2.8	3	2.1	2.2	2.5	2.9	3.2	3	3	3	3	3.1	2.5	2.5	2.6	2.6	2.7	2	2	1.9	1.9	1.8	0.8	0.8	0.8
15601500	2012	Male	50-54	47	39841	CHN	57.3	56.9	56.4	57.1	56.9	57	57.3	57.5	58	58.7	59.6	60.7	61.8	66.1	67	67.4	67.5	67.2	63.8	64.1	64.3	64.5	64.8	60.6	60.9	61	61.1	61.2	46.3	45.8	45.4
15601500	2012	Female	50-54	14	40769	CHN	2.8	2.7	2.6	2.4	2.5	2.5	2.7	2.8	2	2.1	2.2	2.5	2.9	3	3	3	3	3	2.4	2.5	2.5	2.6	2.6	2.1	2	2	1.9	1.9	0.8	0.8	0.8
15601400	2010	Male	50-54	44	43017	CHN	56.4	56	55.7	57	57.3	57.5	57.6	57.6	59.6	60.7	61.8	62.9	63.5	67.4	67.5	67.2	66.6	66.1	64.3	64.5	64.8	64.9	65.1	61	61.1	61.2	61	60.5	45.4	44.8	44.3
15601400	2010	Female	50-54	18	42396	CHN	2.6	2.6	2.6	2.5	2.7	2.8	3	3.2	2.2	2.5	2.9	3.2	3.4	3	3	3	3.1	3.2	2.5	2.6	2.6	2.7	2.7	2	1.9	1.9	1.8	1.8	0.8	0.8	0.8
15601400	2011	Male	50-54	33	42713	CHN	56.9	56.4	56	56.9	57	57.3	57.5	57.6	58.7	59.6	60.7	61.8	62.9	67	67.4	67.5	67.2	66.6	64.1	64.3	64.5	64.8	64.9	60.9	61	61.1	61.2	61	45.8	45.4	44.8
15601400	2011	Female	50-54	21	42017	CHN	2.7	2.6	2.6	2.5	2.5	2.7	2.8	3	2.1	2.2	2.5	2.9	3.2	3	3	3	3	3.1	2.5	2.5	2.6	2.6	2.7	2	2	1.9	1.9	1.8	0.8	0.8	0.8
15601400	2012	Male	50-54	38	43688	CHN	57.3	56.9	56.4	57.1	56.9	57	57.3	57.5	58	58.7	59.6	60.7	61.8	66.1	67	67.4	67.5	67.2	63.8	64.1	64.3	64.5	64.8	60.6	60.9	61	61.1	61.2	46.3	45.8	45.4
15601400	2012	Female	50-54	27	43002	CHN	2.8	2.7	2.6	2.4	2.5	2.5	2.7	2.8	2	2.1	2.2	2.5	2.9	3	3	3	3	3	2.4	2.5	2.5	2.6	2.6	2.1	2	2	1.9	1.9	0.8	0.8	0.8
35600400	2010	Male	50-54	29	124468	IND	35.3	35.7	36.6	37.1	38.4	39.3	39.9	40.4	39.9	40.3	40.7	41.1	41.5	38.7	39.7	40.6	41.5	42.3	38.2	38.5	38.6	38.7	38.8	32.7	32.8	32.9	32.9	32.9	22.6	22.7	22.8
35600400	2010	Female	50-54	10	115354	IND	4.7	4.7	4.7	4.2	4.3	4.3	4.3	4.3	3.6	3.5	3.5	3.5	3.5	2.3	2.3	2.4	2.4	2.5	2.2	2.2	2.3	2.3	2.3	1.8	1.8	1.8	1.8	1.9	1.1	1.1	1.1
35600400	2011	Male	50-54	29	126611	IND	35	35.3	35.7	35.9	37.1	38.4	39.3	39.9	39.4	39.9	40.3	40.7	41.1	37.9	38.7	39.7	40.6	41.5	37.9	38.2	38.5	38.6	38.7	32.4	32.7	32.8	32.9	32.9	22.5	22.6	22.7
35600400	2011	Female	50-54	12	118078	IND	4.7	4.7	4.7	4	4.2	4.3	4.3	4.3	3.6	3.6	3.5	3.5	3.5	2.3	2.3	2.3	2.4	2.4	2.2	2.2	2.2	2.3	2.3	1.8	1.8	1.8	1.8	1.8	1.1	1.1	1.1
35600400	2012	Male	50-54	26	128765	IND	34.9	35	35.3	34.8	35.9	37.1	38.4	39.3	38.8	39.4	39.9	40.3	40.7	37.5	37.9	38.7	39.7	40.6	37	37.9	38.2	38.5	38.6	32.1	32.4	32.7	32.8	32.9	22.3	22.5	22.6
35600400	2012	Female	50-54	12	120825	IND	4.8	4.7	4.7	3.9	4	4.2	4.3	4.3	3.6	3.6	3.6	3.5	3.5	2.4	2.3	2.3	2.3	2.4	2.1	2.2	2.2	2.2	2.3	1.7	1.8	1.8	1.8	1.8	1.1	1.1	1.1
37600000	2010	Male	50-54	93	186327	ISR	31.5	31.7	31.6	33.7	33.4	33	32.5	31.8	35	35.6	36.3	37.2	37.8	39.5	40.2	40.8	41.5	42	45.1	45.6	46	46.4	46.7	47.2	48	48.5	49	49.3	51.7	52.1	52.3
37600000	2010	Female	50-54	56	199236	ISR	18.8	18.7	18.9	21.8	22.2	22.6	22.9	23.3	22.1	23.7	25.4	27.1	28	31.8	32.6	32.8	32.9	32.9	30.7	30.8	30.9	30.9	31	32.8	33.3	33.7	34	34.3	38.8	39.1	39.2
37600000	2011	Male	50-54	88	187993	ISR	31.2	31.5	31.7	33.8	33.7	33.4	33	32.5	34.5	35	35.6	36.3	37.2	38.9	39.5	40.2	40.8	41.5	44.7	45.1	45.6	46	46.4	46.4	47.2	48	48.5	49	51	51.7	52.1
37600000	2011	Female	50-54	56	200741	ISR	18.8	18.8	18.7	21.4	21.8	22.2	22.6	22.9	20.6	22.1	23.7	25.4	27.1	30.8	31.8	32.6	32.8	32.9	30.6	30.7	30.8	30.9	30.9	32.2	32.8	33.3	33.7	34	38.2	38.8	39.1
37600000	2012	Male	50-54	100	189220	ISR	30.9	31.2	31.5	33.9	33.8	33.7	33.4	33	34	34.5	35	35.6	36.3	38.3	38.9	39.5	40.2	40.8	44.3	44.7	45.1	45.6	46	45.7	46.4	47.2	48	48.5	50	51	51.7
37600000	2012	Female	50-54	39	201914	ISR	18.9	18.8	18.8	21	21.4	21.8	22.2	22.6	19.5	20.6	22.1	23.7	25.4	29.6	30.8	31.8	32.6	32.8	30.6	30.6	30.7	30.8	30.9	31.7	32.2	32.8	33.3	33.7	37.3	38.2	38.8
39200200	2010	Male	50-54	40	75180	JPN	44.3	45.3	46.3	47.9	49.3	50.8	52.3	53.7	55	56.7	58.3	59.9	61	62.3	63.5	64.4	65	65.3	64.4	65.2	66	67.1	68.1	67.5	68	68.6	69.1	69.6	71.4	71.9	72.3
39200200	2010	Female	50-54	14	76197	JPN	12.1	12.4	12.7	14.9	15	15.1	15	14.9	15.8	15.7	15.6	15.4	15	15.9	15.3	14.7	14	13.4	14.1	14	13.9	13.9	13.9	14.6	15	15.4	15.8	16.1	16.1	16.1	16.1
39200300	2010	Male	50-54	20	46898	JPN	44.3	45.3	46.3	47.9	49.3	50.8	52.3	53.7	55	56.7	58.3	59.9	61	62.3	63.5	64.4	65	65.3	64.4	65.2	66	67.1	68.1	67.5	68	68.6	69.1	69.6	71.4	71.9	72.3
39200300	2010	Female	50-54	14	49545	JPN	12.1	12.4	12.7	14.9	15	15.1	15	14.9	15.8	15.7	15.6	15.4	15	15.9	15.3	14.7	14	13.4	14.1	14	13.9	13.9	13.9	14.6	15	15.4	15.8	16.1	16.1	16.1	16.1
39200300	2011	Male	50-54	28	45449	JPN	43.5	44.3	45.3	46.5	47.9	49.3	50.8	52.3	53.2	55	56.7	58.3	59.9	61.2	62.3	63.5	64.4	65	63.8	64.4	65.2	66	67.1	67	67.5	68	68.6	69.1	70.7	71.4	71.9
39200300	2011	Female	50-54	11	48222	JPN	11.9	12.1	12.4	14.9	14.9	15	15.1	15	15.9	15.8	15.7	15.6	15.4	16.5	15.9	15.3	14.7	14	14.5	14.1	14	13.9	13.9	14.2	14.6	15	15.4	15.8	16	16.1	16.1
39200300	2012	Male	50-54	31	44622	JPN	42.9	43.5	44.3	45.4	46.5	47.9	49.3	50.8	51.3	53.2	55	56.7	58.3	60.2	61.2	62.3	63.5	64.4	63.2	63.8	64.4	65.2	66	66.7	67	67.5	68	68.6	70	70.7	71.4
39200300	2012	Female	50-54	17	47559	JPN	11.7	11.9	12.1	14.8	14.9	14.9	15	15.1	15.9	15.9	15.8	15.7	15.6	17.2	16.5	15.9	15.3	14.7	15.1	14.5	14.1	14	13.9	13.9	14.2	14.6	15	15.4	15.8	16	16.1
39200400	2010	Male	50-54	107	234201	JPN	44.3	45.3	46.3	47.9	49.3	50.8	52.3	53.7	55	56.7	58.3	59.9	61	62.3	63.5	64.4	65	65.3	64.4	65.2	66	67.1	68.1	67.5	68	68.6	69.1	69.6	71.4	71.9	72.3
39200400	2010	Female	50-54	50	241689	JPN	12.1	12.4	12.7	14.9	15	15.1	15	14.9	15.8	15.7	15.6	15.4	15	15.9	15.3	14.7	14	13.4	14.1	14	13.9	13.9	13.9	14.6	15	15.4	15.8	16.1	16.1	16.1	16.1
39200400	2011	Male	50-54	116	226574	JPN	43.5	44.3	45.3	46.5	47.9	49.3	50.8	52.3	53.2	55	56.7	58.3	59.9	61.2	62.3	63.5	64.4	65	63.8	64.4	65.2	66	67.1	67	67.5	68	68.6	69.1	70.7	71.4	71.9
39200400	2011	Female	50-54	55	233185	JPN	11.9	12.1	12.4	14.9	14.9	15	15.1	15	15.9	15.8	15.7	15.6	15.4	16.5	15.9	15.3	14.7	14	14.5	14.1	14	13.9	13.9	14.2	14.6	15	15.4	15.8	16	16.1	16.1
39200400	2012	Male	50-54	101	218947	JPN	42.9	43.5	44.3	45.4	46.5	47.9	49.3	50.8	51.3	53.2	55	56.7	58.3	60.2	61.2	62.3	63.5	64.4	63.2	63.8	64.4	65.2	66	66.7	67	67.5	68	68.6	70	70.7	71.4
39200400	2012	Female	50-54	59	224681	JPN	11.7	11.9	12.1	14.8	14.9	14.9	15	15.1	15.9	15.9	15.8	15.7	15.6	17.2	16.5	15.9	15.3	14.7	15.1	14.5	14.1	14	13.9	13.9	14.2	14.6	15	15.4	15.8	16	16.1
39200900	2010	Male	50-54	9	25203	JPN	44.3	45.3	46.3	47.9	49.3	50.8	52.3	53.7	55	56.7	58.3	59.9	61	62.3	63.5	64.4	65	65.3	64.4	65.2	66	67.1	68.1	67.5	68	68.6	69.1	69.6	71.4	71.9	72.3
39200900	2010	Female	50-54	7	25229	JPN	12.1	12.4	12.7	14.9	15	15.1	15	14.9	15.8	15.7	15.6	15.4	15	15.9	15.3	14.7	14	13.4	14.1	14	13.9	13.9	13.9	14.6	15	15.4	15.8	16.1	16.1	16.1	16.1
39200900	2011	Male	50-54	15	24936	JPN	43.5	44.3	45.3	46.5	47.9	49.3	50.8	52.3	53.2	55	56.7	58.3	59.9	61.2	62.3	63.5	64.4	65	63.8	64.4	65.2	66	67.1	67	67.5	68	68.6	69.1	70.7	71.4	71.9
39200900	2011	Female	50-54	9	24991	JPN	11.9	12.1	12.4	14.9	14.9	15	15.1	15	15.9	15.8	15.7	15.6	15.4	16.5	15.9	15.3	14.7	14	14.5	14.1	14	13.9	13.9	14.2	14.6	15	15.4	15.8	16	16.1	16.1
39200900	2012	Male	50-54	9	24820	JPN	42.9	43.5	44.3	45.4	46.5	47.9	49.3	50.8	51.3	53.2	55	56.7	58.3	60.2	61.2	62.3	63.5	64.4	63.2	63.8	64.4	65.2	66	66.7	67	67.5	68	68.6	70	70.7	71.4
39200900	2012	Female	50-54	5	25027	JPN	11.7	11.9	12.1	14.8	14.9	14.9	15	15.1	15.9	15.9	15.8	15.7	15.6	17.2	16.5	15.9	15.3	14.7	15.1	14.5	14.1	14	13.9	13.9	14.2	14.6	15	15.4	15.8	16	16.1
41000200	2010	Male	50-54	79	158043	KOR	48.4	49.3	50.2	54	55.1	56.3	57.8	59.2	61.7	63.3	64.8	66.2	67.4	71.7	72.8	73.4	73.4	73.4	73.7	74.7	75.8	76.5	76.9	78.1	77.8	77.3	76.9	76.4	75.7	75.3	74.8
41000200	2010	Female	50-54	28	167184	KOR	5.8	5.9	6	5.1	5	4.9	4.7	4.4	4.6	4.4	4.2	4	4	2.2	1.8	1.5	1.2	1	1.2	1.3	1.4	1.7	2	3.4	3.2	3	2.8	2.6	2.3	2.2	2.1
41000200	2011	Male	50-54	67	160539	KOR	47.7	48.4	49.3	52.8	54	55.1	56.3	57.8	59.9	61.7	63.3	64.8	66.2	70.6	71.7	72.8	73.4	73.4	72.7	73.7	74.7	75.8	76.5	78.4	78.1	77.8	77.3	76.9	76.2	75.7	75.3
41000200	2011	Female	50-54	27	170760	KOR	5.6	5.8	5.9	5.2	5.1	5	4.9	4.7	4.8	4.6	4.4	4.2	4	2.6	2.2	1.8	1.5	1.2	1.2	1.2	1.3	1.4	1.7	3.5	3.4	3.2	3	2.8	2.5	2.3	2.2
41000200	2012	Male	50-54	63	161262	KOR	47.3	47.7	48.4	51.7	52.8	54	55.1	56.3	57.9	59.9	61.7	63.3	64.8	69.1	70.6	71.7	72.8	73.4	72.3	72.7	73.7	74.7	75.8	78.6	78.4	78.1	77.8	77.3	76.7	76.2	75.7
41000200	2012	Female	50-54	47	172759	KOR	5.6	5.6	5.8	5.2	5.2	5.1	5	4.9	5.1	4.8	4.6	4.4	4.2	3	2.6	2.2	1.8	1.5	1.4	1.2	1.2	1.3	1.4	3.7	3.5	3.4	3.2	3	2.7	2.5	2.3
41000300	2010	Male	50-54	158	396685	KOR	48.4	49.3	50.2	54	55.1	56.3	57.8	59.2	61.7	63.3	64.8	66.2	67.4	71.7	72.8	73.4	73.4	73.4	73.7	74.7	75.8	76.5	76.9	78.1	77.8	77.3	76.9	76.4	75.7	75.3	74.8
41000300	2010	Female	50-54	111	426406	KOR	5.8	5.9	6	5.1	5	4.9	4.7	4.4	4.6	4.4	4.2	4	4	2.2	1.8	1.5	1.2	1	1.2	1.3	1.4	1.7	2	3.4	3.2	3	2.8	2.6	2.3	2.2	2.1
41000300	2011	Male	50-54	173	404298	KOR	47.7	48.4	49.3	52.8	54	55.1	56.3	57.8	59.9	61.7	63.3	64.8	66.2	70.6	71.7	72.8	73.4	73.4	72.7	73.7	74.7	75.8	76.5	78.4	78.1	77.8	77.3	76.9	76.2	75.7	75.3
41000300	2011	Female	50-54	123	434002	KOR	5.6	5.8	5.9	5.2	5.1	5	4.9	4.7	4.8	4.6	4.4	4.2	4	2.6	2.2	1.8	1.5	1.2	1.2	1.2	1.3	1.4	1.7	3.5	3.4	3.2	3	2.8	2.5	2.3	2.2
41000300	2012	Male	50-54	180	408483	KOR	47.3	47.7	48.4	51.7	52.8	54	55.1	56.3	57.9	59.9	61.7	63.3	64.8	69.1	70.6	71.7	72.8	73.4	72.3	72.7	73.7	74.7	75.8	78.6	78.4	78.1	77.8	77.3	76.7	76.2	75.7
41000300	2012	Female	50-54	133	435805	KOR	5.6	5.6	5.8	5.2	5.2	5.1	5	4.9	5.1	4.8	4.6	4.4	4.2	3	2.6	2.2	1.8	1.5	1.4	1.2	1.2	1.3	1.4	3.7	3.5	3.4	3.2	3	2.7	2.5	2.3
41000800	2010	Male	50-54	32	47480	KOR	48.4	49.3	50.2	54	55.1	56.3	57.8	59.2	61.7	63.3	64.8	66.2	67.4	71.7	72.8	73.4	73.4	73.4	73.7	74.7	75.8	76.5	76.9	78.1	77.8	77.3	76.9	76.4	75.7	75.3	74.8
41000800	2010	Female	50-54	12	44657	KOR	5.8	5.9	6	5.1	5	4.9	4.7	4.4	4.6	4.4	4.2	4	4	2.2	1.8	1.5	1.2	1	1.2	1.3	1.4	1.7	2	3.4	3.2	3	2.8	2.6	2.3	2.2	2.1
41000800	2011	Male	50-54	20	50484	KOR	47.7	48.4	49.3	52.8	54	55.1	56.3	57.8	59.9	61.7	63.3	64.8	66.2	70.6	71.7	72.8	73.4	73.4	72.7	73.7	74.7	75.8	76.5	78.4	78.1	77.8	77.3	76.9	76.2	75.7	75.3
41000800	2011	Female	50-54	12	47613	KOR	5.6	5.8	5.9	5.2	5.1	5	4.9	4.7	4.8	4.6	4.4	4.2	4	2.6	2.2	1.8	1.5	1.2	1.2	1.2	1.3	1.4	1.7	3.5	3.4	3.2	3	2.8	2.5	2.3	2.2
41000800	2012	Male	50-54	17	53329	KOR	47.3	47.7	48.4	51.7	52.8	54	55.1	56.3	57.9	59.9	61.7	63.3	64.8	69.1	70.6	71.7	72.8	73.4	72.3	72.7	73.7	74.7	75.8	78.6	78.4	78.1	77.8	77.3	76.7	76.2	75.7
41000800	2012	Female	50-54	19	50015	KOR	5.6	5.6	5.8	5.2	5.2	5.1	5	4.9	5.1	4.8	4.6	4.4	4.2	3	2.6	2.2	1.8	1.5	1.4	1.2	1.2	1.3	1.4	3.7	3.5	3.4	3.2	3	2.7	2.5	2.3
41001000	2010	Male	50-54	18	50182	KOR	48.4	49.3	50.2	54	55.1	56.3	57.8	59.2	61.7	63.3	64.8	66.2	67.4	71.7	72.8	73.4	73.4	73.4	73.7	74.7	75.8	76.5	76.9	78.1	77.8	77.3	76.9	76.4	75.7	75.3	74.8
41001000	2010	Female	50-54	13	51954	KOR	5.8	5.9	6	5.1	5	4.9	4.7	4.4	4.6	4.4	4.2	4	4	2.2	1.8	1.5	1.2	1	1.2	1.3	1.4	1.7	2	3.4	3.2	3	2.8	2.6	2.3	2.2	2.1
41001000	2011	Male	50-54	18	53313	KOR	47.7	48.4	49.3	52.8	54	55.1	56.3	57.8	59.9	61.7	63.3	64.8	66.2	70.6	71.7	72.8	73.4	73.4	72.7	73.7	74.7	75.8	76.5	78.4	78.1	77.8	77.3	76.9	76.2	75.7	75.3
41001000	2011	Female	50-54	7	55250	KOR	5.6	5.8	5.9	5.2	5.1	5	4.9	4.7	4.8	4.6	4.4	4.2	4	2.6	2.2	1.8	1.5	1.2	1.2	1.2	1.3	1.4	1.7	3.5	3.4	3.2	3	2.8	2.5	2.3	2.2
41001000	2012	Male	50-54	16	55337	KOR	47.3	47.7	48.4	51.7	52.8	54	55.1	56.3	57.9	59.9	61.7	63.3	64.8	69.1	70.6	71.7	72.8	73.4	72.3	72.7	73.7	74.7	75.8	78.6	78.4	78.1	77.8	77.3	76.7	76.2	75.7
41001000	2012	Female	50-54	18	57331	KOR	5.6	5.6	5.8	5.2	5.2	5.1	5	4.9	5.1	4.8	4.6	4.4	4.2	3	2.6	2.2	1.8	1.5	1.4	1.2	1.2	1.3	1.4	3.7	3.5	3.4	3.2	3	2.7	2.5	2.3
41001100	2010	Male	50-54	47	114245	KOR	48.4	49.3	50.2	54	55.1	56.3	57.8	59.2	61.7	63.3	64.8	66.2	67.4	71.7	72.8	73.4	73.4	73.4	73.7	74.7	75.8	76.5	76.9	78.1	77.8	77.3	76.9	76.4	75.7	75.3	74.8
41001100	2010	Female	50-54	18	107936	KOR	5.8	5.9	6	5.1	5	4.9	4.7	4.4	4.6	4.4	4.2	4	4	2.2	1.8	1.5	1.2	1	1.2	1.3	1.4	1.7	2	3.4	3.2	3	2.8	2.6	2.3	2.2	2.1
41001100	2011	Male	50-54	42	122135	KOR	47.7	48.4	49.3	52.8	54	55.1	56.3	57.8	59.9	61.7	63.3	64.8	66.2	70.6	71.7	72.8	73.4	73.4	72.7	73.7	74.7	75.8	76.5	78.4	78.1	77.8	77.3	76.9	76.2	75.7	75.3
41001100	2011	Female	50-54	25	115872	KOR	5.6	5.8	5.9	5.2	5.1	5	4.9	4.7	4.8	4.6	4.4	4.2	4	2.6	2.2	1.8	1.5	1.2	1.2	1.2	1.3	1.4	1.7	3.5	3.4	3.2	3	2.8	2.5	2.3	2.2
41001100	2012	Male	50-54	50	128651	KOR	47.3	47.7	48.4	51.7	52.8	54	55.1	56.3	57.9	59.9	61.7	63.3	64.8	69.1	70.6	71.7	72.8	73.4	72.3	72.7	73.7	74.7	75.8	78.6	78.4	78.1	77.8	77.3	76.7	76.2	75.7
41001100	2012	Female	50-54	34	122940	KOR	5.6	5.6	5.8	5.2	5.2	5.1	5	4.9	5.1	4.8	4.6	4.4	4.2	3	2.6	2.2	1.8	1.5	1.4	1.2	1.2	1.3	1.4	3.7	3.5	3.4	3.2	3	2.7	2.5	2.3
41400042	2010	Male	50-54	7	16510	KWT	23.5	23.4	23.3	26.8	26.5	26.2	26	25.9	35.2	35.5	35.7	35.9	36.2	39.9	40	40	39.9	39.8	42.5	42.8	43.5	44.6	45.4	50.8	52.1	53.6	55.2	56.9	56.1	58.3	60.3
41400042	2010	Female	50-54	1	21504	KWT	4.2	4.2	4.1	3	3	3	3	2.9	3.3	3.3	3.3	3.4	3.4	2.3	2.3	2.3	2.3	2.3	3.8	3.8	3.9	4	4	3.9	4	4.1	4.3	4.4	2.1	2.2	2.3
41400042	2011	Male	50-54	0	17505	KWT	23.7	23.5	23.4	27.1	26.8	26.5	26.2	26	35.2	35.2	35.5	35.7	35.9	39.7	39.9	40	40	39.9	42.7	42.5	42.8	43.5	44.6	49.6	50.8	52.1	53.6	55.2	54.3	56.1	58.3
41400042	2011	Female	50-54	1	22323	KWT	4.2	4.2	4.2	3.1	3	3	3	3	3.3	3.3	3.3	3.3	3.4	2.3	2.3	2.3	2.3	2.3	3.9	3.8	3.8	3.9	4	3.8	3.9	4	4.1	4.3	2	2.1	2.2
41400042	2012	Male	50-54	1	18744	KWT	24	23.7	23.5	27.3	27.1	26.8	26.5	26.2	35.2	35.2	35.2	35.5	35.7	39.5	39.7	39.9	40	40	42.8	42.7	42.5	42.8	43.5	48.9	49.6	50.8	52.1	53.6	52.7	54.3	56.1
41400042	2012	Female	50-54	0	23238	KWT	4.2	4.2	4.2	3.1	3.1	3	3	3	3.3	3.3	3.3	3.3	3.3	2.3	2.3	2.3	2.3	2.3	3.9	3.9	3.8	3.8	3.9	3.8	3.8	3.9	4	4.1	2	2	2.1
60800200	2010	Male	50-54	71	170619	PHL	45.7	45.7	46.8	48.1	49.3	50.7	52.1	53.6	54.9	56.9	58.4	59.8	61.1	64.2	65.1	65.2	65.1	65.1	61.8	61.6	61.4	61.2	60.9	57.8	57.5	57.3	57	56.9	48.1	48.3	48.4
60800200	2010	Female	50-54	23	143834	PHL	13.6	13.4	13	10.6	11	11.5	12	12.5	10.6	11.1	11.7	12.4	13.3	10.2	10.4	10.4	10.4	10.4	7	7	6.9	6.9	6.9	5.6	5.6	5.6	5.5	5.5	4.3	4.3	4.4
60800200	2011	Male	50-54	52	191873	PHL	46	45.7	45.7	47	48.1	49.3	50.7	52.1	52.9	54.9	56.9	58.4	59.8	63.4	64.2	65.1	65.2	65.1	61.9	61.8	61.6	61.4	61.2	58	57.8	57.5	57.3	57	48	48.1	48.3
60800200	2011	Female	50-54	26	149067	PHL	13.9	13.6	13.4	10.3	10.6	11	11.5	12	10.1	10.6	11.1	11.7	12.4	10	10.2	10.4	10.4	10.4	7	7	7	6.9	6.9	5.7	5.6	5.6	5.6	5.5	4.3	4.3	4.3
60800200	2012	Male	50-54	45	215775	PHL	46.4	46	45.7	46.3	47	48.1	49.3	50.7	51.5	52.9	54.9	56.9	58.4	61.5	63.4	64.2	65.1	65.2	61.9	61.9	61.8	61.6	61.4	58.1	58	57.8	57.5	57.3	48	48	48.1
60800200	2012	Female	50-54	29	154491	PHL	14	13.9	13.6	10.3	10.3	10.6	11	11.5	9.6	10.1	10.6	11.1	11.7	9.6	10	10.2	10.4	10.4	7	7	7	7	6.9	5.7	5.7	5.6	5.6	5.6	4.3	4.3	4.3
76400200	2010	Male	50-54	39	63385	THA	42.2	42.5	43	45.1	45.2	45.4	45.6	45.9	48.5	50.4	52	53.4	54.6	56.4	57.5	57.6	57.6	57.6	56.6	56.5	56.3	56.2	56.1	53.2	53.4	53.6	53.8	54	47.3	47.4	47.6
76400200	2010	Female	50-54	31	72104	THA	3.2	3.2	3.2	3	3.1	3.2	3.3	3.4	3	3.2	3.4	3.6	4	3.6	4.1	4.3	4.5	4.7	3.5	3.5	3.5	3.5	3.5	2	2.1	2.1	2.1	2.1	1.7	1.7	1.7
76400200	2011	Male	50-54	37	63280	THA	42.1	42.2	42.5	44.8	45.1	45.2	45.4	45.6	46.9	48.5	50.4	52	53.4	55.4	56.4	57.5	57.6	57.6	56.8	56.6	56.5	56.3	56.2	53.1	53.2	53.4	53.6	53.8	47.1	47.3	47.4
76400200	2011	Female	50-54	25	72498	THA	3.2	3.2	3.2	2.9	3	3.1	3.2	3.3	2.9	3	3.2	3.4	3.6	3.1	3.6	4.1	4.3	4.5	3.5	3.5	3.5	3.5	3.5	2	2	2.1	2.1	2.1	1.7	1.7	1.7
76400200	2012	Male	50-54	39	63501	THA	42.3	42.1	42.2	44.4	44.8	45.1	45.2	45.4	46.3	46.9	48.5	50.4	52	54.2	55.4	56.4	57.5	57.6	56.9	56.8	56.6	56.5	56.3	52.9	53.1	53.2	53.4	53.6	46.8	47.1	47.3
76400200	2012	Female	50-54	21	73317	THA	3.3	3.2	3.2	2.8	2.9	3	3.1	3.2	2.8	2.9	3	3.2	3.4	2.8	3.1	3.6	4.1	4.3	3.5	3.5	3.5	3.5	3.5	2.1	2	2	2.1	2.1	1.7	1.7	1.7
76400300	2010	Male	50-54	16	59200	THA	42.2	42.5	43	45.1	45.2	45.4	45.6	45.9	48.5	50.4	52	53.4	54.6	56.4	57.5	57.6	57.6	57.6	56.6	56.5	56.3	56.2	56.1	53.2	53.4	53.6	53.8	54	47.3	47.4	47.6
76400300	2010	Female	50-54	4	64500	THA	3.2	3.2	3.2	3	3.1	3.2	3.3	3.4	3	3.2	3.4	3.6	4	3.6	4.1	4.3	4.5	4.7	3.5	3.5	3.5	3.5	3.5	2	2.1	2.1	2.1	2.1	1.7	1.7	1.7
76400300	2011	Male	50-54	18	59800	THA	42.1	42.2	42.5	44.8	45.1	45.2	45.4	45.6	46.9	48.5	50.4	52	53.4	55.4	56.4	57.5	57.6	57.6	56.8	56.6	56.5	56.3	56.2	53.1	53.2	53.4	53.6	53.8	47.1	47.3	47.4
76400300	2011	Female	50-54	4	65500	THA	3.2	3.2	3.2	2.9	3	3.1	3.2	3.3	2.9	3	3.2	3.4	3.6	3.1	3.6	4.1	4.3	4.5	3.5	3.5	3.5	3.5	3.5	2	2	2.1	2.1	2.1	1.7	1.7	1.7
76400300	2012	Male	50-54	14	60500	THA	42.3	42.1	42.2	44.4	44.8	45.1	45.2	45.4	46.3	46.9	48.5	50.4	52	54.2	55.4	56.4	57.5	57.6	56.9	56.8	56.6	56.5	56.3	52.9	53.1	53.2	53.4	53.6	46.8	47.1	47.3
76400300	2012	Female	50-54	12	66400	THA	3.3	3.2	3.2	2.8	2.9	3	3.1	3.2	2.8	2.9	3	3.2	3.4	2.8	3.1	3.6	4.1	4.3	3.5	3.5	3.5	3.5	3.5	2.1	2	2	2.1	2.1	1.7	1.7	1.7
76400400	2010	Male	50-54	23	40300	THA	42.2	42.5	43	45.1	45.2	45.4	45.6	45.9	48.5	50.4	52	53.4	54.6	56.4	57.5	57.6	57.6	57.6	56.6	56.5	56.3	56.2	56.1	53.2	53.4	53.6	53.8	54	47.3	47.4	47.6
76400400	2010	Female	50-54	10	44900	THA	3.2	3.2	3.2	3	3.1	3.2	3.3	3.4	3	3.2	3.4	3.6	4	3.6	4.1	4.3	4.5	4.7	3.5	3.5	3.5	3.5	3.5	2	2.1	2.1	2.1	2.1	1.7	1.7	1.7
76400400	2011	Male	50-54	18	42200	THA	42.1	42.2	42.5	44.8	45.1	45.2	45.4	45.6	46.9	48.5	50.4	52	53.4	55.4	56.4	57.5	57.6	57.6	56.8	56.6	56.5	56.3	56.2	53.1	53.2	53.4	53.6	53.8	47.1	47.3	47.4
76400400	2011	Female	50-54	8	46900	THA	3.2	3.2	3.2	2.9	3	3.1	3.2	3.3	2.9	3	3.2	3.4	3.6	3.1	3.6	4.1	4.3	4.5	3.5	3.5	3.5	3.5	3.5	2	2	2.1	2.1	2.1	1.7	1.7	1.7
76400400	2012	Male	50-54	21	43900	THA	42.3	42.1	42.2	44.4	44.8	45.1	45.2	45.4	46.3	46.9	48.5	50.4	52	54.2	55.4	56.4	57.5	57.6	56.9	56.8	56.6	56.5	56.3	52.9	53.1	53.2	53.4	53.6	46.8	47.1	47.3
76400400	2012	Female	50-54	9	48800	THA	3.3	3.2	3.2	2.8	2.9	3	3.1	3.2	2.8	2.9	3	3.2	3.4	2.8	3.1	3.6	4.1	4.3	3.5	3.5	3.5	3.5	3.5	2.1	2	2	2.1	2.1	1.7	1.7	1.7
76400500	2010	Male	50-54	15	35700	THA	42.2	42.5	43	45.1	45.2	45.4	45.6	45.9	48.5	50.4	52	53.4	54.6	56.4	57.5	57.6	57.6	57.6	56.6	56.5	56.3	56.2	56.1	53.2	53.4	53.6	53.8	54	47.3	47.4	47.6
76400500	2010	Female	50-54	9	36800	THA	3.2	3.2	3.2	3	3.1	3.2	3.3	3.4	3	3.2	3.4	3.6	4	3.6	4.1	4.3	4.5	4.7	3.5	3.5	3.5	3.5	3.5	2	2.1	2.1	2.1	2.1	1.7	1.7	1.7
76400500	2011	Male	50-54	12	35900	THA	42.1	42.2	42.5	44.8	45.1	45.2	45.4	45.6	46.9	48.5	50.4	52	53.4	55.4	56.4	57.5	57.6	57.6	56.8	56.6	56.5	56.3	56.2	53.1	53.2	53.4	53.6	53.8	47.1	47.3	47.4
76400500	2011	Female	50-54	0	37300	THA	3.2	3.2	3.2	2.9	3	3.1	3.2	3.3	2.9	3	3.2	3.4	3.6	3.1	3.6	4.1	4.3	4.5	3.5	3.5	3.5	3.5	3.5	2	2	2.1	2.1	2.1	1.7	1.7	1.7
76400500	2012	Male	50-54	16	36100	THA	42.3	42.1	42.2	44.4	44.8	45.1	45.2	45.4	46.3	46.9	48.5	50.4	52	54.2	55.4	56.4	57.5	57.6	56.9	56.8	56.6	56.5	56.3	52.9	53.1	53.2	53.4	53.6	46.8	47.1	47.3
76400500	2012	Female	50-54	10	37700	THA	3.3	3.2	3.2	2.8	2.9	3	3.1	3.2	2.8	2.9	3	3.2	3.4	2.8	3.1	3.6	4.1	4.3	3.5	3.5	3.5	3.5	3.5	2.1	2	2	2.1	2.1	1.7	1.7	1.7
79200200	2010	Male	50-54	46	54483	TUR	42	43.3	44.4	49.8	51.1	52.1	52.8	53.1	56.7	56.3	55.7	55.3	54.7	54.9	54.7	54.7	54.6	54.3	54.2	54	53.8	53.8	53.6	48.2	48.2	48.1	48	48	47.9	48	48.2
79200200	2010	Female	50-54	9	52025	TUR	13.6	13.3	12.5	16.3	16.9	17.5	17.7	17.6	20.3	19.8	19.3	18.7	17.9	20.2	19.3	18.6	18.1	17.7	18.5	18.5	18.5	18.5	18.6	18	18.2	18.2	18.3	18.3	16.7	16.8	16.9
79200200	2011	Male	50-54	45	57337	TUR	41.1	42	43.3	48.4	49.8	51.1	52.1	52.8	56.8	56.7	56.3	55.7	55.3	54.9	54.9	54.7	54.7	54.6	54.2	54.2	54	53.8	53.8	48.3	48.2	48.2	48.1	48	47.9	47.9	48
79200200	2011	Female	50-54	8	54913	TUR	13.6	13.6	13.3	15.8	16.3	16.9	17.5	17.7	20.8	20.3	19.8	19.3	18.7	20.9	20.2	19.3	18.6	18.1	18.5	18.5	18.5	18.5	18.5	18	18	18.2	18.2	18.3	16.6	16.7	16.8
79200200	2012	Male	50-54	62	62093	TUR	40.4	41.1	42	47	48.4	49.8	51.1	52.1	56.8	56.8	56.7	56.3	55.7	55.1	54.9	54.9	54.7	54.7	54.7	54.2	54.2	54	53.8	48.5	48.3	48.2	48.2	48.1	47.9	47.9	47.9
79200200	2012	Female	50-54	11	59818	TUR	13.6	13.6	13.6	15.6	15.8	16.3	16.9	17.5	21.3	20.8	20.3	19.8	19.3	21.4	20.9	20.2	19.3	18.6	18.9	18.5	18.5	18.5	18.5	17.9	18	18	18.2	18.2	16.6	16.6	16.7
79200100	2010	Male	50-54	186	121879	TUR	42	43.3	44.4	49.8	51.1	52.1	52.8	53.1	56.7	56.3	55.7	55.3	54.7	54.9	54.7	54.7	54.6	54.3	54.2	54	53.8	53.8	53.6	48.2	48.2	48.1	48	48	47.9	48	48.2
79200100	2010	Female	50-54	27	121100	TUR	13.6	13.3	12.5	16.3	16.9	17.5	17.7	17.6	20.3	19.8	19.3	18.7	17.9	20.2	19.3	18.6	18.1	17.7	18.5	18.5	18.5	18.5	18.6	18	18.2	18.2	18.3	18.3	16.7	16.8	16.9
79200100	2011	Male	50-54	197	124505	TUR	41.1	42	43.3	48.4	49.8	51.1	52.1	52.8	56.8	56.7	56.3	55.7	55.3	54.9	54.9	54.7	54.7	54.6	54.2	54.2	54	53.8	53.8	48.3	48.2	48.2	48.1	48	47.9	47.9	48
79200100	2011	Female	50-54	25	124111	TUR	13.6	13.6	13.3	15.8	16.3	16.9	17.5	17.7	20.8	20.3	19.8	19.3	18.7	20.9	20.2	19.3	18.6	18.1	18.5	18.5	18.5	18.5	18.5	18	18	18.2	18.2	18.3	16.6	16.7	16.8
79200100	2012	Male	50-54	164	130239	TUR	40.4	41.1	42	47	48.4	49.8	51.1	52.1	56.8	56.8	56.7	56.3	55.7	55.1	54.9	54.9	54.7	54.7	54.7	54.2	54.2	54	53.8	48.5	48.3	48.2	48.2	48.1	47.9	47.9	47.9
79200100	2012	Female	50-54	32	129947	TUR	13.6	13.6	13.6	15.6	15.8	16.3	16.9	17.5	21.3	20.8	20.3	19.8	19.3	21.4	20.9	20.2	19.3	18.6	18.9	18.5	18.5	18.5	18.5	17.9	18	18	18.2	18.2	16.6	16.6	16.7
4000000	2010	Male	50-54	204	299702	AUT	38.5	38.3	37.8	38.2	38.8	39.9	41	41.8	43	43	42.7	42.2	40.8	43.3	43.2	43.6	44	44	47.2	47	46.6	45.9	44.9	43.6	43.4	43.3	43.2	43	42.8	43.1	43.6
4000000	2010	Female	50-54	111	302205	AUT	28.8	28.8	28.7	28.3	28.4	28.2	28	27.2	39.4	38.8	37.6	35.8	33.5	33	33	33.2	33.4	33.1	34.5	34	33	31.7	30.2	31.2	30.7	30.8	31	31.4	31.1	31.7	32.3
4000000	2011	Male	50-54	191	309695	AUT	38.6	38.5	38.3	37.8	38.2	38.8	39.9	41	42.5	43	43	42.7	42.2	44.7	43.3	43.2	43.6	44	47.1	47.2	47	46.6	45.9	43.9	43.6	43.4	43.3	43.2	42.5	42.8	43.1
4000000	2011	Female	50-54	130	310608	AUT	28.8	28.8	28.8	28.3	28.3	28.4	28.2	28	38.8	39.4	38.8	37.6	35.8	34.2	33	33	33.2	33.4	34.7	34.5	34	33	31.7	31.9	31.2	30.7	30.8	31	30.5	31.1	31.7
4000000	2012	Male	50-54	183	320858	AUT	38.7	38.6	38.5	37.8	37.8	38.2	38.8	39.9	42	42.5	43	43	42.7	46.1	44.7	43.3	43.2	43.6	46.8	47.1	47.2	47	46.6	44	43.9	43.6	43.4	43.3	42.4	42.5	42.8
4000000	2012	Female	50-54	138	319817	AUT	28.9	28.8	28.8	28.3	28.3	28.3	28.4	28.2	37.4	38.8	39.4	38.8	37.6	35.4	34.2	33	33	33.2	34.6	34.7	34.5	34	33	32.8	31.9	31.2	30.7	30.8	30.1	30.5	31.1
10000000	2010	Male	50-54	278	256049	BGR	48.7	50.5	51.4	58.3	59	59.2	59.5	59.5	58.8	58	56.9	55.8	54.7	60.8	60.1	59	58.1	57.2	57	56.5	56.1	55.8	55.7	39.3	39.5	39.7	39.7	39.8	55.5	55.2	54.9
10000000	2010	Female	50-54	56	269454	BGR	35.7	36.7	37.1	39.6	39.3	38.7	37.8	36.5	43	40.2	36.9	33.2	29.4	33	31.7	31.5	31.4	31.4	32.8	32.9	33.1	33.3	33.5	37.4	37.5	37.4	37.3	37.2	39.2	39.1	39
10000000	2011	Male	50-54	292	255168	BGR	46.8	48.7	50.5	57.6	58.3	59	59.2	59.5	59.3	58.8	58	56.9	55.8	61	60.8	60.1	59	58.1	57.8	57	56.5	56.1	55.8	38.9	39.3	39.5	39.7	39.7	55.9	55.5	55.2
10000000	2011	Female	50-54	59	258487	BGR	34.5	35.7	36.7	39.5	39.6	39.3	38.7	37.8	45.3	43	40.2	36.9	33.2	35.3	33	31.7	31.5	31.4	32.7	32.8	32.9	33.1	33.3	37.4	37.4	37.5	37.4	37.3	39.3	39.2	39.1
10000000	2012	Male	50-54	269	252293	BGR	44.8	46.8	48.7	56.8	57.6	58.3	59	59.2	59.4	59.3	58.8	58	56.9	61.2	61	60.8	60.1	59	58.7	57.8	57	56.5	56.1	38.5	38.9	39.3	39.5	39.7	56.2	55.9	55.5
10000000	2012	Female	50-54	71	254396	BGR	33.3	34.5	35.7	39.2	39.5	39.6	39.3	38.7	46.8	45.3	43	40.2	36.9	37.8	35.3	33	31.7	31.5	32.8	32.7	32.8	32.9	33.1	37.4	37.4	37.4	37.5	37.4	39.4	39.3	39.2
11200000	2010	Male	50-54	448	355074	BLR	54.8	54.5	54.4	53	53.4	54.2	55.2	56.7	57.7	59.5	61.1	61.7	62.4	67.5	68.4	68.5	68.7	68.7	67	66.7	66.2	65.7	65.2	55	54.7	54.4	54.1	53.9	48.2	48	47.7
11200000	2010	Female	50-54	46	408792	BLR	6.4	6.3	6.3	11.6	11.5	11.4	11.3	11.1	12.6	12.2	11.8	11.6	11.5	18.2	18.3	18.3	18.4	18.3	18.2	18.2	18.1	18.1	18	16.6	16.5	16.4	16.2	16.2	15.4	15.3	15.2
11200000	2011	Male	50-54	390	360662	BLR	56.1	54.8	54.5	53	53	53.4	54.2	55.2	56.1	57.7	59.5	61.1	61.7	66.4	67.5	68.4	68.5	68.7	67.2	67	66.7	66.2	65.7	55.4	55	54.7	54.4	54.1	48.5	48.2	48
11200000	2011	Female	50-54	43	414485	BLR	6.5	6.4	6.3	11.7	11.6	11.5	11.4	11.3	13.1	12.6	12.2	11.8	11.6	18.2	18.2	18.3	18.3	18.4	18.1	18.2	18.2	18.1	18.1	16.7	16.6	16.5	16.4	16.2	15.5	15.4	15.3
11200000	2012	Male	50-54	393	361886	BLR	57.4	56.1	54.8	53.1	53	53	53.4	54.2	54.8	56.1	57.7	59.5	61.1	65.2	66.4	67.5	68.4	68.5	67.3	67.2	67	66.7	66.2	55.9	55.4	55	54.7	54.4	48.7	48.5	48.2
11200000	2012	Female	50-54	42	415952	BLR	6.7	6.5	6.4	11.8	11.7	11.6	11.5	11.4	13.6	13.1	12.6	12.2	11.8	18.1	18.2	18.2	18.3	18.3	17.9	18.1	18.2	18.2	18.1	16.8	16.7	16.6	16.5	16.4	15.6	15.5	15.4
19100000	2010	Male	50-54	179	161864	HRV	39.3	39.2	39.1	35.3	34.8	34.4	33.9	33.5	32.7	32.2	31.8	31.2	30.6	37.6	36.5	35.9	35.6	35.4	36.3	36.4	36.5	36.5	36.4	37.9	37.9	37.8	37.7	37.6	53.1	52.8	52.4
19100000	2010	Female	50-54	78	166644	HRV	26	25.8	25.5	28.4	28.1	27.8	27.3	26.9	28.7	28.2	27.6	27	26.5	28.3	28.7	28.8	28.7	28.6	29.5	29.5	29.4	29.2	28.9	32.4	32.2	32.1	31.9	31.7	33	33	32.9
19100000	2011	Male	50-54	171	157552	HRV	39.4	39.3	39.2	35.8	35.3	34.8	34.4	33.9	33.2	32.7	32.2	31.8	31.2	38.7	37.6	36.5	35.9	35.6	36.1	36.3	36.4	36.5	36.5	38	37.9	37.9	37.8	37.7	53.5	53.1	52.8
19100000	2011	Female	50-54	66	162132	HRV	26.1	26	25.8	28.7	28.4	28.1	27.8	27.3	29.2	28.7	28.2	27.6	27	28	28.3	28.7	28.8	28.7	29.4	29.5	29.5	29.4	29.2	32.5	32.4	32.2	32.1	31.9	33	33	33
19100000	2012	Male	50-54	162	155516	HRV	39.4	39.4	39.3	36.1	35.8	35.3	34.8	34.4	33.8	33.2	32.7	32.2	31.8	39.8	38.7	37.6	36.5	35.9	36.1	36.1	36.3	36.4	36.5	38	38	37.9	37.9	37.8	54	53.5	53.1
19100000	2012	Female	50-54	73	160675	HRV	26.1	26.1	26	28.8	28.7	28.4	28.1	27.8	29.5	29.2	28.7	28.2	27.6	27.7	28	28.3	28.7	28.8	29.3	29.4	29.5	29.5	29.4	32.6	32.5	32.4	32.2	32.1	33.2	33	33
19600000	2010	Male	50-54	17	27002	CYP	47.2	47.1	47.9	54.5	55.2	55.8	55.7	55.5	56.6	56.4	56.2	56	56.1	66.5	67.9	67.5	67.1	66.9	58.4	58.3	58.2	58.2	58.2	52.8	52.9	52.9	53	53.1	56.1	56	55.9
19600000	2010	Female	50-54	5	27874	CYP	17.6	18.1	19.5	23.6	24.3	25	25.4	25.6	20.1	20.1	20.1	20.1	20.2	27.1	27.9	27.6	27.3	27	29.9	29.8	29.6	29.4	29.2	36.2	36.2	36.2	36.2	36.1	28.7	28.8	28.9
19600000	2011	Male	50-54	11	27767	CYP	47.6	47.2	47.1	53.9	54.5	55.2	55.8	55.7	56.7	56.6	56.4	56.2	56	65.8	66.5	67.9	67.5	67.1	58.4	58.4	58.3	58.2	58.2	52.9	52.8	52.9	52.9	53	56.1	56.1	56
19600000	2011	Female	50-54	6	28873	CYP	17.4	17.6	18.1	23.1	23.6	24.3	25	25.4	20.1	20.1	20.1	20.1	20.1	26.5	27.1	27.9	27.6	27.3	30.1	29.9	29.8	29.6	29.4	36.3	36.2	36.2	36.2	36.2	28.6	28.7	28.8
19600000	2012	Male	50-54	12	28035	CYP	48.2	47.6	47.2	53.5	53.9	54.5	55.2	55.8	56.8	56.7	56.6	56.4	56.2	65.3	65.8	66.5	67.9	67.5	58.5	58.4	58.4	58.3	58.2	53	52.9	52.8	52.9	52.9	56	56.1	56.1
19600000	2012	Female	50-54	3	29398	CYP	17.5	17.4	17.6	22.7	23.1	23.6	24.3	25	20.1	20.1	20.1	20.1	20.1	26.3	26.5	27.1	27.9	27.6	30.2	30.1	29.9	29.8	29.6	36.3	36.3	36.2	36.2	36.2	28.5	28.6	28.7
20300000	2010	Male	50-54	202	342733	CZE	36.6	36.8	37.1	39.5	40.1	40.7	41	41.2	32.9	32.6	32.2	31.7	31.3	34.9	34.9	34.8	34.6	34.4	34.9	34.6	34.3	34.1	34	35.1	35	34.9	34.8	34.7	44.2	44	43.8
20300000	2010	Female	50-54	103	343779	CZE	25.4	25.2	24.6	25.8	26.7	27.4	27.3	26.4	27.7	27	26.3	25.8	25.6	27.2	27.5	28.2	29	29.7	33.1	33.2	33	32.7	32.3	27.6	27.6	27.5	27.4	27.3	26.9	26.9	27
20300000	2011	Male	50-54	202	331976	CZE	36.5	36.6	36.8	38.9	39.5	40.1	40.7	41	32.8	32.9	32.6	32.2	31.7	34.8	34.9	34.9	34.8	34.6	35.2	34.9	34.6	34.3	34.1	35.2	35.1	35	34.9	34.8	44.5	44.2	44
20300000	2011	Female	50-54	97	329390	CZE	25.6	25.4	25.2	24.8	25.8	26.7	27.4	27.3	28.4	27.7	27	26.3	25.8	27.1	27.2	27.5	28.2	29	32.6	33.1	33.2	33	32.7	27.6	27.6	27.6	27.5	27.4	26.9	26.9	26.9
20300000	2012	Male	50-54	144	323120	CZE	36.5	36.5	36.6	39	38.9	39.5	40.1	40.7	32.7	32.8	32.9	32.6	32.2	34.7	34.8	34.9	34.9	34.8	35.6	35.2	34.9	34.6	34.3	35.4	35.2	35.1	35	34.9	44.9	44.5	44.2
20300000	2012	Female	50-54	83	318826	CZE	25.6	25.6	25.4	24.1	24.8	25.8	26.7	27.4	28.1	28.4	27.7	27	26.3	27.1	27.1	27.2	27.5	28.2	30.8	32.6	33.1	33.2	33	27.6	27.6	27.6	27.6	27.5	26.9	26.9	26.9
20800000	2010	Male	50-54	89	183802	DNK	27.4	28.8	30.6	28.8	30.4	32	33.4	34.7	34.5	35.4	36.4	37.5	39	36.7	38.6	40.1	41.1	41.6	41.7	42	41.9	41.9	42.1	39.9	39.9	40	40.1	40.2	39.2	39.2	39.2
20800000	2010	Female	50-54	144	181503	DNK	27.3	28	28.4	25.7	26.4	27.1	28.1	29.6	33.1	35	37	39.1	40.9	36.1	37.7	39	40	41.1	44.3	44.7	44.7	44.4	43.8	43.9	43.6	43.5	43.4	43.4	43.9	43.9	43.8
20800000	2011	Male	50-54	85	185107	DNK	26.3	27.4	28.8	27.1	28.8	30.4	32	33.4	33.5	34.5	35.4	36.4	37.5	35.2	36.7	38.6	40.1	41.1	41.3	41.7	42	41.9	41.9	39.8	39.9	39.9	40	40.1	39.1	39.2	39.2
20800000	2011	Female	50-54	135	182771	DNK	26.4	27.3	28	24.9	25.7	26.4	27.1	28.1	31.4	33.1	35	37	39.1	34.7	36.1	37.7	39	40	43.5	44.3	44.7	44.7	44.4	44.3	43.9	43.6	43.5	43.4	44	43.9	43.9
20800000	2012	Male	50-54	80	187133	DNK	25.7	26.3	27.4	25.6	27.1	28.8	30.4	32	32.4	33.5	34.5	35.4	36.4	34.1	35.2	36.7	38.6	40.1	40.5	41.3	41.7	42	41.9	39.6	39.8	39.9	39.9	40	38.8	39.1	39.2
20800000	2012	Female	50-54	113	184971	DNK	25.5	26.4	27.3	23.9	24.9	25.7	26.4	27.1	30	31.4	33.1	35	37	33.5	34.7	36.1	37.7	39	42.4	43.5	44.3	44.7	44.7	44.7	44.3	43.9	43.6	43.5	44.1	44	43.9
23300000	2010	Male	50-54	30	43705	EST	46.2	47	47.1	49	49.3	49.9	50.6	51.2	52.1	51.4	50.5	49.6	48.9	56.1	57.7	58.6	59.1	59.2	54.2	53.4	52.3	51.3	50.4	50.4	49.8	49.3	49	48.7	55.7	55.2	54.8
23300000	2010	Female	50-54	8	49540	EST	21.6	22.2	23	26.6	27.5	28.1	27.7	27	26.1	26	25.9	25.8	25.6	27.9	28.2	27.6	26.7	25.4	27.8	26.8	25.8	25.1	24.6	27	26.7	26.5	26.4	26.3	25.8	25.5	25.2
23300000	2011	Male	50-54	33	43956	EST	45.7	46.2	47	48.7	49	49.3	49.9	50.6	52.5	52.1	51.4	50.5	49.6	54.7	56.1	57.7	58.6	59.1	54.6	54.2	53.4	52.3	51.3	51.1	50.4	49.8	49.3	49	56.2	55.7	55.2
23300000	2011	Female	50-54	14	49416	EST	21.2	21.6	22.2	25.3	26.6	27.5	28.1	27.7	26.3	26.1	26	25.9	25.8	27.5	27.9	28.2	27.6	26.7	28.6	27.8	26.8	25.8	25.1	27.4	27	26.7	26.5	26.4	26.1	25.8	25.5
23300000	2012	Male	50-54	41	44195	EST	45.2	45.7	46.2	48.1	48.7	49	49.3	49.9	52.5	52.5	52.1	51.4	50.5	53.6	54.7	56.1	57.7	58.6	54.7	54.6	54.2	53.4	52.3	52	51.1	50.4	49.8	49.3	56.8	56.2	55.7
23300000	2012	Female	50-54	8	49156	EST	20.9	21.2	21.6	24	25.3	26.6	27.5	28.1	26.3	26.3	26.1	26	25.9	26.9	27.5	27.9	28.2	27.6	29.1	28.6	27.8	26.8	25.8	27.9	27.4	27	26.7	26.5	26.4	26.1	25.8
25000100	2010	Male	50-54	35	37905	FRA	32.7	32.4	31.9	36.1	36.4	37	37.6	38.3	38.2	39.5	40.9	42	42.8	45.7	45.9	46.2	46.8	47.1	50.9	51.8	52.4	53.1	53.7	56.6	56.4	55.8	55	54	53.2	52.1	51.2
25000100	2010	Female	50-54	24	39001	FRA	28.3	27.8	26.8	26	26.1	26.3	26.5	27	38.4	38.3	37.6	36.4	34.6	35.4	34	32.9	32.2	32.1	38.6	38.9	39	38.8	38.2	41.6	39.9	37.9	35.8	33.8	34.6	31.7	29.7
25000100	2011	Male	50-54	42	38154	FRA	32.9	32.7	32.4	35.9	36.1	36.4	37	37.6	36.8	38.2	39.5	40.9	42	45.5	45.7	45.9	46.2	46.8	50.2	50.9	51.8	52.4	53.1	56.5	56.6	56.4	55.8	55	54.6	53.2	52.1
25000100	2011	Female	50-54	12	39235	FRA	28.4	28.3	27.8	26.1	26	26.1	26.3	26.5	37.1	38.4	38.3	37.6	36.4	36.9	35.4	34	32.9	32.2	38.1	38.6	38.9	39	38.8	42.9	41.6	39.9	37.9	35.8	38.1	34.6	31.7
25000200	2010	Male	50-54	35	22369	FRA	32.7	32.4	31.9	36.1	36.4	37	37.6	38.3	38.2	39.5	40.9	42	42.8	45.7	45.9	46.2	46.8	47.1	50.9	51.8	52.4	53.1	53.7	56.6	56.4	55.8	55	54	53.2	52.1	51.2
25000200	2010	Female	50-54	13	23776	FRA	28.3	27.8	26.8	26	26.1	26.3	26.5	27	38.4	38.3	37.6	36.4	34.6	35.4	34	32.9	32.2	32.1	38.6	38.9	39	38.8	38.2	41.6	39.9	37.9	35.8	33.8	34.6	31.7	29.7
25000200	2011	Male	50-54	34	22070	FRA	32.9	32.7	32.4	35.9	36.1	36.4	37	37.6	36.8	38.2	39.5	40.9	42	45.5	45.7	45.9	46.2	46.8	50.2	50.9	51.8	52.4	53.1	56.5	56.6	56.4	55.8	55	54.6	53.2	52.1
25000200	2011	Female	50-54	12	23673	FRA	28.4	28.3	27.8	26.1	26	26.1	26.3	26.5	37.1	38.4	38.3	37.6	36.4	36.9	35.4	34	32.9	32.2	38.1	38.6	38.9	39	38.8	42.9	41.6	39.9	37.9	35.8	38.1	34.6	31.7
25000200	2012	Male	50-54	24	21841	FRA	33	32.9	32.7	35.9	35.9	36.1	36.4	37	35.7	36.8	38.2	39.5	40.9	45.1	45.5	45.7	45.9	46.2	49.6	50.2	50.9	51.8	52.4	56	56.5	56.6	56.4	55.8	56.1	54.6	53.2
25000200	2012	Female	50-54	10	23505	FRA	28.4	28.4	28.3	26.4	26.1	26	26.1	26.3	35.7	37.1	38.4	38.3	37.6	38.4	36.9	35.4	34	32.9	37.9	38.1	38.6	38.9	39	44	42.9	41.6	39.9	37.9	41.8	38.1	34.6
25000400	2010	Male	50-54	17	16683	FRA	32.7	32.4	31.9	36.1	36.4	37	37.6	38.3	38.2	39.5	40.9	42	42.8	45.7	45.9	46.2	46.8	47.1	50.9	51.8	52.4	53.1	53.7	56.6	56.4	55.8	55	54	53.2	52.1	51.2
25000400	2010	Female	50-54	6	17372	FRA	28.3	27.8	26.8	26	26.1	26.3	26.5	27	38.4	38.3	37.6	36.4	34.6	35.4	34	32.9	32.2	32.1	38.6	38.9	39	38.8	38.2	41.6	39.9	37.9	35.8	33.8	34.6	31.7	29.7
25000400	2011	Male	50-54	20	16770	FRA	32.9	32.7	32.4	35.9	36.1	36.4	37	37.6	36.8	38.2	39.5	40.9	42	45.5	45.7	45.9	46.2	46.8	50.2	50.9	51.8	52.4	53.1	56.5	56.6	56.4	55.8	55	54.6	53.2	52.1
25000400	2011	Female	50-54	5	17328	FRA	28.4	28.3	27.8	26.1	26	26.1	26.3	26.5	37.1	38.4	38.3	37.6	36.4	36.9	35.4	34	32.9	32.2	38.1	38.6	38.9	39	38.8	42.9	41.6	39.9	37.9	35.8	38.1	34.6	31.7
25000400	2012	Male	50-54	13	16828	FRA	33	32.9	32.7	35.9	35.9	36.1	36.4	37	35.7	36.8	38.2	39.5	40.9	45.1	45.5	45.7	45.9	46.2	49.6	50.2	50.9	51.8	52.4	56	56.5	56.6	56.4	55.8	56.1	54.6	53.2
25000400	2012	Female	50-54	11	17380	FRA	28.4	28.4	28.3	26.4	26.1	26	26.1	26.3	35.7	37.1	38.4	38.3	37.6	38.4	36.9	35.4	34	32.9	37.9	38.1	38.6	38.9	39	44	42.9	41.6	39.9	37.9	41.8	38.1	34.6
25000500	2010	Male	50-54	17	26382	FRA	32.7	32.4	31.9	36.1	36.4	37	37.6	38.3	38.2	39.5	40.9	42	42.8	45.7	45.9	46.2	46.8	47.1	50.9	51.8	52.4	53.1	53.7	56.6	56.4	55.8	55	54	53.2	52.1	51.2
25000500	2010	Female	50-54	7	27016	FRA	28.3	27.8	26.8	26	26.1	26.3	26.5	27	38.4	38.3	37.6	36.4	34.6	35.4	34	32.9	32.2	32.1	38.6	38.9	39	38.8	38.2	41.6	39.9	37.9	35.8	33.8	34.6	31.7	29.7
25000500	2011	Male	50-54	29	26614	FRA	32.9	32.7	32.4	35.9	36.1	36.4	37	37.6	36.8	38.2	39.5	40.9	42	45.5	45.7	45.9	46.2	46.8	50.2	50.9	51.8	52.4	53.1	56.5	56.6	56.4	55.8	55	54.6	53.2	52.1
25000500	2011	Female	50-54	14	27161	FRA	28.4	28.3	27.8	26.1	26	26.1	26.3	26.5	37.1	38.4	38.3	37.6	36.4	36.9	35.4	34	32.9	32.2	38.1	38.6	38.9	39	38.8	42.9	41.6	39.9	37.9	35.8	38.1	34.6	31.7
25000500	2012	Male	50-54	30	26772	FRA	33	32.9	32.7	35.9	35.9	36.1	36.4	37	35.7	36.8	38.2	39.5	40.9	45.1	45.5	45.7	45.9	46.2	49.6	50.2	50.9	51.8	52.4	56	56.5	56.6	56.4	55.8	56.1	54.6	53.2
25000500	2012	Female	50-54	12	27200	FRA	28.4	28.4	28.3	26.4	26.1	26	26.1	26.3	35.7	37.1	38.4	38.3	37.6	38.4	36.9	35.4	34	32.9	37.9	38.1	38.6	38.9	39	44	42.9	41.6	39.9	37.9	41.8	38.1	34.6
25000600	2010	Male	50-54	22	17858	FRA	32.7	32.4	31.9	36.1	36.4	37	37.6	38.3	38.2	39.5	40.9	42	42.8	45.7	45.9	46.2	46.8	47.1	50.9	51.8	52.4	53.1	53.7	56.6	56.4	55.8	55	54	53.2	52.1	51.2
25000600	2010	Female	50-54	11	17227	FRA	28.3	27.8	26.8	26	26.1	26.3	26.5	27	38.4	38.3	37.6	36.4	34.6	35.4	34	32.9	32.2	32.1	38.6	38.9	39	38.8	38.2	41.6	39.9	37.9	35.8	33.8	34.6	31.7	29.7
25000600	2011	Male	50-54	24	17840	FRA	32.9	32.7	32.4	35.9	36.1	36.4	37	37.6	36.8	38.2	39.5	40.9	42	45.5	45.7	45.9	46.2	46.8	50.2	50.9	51.8	52.4	53.1	56.5	56.6	56.4	55.8	55	54.6	53.2	52.1
25000600	2011	Female	50-54	10	17452	FRA	28.4	28.3	27.8	26.1	26	26.1	26.3	26.5	37.1	38.4	38.3	37.6	36.4	36.9	35.4	34	32.9	32.2	38.1	38.6	38.9	39	38.8	42.9	41.6	39.9	37.9	35.8	38.1	34.6	31.7
25000600	2012	Male	50-54	21	17799	FRA	33	32.9	32.7	35.9	35.9	36.1	36.4	37	35.7	36.8	38.2	39.5	40.9	45.1	45.5	45.7	45.9	46.2	49.6	50.2	50.9	51.8	52.4	56	56.5	56.6	56.4	55.8	56.1	54.6	53.2
25000600	2012	Female	50-54	9	17533	FRA	28.4	28.4	28.3	26.4	26.1	26	26.1	26.3	35.7	37.1	38.4	38.3	37.6	38.4	36.9	35.4	34	32.9	37.9	38.1	38.6	38.9	39	44	42.9	41.6	39.9	37.9	41.8	38.1	34.6
25000700	2010	Male	50-54	41	31139	FRA	32.7	32.4	31.9	36.1	36.4	37	37.6	38.3	38.2	39.5	40.9	42	42.8	45.7	45.9	46.2	46.8	47.1	50.9	51.8	52.4	53.1	53.7	56.6	56.4	55.8	55	54	53.2	52.1	51.2
25000700	2010	Female	50-54	26	34927	FRA	28.3	27.8	26.8	26	26.1	26.3	26.5	27	38.4	38.3	37.6	36.4	34.6	35.4	34	32.9	32.2	32.1	38.6	38.9	39	38.8	38.2	41.6	39.9	37.9	35.8	33.8	34.6	31.7	29.7
25000700	2011	Male	50-54	48	31497	FRA	32.9	32.7	32.4	35.9	36.1	36.4	37	37.6	36.8	38.2	39.5	40.9	42	45.5	45.7	45.9	46.2	46.8	50.2	50.9	51.8	52.4	53.1	56.5	56.6	56.4	55.8	55	54.6	53.2	52.1
25000700	2011	Female	50-54	22	35367	FRA	28.4	28.3	27.8	26.1	26	26.1	26.3	26.5	37.1	38.4	38.3	37.6	36.4	36.9	35.4	34	32.9	32.2	38.1	38.6	38.9	39	38.8	42.9	41.6	39.9	37.9	35.8	38.1	34.6	31.7
25000700	2012	Male	50-54	29	31741	FRA	33	32.9	32.7	35.9	35.9	36.1	36.4	37	35.7	36.8	38.2	39.5	40.9	45.1	45.5	45.7	45.9	46.2	49.6	50.2	50.9	51.8	52.4	56	56.5	56.6	56.4	55.8	56.1	54.6	53.2
25000700	2012	Female	50-54	22	35980	FRA	28.4	28.4	28.3	26.4	26.1	26	26.1	26.3	35.7	37.1	38.4	38.3	37.6	38.4	36.9	35.4	34	32.9	37.9	38.1	38.6	38.9	39	44	42.9	41.6	39.9	37.9	41.8	38.1	34.6
25000800	2010	Male	50-54	34	38540	FRA	32.7	32.4	31.9	36.1	36.4	37	37.6	38.3	38.2	39.5	40.9	42	42.8	45.7	45.9	46.2	46.8	47.1	50.9	51.8	52.4	53.1	53.7	56.6	56.4	55.8	55	54	53.2	52.1	51.2
25000800	2010	Female	50-54	16	39609	FRA	28.3	27.8	26.8	26	26.1	26.3	26.5	27	38.4	38.3	37.6	36.4	34.6	35.4	34	32.9	32.2	32.1	38.6	38.9	39	38.8	38.2	41.6	39.9	37.9	35.8	33.8	34.6	31.7	29.7
25000800	2011	Male	50-54	36	39012	FRA	32.9	32.7	32.4	35.9	36.1	36.4	37	37.6	36.8	38.2	39.5	40.9	42	45.5	45.7	45.9	46.2	46.8	50.2	50.9	51.8	52.4	53.1	56.5	56.6	56.4	55.8	55	54.6	53.2	52.1
25000800	2011	Female	50-54	19	39970	FRA	28.4	28.3	27.8	26.1	26	26.1	26.3	26.5	37.1	38.4	38.3	37.6	36.4	36.9	35.4	34	32.9	32.2	38.1	38.6	38.9	39	38.8	42.9	41.6	39.9	37.9	35.8	38.1	34.6	31.7
25000800	2012	Male	50-54	37	39344	FRA	33	32.9	32.7	35.9	35.9	36.1	36.4	37	35.7	36.8	38.2	39.5	40.9	45.1	45.5	45.7	45.9	46.2	49.6	50.2	50.9	51.8	52.4	56	56.5	56.6	56.4	55.8	56.1	54.6	53.2
25000800	2012	Female	50-54	15	40399	FRA	28.4	28.4	28.3	26.4	26.1	26	26.1	26.3	35.7	37.1	38.4	38.3	37.6	38.4	36.9	35.4	34	32.9	37.9	38.1	38.6	38.9	39	44	42.9	41.6	39.9	37.9	41.8	38.1	34.6
25001200	2010	Male	50-54	18	18150	FRA	32.7	32.4	31.9	36.1	36.4	37	37.6	38.3	38.2	39.5	40.9	42	42.8	45.7	45.9	46.2	46.8	47.1	50.9	51.8	52.4	53.1	53.7	56.6	56.4	55.8	55	54	53.2	52.1	51.2
25001200	2010	Female	50-54	13	19221	FRA	28.3	27.8	26.8	26	26.1	26.3	26.5	27	38.4	38.3	37.6	36.4	34.6	35.4	34	32.9	32.2	32.1	38.6	38.9	39	38.8	38.2	41.6	39.9	37.9	35.8	33.8	34.6	31.7	29.7
25001200	2011	Male	50-54	25	18102	FRA	32.9	32.7	32.4	35.9	36.1	36.4	37	37.6	36.8	38.2	39.5	40.9	42	45.5	45.7	45.9	46.2	46.8	50.2	50.9	51.8	52.4	53.1	56.5	56.6	56.4	55.8	55	54.6	53.2	52.1
25001200	2011	Female	50-54	15	19202	FRA	28.4	28.3	27.8	26.1	26	26.1	26.3	26.5	37.1	38.4	38.3	37.6	36.4	36.9	35.4	34	32.9	32.2	38.1	38.6	38.9	39	38.8	42.9	41.6	39.9	37.9	35.8	38.1	34.6	31.7
25001200	2012	Male	50-54	25	18113	FRA	33	32.9	32.7	35.9	35.9	36.1	36.4	37	35.7	36.8	38.2	39.5	40.9	45.1	45.5	45.7	45.9	46.2	49.6	50.2	50.9	51.8	52.4	56	56.5	56.6	56.4	55.8	56.1	54.6	53.2
25001200	2012	Female	50-54	13	19118	FRA	28.4	28.4	28.3	26.4	26.1	26	26.1	26.3	35.7	37.1	38.4	38.3	37.6	38.4	36.9	35.4	34	32.9	37.9	38.1	38.6	38.9	39	44	42.9	41.6	39.9	37.9	41.8	38.1	34.6
25001400	2010	Male	50-54	48	41268	FRA	32.7	32.4	31.9	36.1	36.4	37	37.6	38.3	38.2	39.5	40.9	42	42.8	45.7	45.9	46.2	46.8	47.1	50.9	51.8	52.4	53.1	53.7	56.6	56.4	55.8	55	54	53.2	52.1	51.2
25001400	2010	Female	50-54	29	42534	FRA	28.3	27.8	26.8	26	26.1	26.3	26.5	27	38.4	38.3	37.6	36.4	34.6	35.4	34	32.9	32.2	32.1	38.6	38.9	39	38.8	38.2	41.6	39.9	37.9	35.8	33.8	34.6	31.7	29.7
25001400	2011	Male	50-54	45	41573	FRA	32.9	32.7	32.4	35.9	36.1	36.4	37	37.6	36.8	38.2	39.5	40.9	42	45.5	45.7	45.9	46.2	46.8	50.2	50.9	51.8	52.4	53.1	56.5	56.6	56.4	55.8	55	54.6	53.2	52.1
25001400	2011	Female	50-54	9	42814	FRA	28.4	28.3	27.8	26.1	26	26.1	26.3	26.5	37.1	38.4	38.3	37.6	36.4	36.9	35.4	34	32.9	32.2	38.1	38.6	38.9	39	38.8	42.9	41.6	39.9	37.9	35.8	38.1	34.6	31.7
25001400	2012	Male	50-54	39	41966	FRA	33	32.9	32.7	35.9	35.9	36.1	36.4	37	35.7	36.8	38.2	39.5	40.9	45.1	45.5	45.7	45.9	46.2	49.6	50.2	50.9	51.8	52.4	56	56.5	56.6	56.4	55.8	56.1	54.6	53.2
25001400	2012	Female	50-54	22	43187	FRA	28.4	28.4	28.3	26.4	26.1	26	26.1	26.3	35.7	37.1	38.4	38.3	37.6	38.4	36.9	35.4	34	32.9	37.9	38.1	38.6	38.9	39	44	42.9	41.6	39.9	37.9	41.8	38.1	34.6
27600200	2010	Male	50-54	57	59674	DEU	30	30.1	30	34.7	34.7	34.5	33.7	33.1	32.4	32.9	33.7	34.6	35.1	39	39.1	39.2	40	40.7	42.9	43.7	44.7	46.2	47.2	53.1	53.4	53.4	53.3	53	45.2	45.4	45.7
27600200	2010	Female	50-54	40	58480	DEU	23.2	23.3	23.3	28.5	28.4	28.1	27.4	26.8	27.2	27.7	28	27.8	27.1	31	30.2	29.5	29.6	29.6	31.9	32.6	33.1	33.9	34.9	38.8	39.2	39.3	39.3	39.2	38.8	38.7	38.8
27600200	2011	Male	50-54	39	59930	DEU	29.8	30	30.1	34.6	34.7	34.7	34.5	33.7	32.5	32.4	32.9	33.7	34.6	38.5	39	39.1	39.2	40	42.4	42.9	43.7	44.7	46.2	52.1	53.1	53.4	53.4	53.3	45	45.2	45.4
27600200	2011	Female	50-54	28	59626	DEU	23	23.2	23.3	28.3	28.5	28.4	28.1	27.4	26.8	27.2	27.7	28	27.8	31.5	31	30.2	29.5	29.6	31.2	31.9	32.6	33.1	33.9	37.7	38.8	39.2	39.3	39.3	38.8	38.8	38.7
27600200	2012	Male	50-54	51	62271	DEU	29.5	29.8	30	34.6	34.6	34.7	34.7	34.5	33.3	32.5	32.4	32.9	33.7	37.7	38.5	39	39.1	39.2	41.8	42.4	42.9	43.7	44.7	50.7	52.1	53.1	53.4	53.4	44.7	45	45.2
27600200	2012	Female	50-54	38	61706	DEU	22.7	23	23.2	28.1	28.3	28.5	28.4	28.1	26.7	26.8	27.2	27.7	28	31.6	31.5	31	30.2	29.5	30.8	31.2	31.9	32.6	33.1	36.6	37.7	38.8	39.2	39.3	38.8	38.8	38.8
27600300	2010	Male	50-54	48	42480	DEU	30	30.1	30	34.7	34.7	34.5	33.7	33.1	32.4	32.9	33.7	34.6	35.1	39	39.1	39.2	40	40.7	42.9	43.7	44.7	46.2	47.2	53.1	53.4	53.4	53.3	53	45.2	45.4	45.7
27600300	2010	Female	50-54	23	41675	DEU	23.2	23.3	23.3	28.5	28.4	28.1	27.4	26.8	27.2	27.7	28	27.8	27.1	31	30.2	29.5	29.6	29.6	31.9	32.6	33.1	33.9	34.9	38.8	39.2	39.3	39.3	39.2	38.8	38.7	38.8
27600300	2011	Male	50-54	30	43235	DEU	29.8	30	30.1	34.6	34.7	34.7	34.5	33.7	32.5	32.4	32.9	33.7	34.6	38.5	39	39.1	39.2	40	42.4	42.9	43.7	44.7	46.2	52.1	53.1	53.4	53.4	53.3	45	45.2	45.4
27600300	2011	Female	50-54	24	42601	DEU	23	23.2	23.3	28.3	28.5	28.4	28.1	27.4	26.8	27.2	27.7	28	27.8	31.5	31	30.2	29.5	29.6	31.2	31.9	32.6	33.1	33.9	37.7	38.8	39.2	39.3	39.3	38.8	38.8	38.7
27600300	2012	Male	50-54	29	44033	DEU	29.5	29.8	30	34.6	34.6	34.7	34.7	34.5	33.3	32.5	32.4	32.9	33.7	37.7	38.5	39	39.1	39.2	41.8	42.4	42.9	43.7	44.7	50.7	52.1	53.1	53.4	53.4	44.7	45	45.2
27600300	2012	Female	50-54	26	43895	DEU	22.7	23	23.2	28.1	28.3	28.5	28.4	28.1	26.7	26.8	27.2	27.7	28	31.6	31.5	31	30.2	29.5	30.8	31.2	31.9	32.6	33.1	36.6	37.7	38.8	39.2	39.3	38.8	38.8	38.8
35200000	2010	Male	50-54	3	10798	ISL	20.8	21.7	22.9	23	24.2	25.4	26.9	28.3	28.9	29.8	30.5	31.4	32.3	34.5	35.9	36.6	36.9	37.3	37.3	37.9	38.9	40	41	42.5	43.8	44.5	44.8	45.2	44.2	45	46
35200000	2010	Female	50-54	5	10410	ISL	17.6	18.9	20.3	19.9	21.1	22.4	23.7	24.9	27.9	29.4	31.1	32.8	34	32.6	33.8	34.5	35	35.7	39.2	39.9	40.5	40.8	41	45.3	45.6	45.4	45.1	44.7	43	43.2	43.6
35200000	2011	Male	50-54	3	10794	ISL	20.1	20.8	21.7	21.6	23	24.2	25.4	26.9	27.8	28.9	29.8	30.5	31.4	32.4	34.5	35.9	36.6	36.9	36.6	37.3	37.9	38.9	40	41.2	42.5	43.8	44.5	44.8	44.1	44.2	45
35200000	2011	Female	50-54	6	10554	ISL	16.4	17.6	18.9	18.7	19.9	21.1	22.4	23.7	26.5	27.9	29.4	31.1	32.8	31.2	32.6	33.8	34.5	35	38.5	39.2	39.9	40.5	40.8	44.9	45.3	45.6	45.4	45.1	43.3	43	43.2
35200000	2012	Male	50-54	3	10718	ISL	19.7	20.1	20.8	20.4	21.6	23	24.2	25.4	26.3	27.8	28.9	29.8	30.5	30.4	32.4	34.5	35.9	36.6	36	36.6	37.3	37.9	38.9	39.9	41.2	42.5	43.8	44.5	43.9	44.1	44.2
35200000	2012	Female	50-54	5	10649	ISL	15.8	16.4	17.6	17.8	18.7	19.9	21.1	22.4	25.1	26.5	27.9	29.4	31.1	29.6	31.2	32.6	33.8	34.5	37.8	38.5	39.2	39.9	40.5	44.2	44.9	45.3	45.6	45.4	43.6	43.3	43
37200000	2010	Male	50-54	58	133694	IRL	21.8	21.6	21.4	22.8	22.6	22.9	23.8	25.1	30.8	33	35.3	37.5	38.6	37.6	38.5	38.9	39.2	39.4	39.1	39.7	40.4	41.1	41.7	42.7	43.5	44.2	44.8	45.1	44.8	44.7	44.4
37200000	2010	Female	50-54	54	133793	IRL	25.1	24.8	24.3	27	26	25.1	24.5	24.1	29.8	31.1	32.4	33.6	34.5	37.3	37.8	37.9	37.9	37.7	39.9	40	40	40.1	40.1	43.5	43.7	43.8	43.6	43.1	42.4	41.5	40.7
37200000	2011	Male	50-54	55	136662	IRL	22	21.8	21.6	22.9	22.8	22.6	22.9	23.8	28.8	30.8	33	35.3	37.5	36.5	37.6	38.5	38.9	39.2	38.5	39.1	39.7	40.4	41.1	41.9	42.7	43.5	44.2	44.8	44.9	44.8	44.7
37200000	2011	Female	50-54	58	137075	IRL	25.4	25.1	24.8	27.5	27	26	25.1	24.5	28.7	29.8	31.1	32.4	33.6	36.5	37.3	37.8	37.9	37.9	39.7	39.9	40	40	40.1	43.2	43.5	43.7	43.8	43.6	43.2	42.4	41.5
37200000	2012	Male	50-54	60	138210	IRL	22.1	22	21.8	23.2	22.9	22.8	22.6	22.9	27.3	28.8	30.8	33	35.3	35.3	36.5	37.6	38.5	38.9	37.8	38.5	39.1	39.7	40.4	41	41.9	42.7	43.5	44.2	44.7	44.9	44.8
37200000	2012	Female	50-54	50	140036	IRL	25.5	25.4	25.1	27.9	27.5	27	26	25.1	27.7	28.7	29.8	31.1	32.4	35.4	36.5	37.3	37.8	37.9	39.3	39.7	39.9	40	40	43.1	43.2	43.5	43.7	43.8	43.7	43.2	42.4
38002000	2010	Male	50-54	12	22647	ITA	29.6	29.8	29.8	32.3	32.5	32.7	32.9	33.4	33.4	33.5	33.7	34.1	34.9	36.7	37.8	38.8	39.7	40.1	38.5	39.5	40.9	42.4	43.9	42.7	43.2	43.6	43.8	44	41.5	42.3	43.1
38002000	2010	Female	50-54	9	23134	ITA	24.7	23.9	22.8	25.3	24.8	24.7	24.9	25	26.9	27.4	27.6	27.8	28.2	30	31	31.6	32	32.2	29.8	31.8	33.9	35.2	35.7	37.4	36.9	36.2	35.4	34.5	31.1	31	30.6
38002000	2011	Male	50-54	11	23082	ITA	29.4	29.6	29.8	32.2	32.3	32.5	32.7	32.9	33.4	33.4	33.5	33.7	34.1	35.8	36.7	37.8	38.8	39.7	37.8	38.5	39.5	40.9	42.4	41.8	42.7	43.2	43.6	43.8	40.7	41.5	42.3
38002000	2011	Female	50-54	8	23950	ITA	25.2	24.7	23.9	26.3	25.3	24.8	24.7	24.9	26.3	26.9	27.4	27.6	27.8	29.1	30	31	31.6	32	28.1	29.8	31.8	33.9	35.2	37.5	37.4	36.9	36.2	35.4	31	31.1	31
38002000	2012	Male	50-54	11	23573	ITA	29.3	29.4	29.6	32.1	32.2	32.3	32.5	32.7	33.2	33.4	33.4	33.5	33.7	35.1	35.8	36.7	37.8	38.8	37.2	37.8	38.5	39.5	40.9	41	41.8	42.7	43.2	43.6	40	40.7	41.5
38002000	2012	Female	50-54	9	24508	ITA	25.6	25.2	24.7	27.4	26.3	25.3	24.8	24.7	25.7	26.3	26.9	27.4	27.6	28.3	29.1	30	31	31.6	26.8	28.1	29.8	31.8	33.9	37	37.5	37.4	36.9	36.2	30.6	31	31.1
38001700	2010	Male	50-54	1	6454	ITA	29.6	29.8	29.8	32.3	32.5	32.7	32.9	33.4	33.4	33.5	33.7	34.1	34.9	36.7	37.8	38.8	39.7	40.1	38.5	39.5	40.9	42.4	43.9	42.7	43.2	43.6	43.8	44	41.5	42.3	43.1
38001700	2010	Female	50-54	4	6453	ITA	24.7	23.9	22.8	25.3	24.8	24.7	24.9	25	26.9	27.4	27.6	27.8	28.2	30	31	31.6	32	32.2	29.8	31.8	33.9	35.2	35.7	37.4	36.9	36.2	35.4	34.5	31.1	31	30.6
38001700	2011	Male	50-54	3	6358	ITA	29.4	29.6	29.8	32.2	32.3	32.5	32.7	32.9	33.4	33.4	33.5	33.7	34.1	35.8	36.7	37.8	38.8	39.7	37.8	38.5	39.5	40.9	42.4	41.8	42.7	43.2	43.6	43.8	40.7	41.5	42.3
38001700	2011	Female	50-54	1	6516	ITA	25.2	24.7	23.9	26.3	25.3	24.8	24.7	24.9	26.3	26.9	27.4	27.6	27.8	29.1	30	31	31.6	32	28.1	29.8	31.8	33.9	35.2	37.5	37.4	36.9	36.2	35.4	31	31.1	31
38001700	2012	Male	50-54	2	6467	ITA	29.3	29.4	29.6	32.1	32.2	32.3	32.5	32.7	33.2	33.4	33.4	33.5	33.7	35.1	35.8	36.7	37.8	38.8	37.2	37.8	38.5	39.5	40.9	41	41.8	42.7	43.2	43.6	40	40.7	41.5
38001700	2012	Female	50-54	3	6606	ITA	25.6	25.2	24.7	27.4	26.3	25.3	24.8	24.7	25.7	26.3	26.9	27.4	27.6	28.3	29.1	30	31	31.6	26.8	28.1	29.8	31.8	33.9	37	37.5	37.4	36.9	36.2	30.6	31	31.1
38001600	2010	Male	50-54	12	17489	ITA	29.6	29.8	29.8	32.3	32.5	32.7	32.9	33.4	33.4	33.5	33.7	34.1	34.9	36.7	37.8	38.8	39.7	40.1	38.5	39.5	40.9	42.4	43.9	42.7	43.2	43.6	43.8	44	41.5	42.3	43.1
38001600	2010	Female	50-54	4	18841	ITA	24.7	23.9	22.8	25.3	24.8	24.7	24.9	25	26.9	27.4	27.6	27.8	28.2	30	31	31.6	32	32.2	29.8	31.8	33.9	35.2	35.7	37.4	36.9	36.2	35.4	34.5	31.1	31	30.6
38001600	2011	Male	50-54	13	18063	ITA	29.4	29.6	29.8	32.2	32.3	32.5	32.7	32.9	33.4	33.4	33.5	33.7	34.1	35.8	36.7	37.8	38.8	39.7	37.8	38.5	39.5	40.9	42.4	41.8	42.7	43.2	43.6	43.8	40.7	41.5	42.3
38001600	2011	Female	50-54	8	19286	ITA	25.2	24.7	23.9	26.3	25.3	24.8	24.7	24.9	26.3	26.9	27.4	27.6	27.8	29.1	30	31	31.6	32	28.1	29.8	31.8	33.9	35.2	37.5	37.4	36.9	36.2	35.4	31	31.1	31
38001600	2012	Male	50-54	16	18654	ITA	29.3	29.4	29.6	32.1	32.2	32.3	32.5	32.7	33.2	33.4	33.4	33.5	33.7	35.1	35.8	36.7	37.8	38.8	37.2	37.8	38.5	39.5	40.9	41	41.8	42.7	43.2	43.6	40	40.7	41.5
38001600	2012	Female	50-54	9	19800	ITA	25.6	25.2	24.7	27.4	26.3	25.3	24.8	24.7	25.7	26.3	26.9	27.4	27.6	28.3	29.1	30	31	31.6	26.8	28.1	29.8	31.8	33.9	37	37.5	37.4	36.9	36.2	30.6	31	31.1
38000500	2010	Male	50-54	8	14094	ITA	29.6	29.8	29.8	32.3	32.5	32.7	32.9	33.4	33.4	33.5	33.7	34.1	34.9	36.7	37.8	38.8	39.7	40.1	38.5	39.5	40.9	42.4	43.9	42.7	43.2	43.6	43.8	44	41.5	42.3	43.1
38000500	2010	Female	50-54	6	14650	ITA	24.7	23.9	22.8	25.3	24.8	24.7	24.9	25	26.9	27.4	27.6	27.8	28.2	30	31	31.6	32	32.2	29.8	31.8	33.9	35.2	35.7	37.4	36.9	36.2	35.4	34.5	31.1	31	30.6
38000500	2011	Male	50-54	3	14488	ITA	29.4	29.6	29.8	32.2	32.3	32.5	32.7	32.9	33.4	33.4	33.5	33.7	34.1	35.8	36.7	37.8	38.8	39.7	37.8	38.5	39.5	40.9	42.4	41.8	42.7	43.2	43.6	43.8	40.7	41.5	42.3
38000500	2011	Female	50-54	3	14943	ITA	25.2	24.7	23.9	26.3	25.3	24.8	24.7	24.9	26.3	26.9	27.4	27.6	27.8	29.1	30	31	31.6	32	28.1	29.8	31.8	33.9	35.2	37.5	37.4	36.9	36.2	35.4	31	31.1	31
38000500	2012	Male	50-54	4	15052	ITA	29.3	29.4	29.6	32.1	32.2	32.3	32.5	32.7	33.2	33.4	33.4	33.5	33.7	35.1	35.8	36.7	37.8	38.8	37.2	37.8	38.5	39.5	40.9	41	41.8	42.7	43.2	43.6	40	40.7	41.5
38000500	2012	Female	50-54	5	15554	ITA	25.6	25.2	24.7	27.4	26.3	25.3	24.8	24.7	25.7	26.3	26.9	27.4	27.6	28.3	29.1	30	31	31.6	26.8	28.1	29.8	31.8	33.9	37	37.5	37.4	36.9	36.2	30.6	31	31.1
38000700	2010	Male	50-54	16	41510	ITA	29.6	29.8	29.8	32.3	32.5	32.7	32.9	33.4	33.4	33.5	33.7	34.1	34.9	36.7	37.8	38.8	39.7	40.1	38.5	39.5	40.9	42.4	43.9	42.7	43.2	43.6	43.8	44	41.5	42.3	43.1
38000700	2010	Female	50-54	26	42838	ITA	24.7	23.9	22.8	25.3	24.8	24.7	24.9	25	26.9	27.4	27.6	27.8	28.2	30	31	31.6	32	32.2	29.8	31.8	33.9	35.2	35.7	37.4	36.9	36.2	35.4	34.5	31.1	31	30.6
38000700	2011	Male	50-54	16	42829	ITA	29.4	29.6	29.8	32.2	32.3	32.5	32.7	32.9	33.4	33.4	33.5	33.7	34.1	35.8	36.7	37.8	38.8	39.7	37.8	38.5	39.5	40.9	42.4	41.8	42.7	43.2	43.6	43.8	40.7	41.5	42.3
38000700	2011	Female	50-54	12	44262	ITA	25.2	24.7	23.9	26.3	25.3	24.8	24.7	24.9	26.3	26.9	27.4	27.6	27.8	29.1	30	31	31.6	32	28.1	29.8	31.8	33.9	35.2	37.5	37.4	36.9	36.2	35.4	31	31.1	31
38000700	2012	Male	50-54	15	43875	ITA	29.3	29.4	29.6	32.1	32.2	32.3	32.5	32.7	33.2	33.4	33.4	33.5	33.7	35.1	35.8	36.7	37.8	38.8	37.2	37.8	38.5	39.5	40.9	41	41.8	42.7	43.2	43.6	40	40.7	41.5
38000700	2012	Female	50-54	24	45652	ITA	25.6	25.2	24.7	27.4	26.3	25.3	24.8	24.7	25.7	26.3	26.9	27.4	27.6	28.3	29.1	30	31	31.6	26.8	28.1	29.8	31.8	33.9	37	37.5	37.4	36.9	36.2	30.6	31	31.1
38000600	2010	Male	50-54	3	9483	ITA	29.6	29.8	29.8	32.3	32.5	32.7	32.9	33.4	33.4	33.5	33.7	34.1	34.9	36.7	37.8	38.8	39.7	40.1	38.5	39.5	40.9	42.4	43.9	42.7	43.2	43.6	43.8	44	41.5	42.3	43.1
38000600	2010	Female	50-54	0	9975	ITA	24.7	23.9	22.8	25.3	24.8	24.7	24.9	25	26.9	27.4	27.6	27.8	28.2	30	31	31.6	32	32.2	29.8	31.8	33.9	35.2	35.7	37.4	36.9	36.2	35.4	34.5	31.1	31	30.6
38000600	2011	Male	50-54	9	9928	ITA	29.4	29.6	29.8	32.2	32.3	32.5	32.7	32.9	33.4	33.4	33.5	33.7	34.1	35.8	36.7	37.8	38.8	39.7	37.8	38.5	39.5	40.9	42.4	41.8	42.7	43.2	43.6	43.8	40.7	41.5	42.3
38000600	2011	Female	50-54	2	10496	ITA	25.2	24.7	23.9	26.3	25.3	24.8	24.7	24.9	26.3	26.9	27.4	27.6	27.8	29.1	30	31	31.6	32	28.1	29.8	31.8	33.9	35.2	37.5	37.4	36.9	36.2	35.4	31	31.1	31
38000600	2012	Male	50-54	4	9943	ITA	29.3	29.4	29.6	32.1	32.2	32.3	32.5	32.7	33.2	33.4	33.4	33.5	33.7	35.1	35.8	36.7	37.8	38.8	37.2	37.8	38.5	39.5	40.9	41	41.8	42.7	43.2	43.6	40	40.7	41.5
38000600	2012	Female	50-54	2	10509	ITA	25.6	25.2	24.7	27.4	26.3	25.3	24.8	24.7	25.7	26.3	26.9	27.4	27.6	28.3	29.1	30	31	31.6	26.8	28.1	29.8	31.8	33.9	37	37.5	37.4	36.9	36.2	30.6	31	31.1
38002200	2010	Male	50-54	10	13037	ITA	29.6	29.8	29.8	32.3	32.5	32.7	32.9	33.4	33.4	33.5	33.7	34.1	34.9	36.7	37.8	38.8	39.7	40.1	38.5	39.5	40.9	42.4	43.9	42.7	43.2	43.6	43.8	44	41.5	42.3	43.1
38002200	2010	Female	50-54	3	13834	ITA	24.7	23.9	22.8	25.3	24.8	24.7	24.9	25	26.9	27.4	27.6	27.8	28.2	30	31	31.6	32	32.2	29.8	31.8	33.9	35.2	35.7	37.4	36.9	36.2	35.4	34.5	31.1	31	30.6
38002200	2011	Male	50-54	6	13190	ITA	29.4	29.6	29.8	32.2	32.3	32.5	32.7	32.9	33.4	33.4	33.5	33.7	34.1	35.8	36.7	37.8	38.8	39.7	37.8	38.5	39.5	40.9	42.4	41.8	42.7	43.2	43.6	43.8	40.7	41.5	42.3
38002200	2011	Female	50-54	5	13955	ITA	25.2	24.7	23.9	26.3	25.3	24.8	24.7	24.9	26.3	26.9	27.4	27.6	27.8	29.1	30	31	31.6	32	28.1	29.8	31.8	33.9	35.2	37.5	37.4	36.9	36.2	35.4	31	31.1	31
38001900	2010	Male	50-54	33	88313	ITA	29.6	29.8	29.8	32.3	32.5	32.7	32.9	33.4	33.4	33.5	33.7	34.1	34.9	36.7	37.8	38.8	39.7	40.1	38.5	39.5	40.9	42.4	43.9	42.7	43.2	43.6	43.8	44	41.5	42.3	43.1
38001900	2010	Female	50-54	24	89744	ITA	24.7	23.9	22.8	25.3	24.8	24.7	24.9	25	26.9	27.4	27.6	27.8	28.2	30	31	31.6	32	32.2	29.8	31.8	33.9	35.2	35.7	37.4	36.9	36.2	35.4	34.5	31.1	31	30.6
44000000	2010	Male	50-54	79	109091	LTU	43.3	43.2	43	52.1	50.5	49.5	48.4	48.2	50.6	50	49.2	48.2	46.8	53.2	52.4	51.1	49.6	48.4	47.2	46.4	46.1	46.1	46.1	46	46	45.9	45.9	45.9	44.3	44.2	44
44000000	2010	Female	50-54	16	127715	LTU	14.9	15	14.9	15	15.2	15.3	14.8	14	17	16.7	16.2	15.2	14	14.4	13.2	12.5	11.9	11.7	12.7	12.6	12.7	12.9	13	14.2	14.2	14.3	14.5	14.6	12.2	12.3	12.4
44000000	2011	Male	50-54	77	108902	LTU	43.3	43.3	43.2	54	52.1	50.5	49.5	48.4	51.5	50.6	50	49.2	48.2	53.5	53.2	52.4	51.1	49.6	48.3	47.2	46.4	46.1	46.1	46.1	46	46	45.9	45.9	44.4	44.3	44.2
44000000	2011	Female	50-54	19	125306	LTU	14.8	14.9	15	14.8	15	15.2	15.3	14.8	17.1	17	16.7	16.2	15.2	15.5	14.4	13.2	12.5	11.9	12.9	12.7	12.6	12.7	12.9	14.1	14.2	14.2	14.3	14.5	12.2	12.2	12.3
44000000	2012	Male	50-54	74	110854	LTU	43.3	43.3	43.3	56.1	54	52.1	50.5	49.5	52.5	51.5	50.6	50	49.2	53.3	53.5	53.2	52.4	51.1	49.7	48.3	47.2	46.4	46.1	46.1	46.1	46	46	45.9	44.5	44.4	44.3
44000000	2012	Female	50-54	19	127045	LTU	14.7	14.8	14.9	14.7	14.8	15	15.2	15.3	17	17.1	17	16.7	16.2	16.7	15.5	14.4	13.2	12.5	13.2	12.9	12.7	12.6	12.7	14	14.1	14.2	14.2	14.3	12.1	12.2	12.2
47000000	2010	Male	50-54	6	15173	MLT	31.1	30.9	30.1	32.7	34	35.4	36.8	38.2	38.2	39.2	40.1	41	41.9	41.4	42.4	42.7	43	43.2	38.1	38.2	38.3	38.2	38.1	44.2	43.6	42.9	42.2	41.6	32.1	31.7	31.6
47000000	2010	Female	50-54	9	15085	MLT	22.4	22.2	21.8	21.4	20.8	20.2	20.3	20.6	24.4	25	25.4	25.8	26.3	29.4	30.1	30.1	30.2	30.2	27.7	27.6	27.4	27.1	26.9	29.6	29.3	29	28.8	28.5	31.9	31.9	31.8
47000000	2011	Male	50-54	3	15292	MLT	31.4	31.1	30.9	31.7	32.7	34	35.4	36.8	36.3	38.2	39.2	40.1	41	40.6	41.4	42.4	42.7	43	37.9	38.1	38.2	38.3	38.2	44.7	44.2	43.6	42.9	42.2	32.6	32.1	31.7
47000000	2011	Female	50-54	2	15304	MLT	22.6	22.4	22.2	22.1	21.4	20.8	20.2	20.3	23	24.4	25	25.4	25.8	28.8	29.4	30.1	30.1	30.2	27.9	27.7	27.6	27.4	27.1	29.7	29.6	29.3	29	28.8	32.1	31.9	31.9
47000000	2012	Male	50-54	4	15156	MLT	31.8	31.4	31.1	31.7	31.7	32.7	34	35.4	34.4	36.3	38.2	39.2	40.1	39.9	40.6	41.4	42.4	42.7	37.7	37.9	38.1	38.2	38.3	45.1	44.7	44.2	43.6	42.9	33.1	32.6	32.1
47000000	2012	Female	50-54	4	15190	MLT	22.9	22.6	22.4	22.7	22.1	21.4	20.8	20.2	21.9	23	24.4	25	25.4	28.4	28.8	29.4	30.1	30.1	28	27.9	27.7	27.6	27.4	29.7	29.7	29.6	29.3	29	32.3	32.1	31.9
52800000	2010	Male	50-54	329	596039	NLD	28.5	29.5	30.7	26.5	27.6	28.9	30.2	31.4	27.7	29	30.5	32.2	33.3	36	35.8	35.7	35.7	35.8	33.5	33.9	34.4	34.9	35	33.2	33.3	33.6	34	34.5	36.3	36.9	37.6
52800000	2010	Female	50-54	372	590803	NLD	27.6	28	28.6	28.3	29.4	30.3	30.8	30.8	31.5	32.1	32.5	32.4	31.8	31.2	31.6	31.5	31.2	31.1	30.1	30.2	30.1	30	30.1	34	34.2	34.4	34.5	34.7	35	34.9	34.8
52800000	2011	Male	50-54	344	605891	NLD	27.9	28.5	29.5	25.7	26.5	27.6	28.9	30.2	26.5	27.7	29	30.5	32.2	36.1	36	35.8	35.7	35.7	33.7	33.5	33.9	34.4	34.9	33.4	33.2	33.3	33.6	34	35.8	36.3	36.9
52800000	2011	Female	50-54	416	600489	NLD	27.4	27.6	28	27.2	28.3	29.4	30.3	30.8	30.2	31.5	32.1	32.5	32.4	30.6	31.2	31.6	31.5	31.2	30.1	30.1	30.2	30.1	30	33.5	34	34.2	34.4	34.5	35.1	35	34.9
52800000	2012	Male	50-54	290	615310	NLD	27.4	27.9	28.5	25.3	25.7	26.5	27.6	28.9	25.7	26.5	27.7	29	30.5	35.9	36.1	36	35.8	35.7	34.6	33.7	33.5	33.9	34.4	33.6	33.4	33.2	33.3	33.6	35.2	35.8	36.3
52800000	2012	Female	50-54	417	610367	NLD	27.2	27.4	27.6	26.3	27.2	28.3	29.4	30.3	28.4	30.2	31.5	32.1	32.5	29.6	30.6	31.2	31.6	31.5	30.1	30.1	30.1	30.2	30.1	33	33.5	34	34.2	34.4	34.7	35.1	35
57800000	2010	Male	50-54	69	163028	NOR	23.5	24	24.6	27.6	28.7	30	31.4	32.9	28.3	29.9	31.5	33.2	34.6	37.2	38.4	39.4	40.4	41.4	40.5	41	41.4	41.9	42.3	43.3	43.8	44	44.1	44.2	39.9	40.2	40.4
57800000	2010	Female	50-54	64	156701	NOR	23.1	23.6	24.3	28.8	30	31.4	32.8	34.2	30.4	31.6	32.8	33.7	34.5	36.7	38	38.8	39.6	40.3	39.9	40.4	40.6	40.7	40.9	45.7	45.9	46.1	46	45.8	40.8	41.5	41.8
57800000	2011	Male	50-54	51	164569	NOR	23.2	23.5	24	26.7	27.6	28.7	30	31.4	27	28.3	29.9	31.5	33.2	35.9	37.2	38.4	39.4	40.4	39.8	40.5	41	41.4	41.9	42.7	43.3	43.8	44	44.1	39.4	39.9	40.2
57800000	2011	Female	50-54	50	157317	NOR	22.7	23.1	23.6	27.8	28.8	30	31.4	32.8	29.3	30.4	31.6	32.8	33.7	35.4	36.7	38	38.8	39.6	39	39.9	40.4	40.6	40.7	45.3	45.7	45.9	46.1	46	40.1	40.8	41.5
57800000	2012	Male	50-54	59	166543	NOR	23.2	23.2	23.5	26	26.7	27.6	28.7	30	25.8	27	28.3	29.9	31.5	34.3	35.9	37.2	38.4	39.4	39.1	39.8	40.5	41	41.4	42.1	42.7	43.3	43.8	44	38.9	39.4	39.9
57800000	2012	Female	50-54	56	158251	NOR	22.5	22.7	23.1	27	27.8	28.8	30	31.4	28	29.3	30.4	31.6	32.8	34.2	35.4	36.7	38	38.8	37.9	39	39.9	40.4	40.6	44.9	45.3	45.7	45.9	46.1	39.3	40.1	40.8
61600700	2010	Male	50-54	47	50976	POL	41.2	41.2	40.8	40.5	40.7	41.2	41.9	42.9	42.6	43.3	44.1	45.2	46.3	54.5	55.6	56.3	56.6	56.6	57.7	57.7	57.7	57.6	58	51.5	51.6	51.7	52	52.4	80.7	80.3	80.2
61600700	2010	Female	50-54	14	50397	POL	36.3	37.6	38.8	37.4	37	36.1	34.7	33.1	34.6	33.8	33.2	32.7	32.3	35.7	35.3	34.6	33.5	32.4	32.6	32.3	32.5	32.6	33	30.2	31	31.8	32.8	33.7	54.1	54.9	55.3
61600700	2011	Male	50-54	40	49385	POL	40.9	41.2	41.2	40.9	40.5	40.7	41.2	41.9	42	42.6	43.3	44.1	45.2	53	54.5	55.6	56.3	56.6	57.6	57.7	57.7	57.7	57.6	51	51.5	51.6	51.7	52	80.7	80.7	80.3
61600700	2011	Female	50-54	14	48906	POL	35.1	36.3	37.6	37.3	37.4	37	36.1	34.7	35.3	34.6	33.8	33.2	32.7	36.2	35.7	35.3	34.6	33.5	33.4	32.6	32.3	32.5	32.6	30	30.2	31	31.8	32.8	52.4	54.1	54.9
61600700	2012	Male	50-54	32	47300	POL	40.6	40.9	41.2	41.6	40.9	40.5	40.7	41.2	41.5	42	42.6	43.3	44.1	51.3	53	54.5	55.6	56.3	57.5	57.6	57.7	57.7	57.7	50.1	51	51.5	51.6	51.7	80.7	80.7	80.7
61600700	2012	Female	50-54	19	47046	POL	34.1	35.1	36.3	37	37.3	37.4	37	36.1	35.9	35.3	34.6	33.8	33.2	36.6	36.2	35.7	35.3	34.6	34.4	33.4	32.6	32.3	32.5	30	30	30.2	31	31.8	50.3	52.4	54.1
70300000	2010	Male	50-54	174	193067	SVK	38.5	38.9	40.5	38.6	40.7	42.8	44.6	46.3	45.9	46.3	46.5	46.5	46.7	41.1	41.3	41.3	41.3	41.3	40.1	39.9	39.8	39.7	39.8	38.3	38.3	38.4	38.4	38.4	37.3	37.3	37.3
70300000	2010	Female	50-54	61	199822	SVK	15.7	15.6	15.9	23.1	25	26.7	27.8	28.6	17.5	17.5	17.6	17.7	17.9	17.9	17.8	18	18.1	18.3	19.3	19.4	19.4	19.5	19.5	18.2	18.2	18.3	18.3	18.3	22.7	22.7	22.8
70500000	2010	Male	50-54	64	78898	SVN	27.7	27.5	26.7	30.5	30	29.5	29.2	28.9	20.2	20.3	20.5	20.7	20.9	37.7	38.4	38.8	39.1	39.4	38.2	38.5	38.9	39.3	40	44.6	45.3	46	46.6	47.2	53.9	54.5	55.1
70500000	2010	Female	50-54	33	75639	SVN	17.2	17.4	18.1	25.8	26.2	26.9	27.3	27.7	34.5	35.2	35.9	36.4	37	23.9	24	24.5	24.9	25.4	27.4	27.5	27.5	27.6	27.8	18.4	18.8	19.1	19.3	19.5	32.1	32.3	32.4
70500000	2011	Male	50-54	58	77810	SVN	27.8	27.7	27.5	31.4	30.5	30	29.5	29.2	20.4	20.2	20.3	20.5	20.7	37.1	37.7	38.4	38.8	39.1	37.8	38.2	38.5	38.9	39.3	44	44.6	45.3	46	46.6	53.3	53.9	54.5
70500000	2011	Female	50-54	32	75362	SVN	17.2	17.2	17.4	26	25.8	26.2	26.9	27.3	33.5	34.5	35.2	35.9	36.4	23.7	23.9	24	24.5	24.9	27.4	27.4	27.5	27.5	27.6	18.1	18.4	18.8	19.1	19.3	31.9	32.1	32.3
70500000	2012	Male	50-54	58	77379	SVN	28	27.8	27.7	32.6	31.4	30.5	30	29.5	21.2	20.4	20.2	20.3	20.5	36.4	37.1	37.7	38.4	38.8	37.3	37.8	38.2	38.5	38.9	43.4	44	44.6	45.3	46	52.7	53.3	53.9
70500000	2012	Female	50-54	36	74997	SVN	17.3	17.2	17.2	26.3	26	25.8	26.2	26.9	31.7	33.5	34.5	35.2	35.9	23.5	23.7	23.9	24	24.5	27.2	27.4	27.4	27.5	27.5	17.7	18.1	18.4	18.8	19.1	31.6	31.9	32.1
72400200	2010	Male	50-54	76	78928	ESP	35.4	35.7	35.9	37.1	37.8	38.7	39.4	40.3	44.2	45.5	46.4	46.8	46.8	53.3	54.2	54.9	55.6	55.8	55.2	55.9	56.3	56.4	56.2	58.8	58.6	58.2	57.7	57.2	53	52.7	52.5
72400200	2010	Female	50-54	39	81631	ESP	26.5	26.7	26.7	32.1	31.6	30.5	28.7	26.7	39.1	38.4	37.2	35.9	34.5	38.2	38.5	38.8	38.9	38.6	43.8	44.1	43.6	42.4	40.7	48	47.6	47.3	47.1	47	46	46	46.1
72400200	2011	Male	50-54	86	80564	ESP	35	35.4	35.7	36.5	37.1	37.8	38.7	39.4	42.3	44.2	45.5	46.4	46.8	52.5	53.3	54.2	54.9	55.6	54.4	55.2	55.9	56.3	56.4	58.6	58.8	58.6	58.2	57.7	53.3	53	52.7
72400200	2011	Female	50-54	38	83475	ESP	26.2	26.5	26.7	32.3	32.1	31.6	30.5	28.7	39	39.1	38.4	37.2	35.9	38.1	38.2	38.5	38.8	38.9	43	43.8	44.1	43.6	42.4	48.4	48	47.6	47.3	47.1	46.1	46	46
72400200	2012	Male	50-54	87	82210	ESP	34.6	35	35.4	36.1	36.5	37.1	37.8	38.7	40.5	42.3	44.2	45.5	46.4	51.6	52.5	53.3	54.2	54.9	53.6	54.4	55.2	55.9	56.3	58.5	58.6	58.8	58.6	58.2	53.6	53.3	53
72400200	2012	Female	50-54	40	85333	ESP	25.6	26.2	26.5	32.3	32.3	32.1	31.6	30.5	38.7	39	39.1	38.4	37.2	38.3	38.1	38.2	38.5	38.8	42.2	43	43.8	44.1	43.6	49.2	48.4	48	47.6	47.3	46.3	46.1	46
72400300	2010	Male	50-54	22	26292	ESP	35.4	35.7	35.9	37.1	37.8	38.7	39.4	40.3	44.2	45.5	46.4	46.8	46.8	53.3	54.2	54.9	55.6	55.8	55.2	55.9	56.3	56.4	56.2	58.8	58.6	58.2	57.7	57.2	53	52.7	52.5
72400300	2010	Female	50-54	8	25192	ESP	26.5	26.7	26.7	32.1	31.6	30.5	28.7	26.7	39.1	38.4	37.2	35.9	34.5	38.2	38.5	38.8	38.9	38.6	43.8	44.1	43.6	42.4	40.7	48	47.6	47.3	47.1	47	46	46	46.1
72400300	2011	Male	50-54	22	26942	ESP	35	35.4	35.7	36.5	37.1	37.8	38.7	39.4	42.3	44.2	45.5	46.4	46.8	52.5	53.3	54.2	54.9	55.6	54.4	55.2	55.9	56.3	56.4	58.6	58.8	58.6	58.2	57.7	53.3	53	52.7
72400300	2011	Female	50-54	10	25831	ESP	26.2	26.5	26.7	32.3	32.1	31.6	30.5	28.7	39	39.1	38.4	37.2	35.9	38.1	38.2	38.5	38.8	38.9	43	43.8	44.1	43.6	42.4	48.4	48	47.6	47.3	47.1	46.1	46	46
72400300	2012	Male	50-54	24	27377	ESP	34.6	35	35.4	36.1	36.5	37.1	37.8	38.7	40.5	42.3	44.2	45.5	46.4	51.6	52.5	53.3	54.2	54.9	53.6	54.4	55.2	55.9	56.3	58.5	58.6	58.8	58.6	58.2	53.6	53.3	53
72400300	2012	Female	50-54	14	26439	ESP	25.6	26.2	26.5	32.3	32.3	32.1	31.6	30.5	38.7	39	39.1	38.4	37.2	38.3	38.1	38.2	38.5	38.8	42.2	43	43.8	44.1	43.6	49.2	48.4	48	47.6	47.3	46.3	46.1	46
72400400	2010	Male	50-54	24	30147	ESP	35.4	35.7	35.9	37.1	37.8	38.7	39.4	40.3	44.2	45.5	46.4	46.8	46.8	53.3	54.2	54.9	55.6	55.8	55.2	55.9	56.3	56.4	56.2	58.8	58.6	58.2	57.7	57.2	53	52.7	52.5
72400400	2010	Female	50-54	6	30206	ESP	26.5	26.7	26.7	32.1	31.6	30.5	28.7	26.7	39.1	38.4	37.2	35.9	34.5	38.2	38.5	38.8	38.9	38.6	43.8	44.1	43.6	42.4	40.7	48	47.6	47.3	47.1	47	46	46	46.1
72400400	2011	Male	50-54	10	31405	ESP	35	35.4	35.7	36.5	37.1	37.8	38.7	39.4	42.3	44.2	45.5	46.4	46.8	52.5	53.3	54.2	54.9	55.6	54.4	55.2	55.9	56.3	56.4	58.6	58.8	58.6	58.2	57.7	53.3	53	52.7
72400400	2011	Female	50-54	18	31488	ESP	26.2	26.5	26.7	32.3	32.1	31.6	30.5	28.7	39	39.1	38.4	37.2	35.9	38.1	38.2	38.5	38.8	38.9	43	43.8	44.1	43.6	42.4	48.4	48	47.6	47.3	47.1	46.1	46	46
72400400	2012	Male	50-54	24	32171	ESP	34.6	35	35.4	36.1	36.5	37.1	37.8	38.7	40.5	42.3	44.2	45.5	46.4	51.6	52.5	53.3	54.2	54.9	53.6	54.4	55.2	55.9	56.3	58.5	58.6	58.8	58.6	58.2	53.6	53.3	53
72400400	2012	Female	50-54	9	32361	ESP	25.6	26.2	26.5	32.3	32.3	32.1	31.6	30.5	38.7	39	39.1	38.4	37.2	38.3	38.1	38.2	38.5	38.8	42.2	43	43.8	44.1	43.6	49.2	48.4	48	47.6	47.3	46.3	46.1	46
72400500	2010	Male	50-54	39	44437	ESP	35.4	35.7	35.9	37.1	37.8	38.7	39.4	40.3	44.2	45.5	46.4	46.8	46.8	53.3	54.2	54.9	55.6	55.8	55.2	55.9	56.3	56.4	56.2	58.8	58.6	58.2	57.7	57.2	53	52.7	52.5
72400500	2010	Female	50-54	12	43868	ESP	26.5	26.7	26.7	32.1	31.6	30.5	28.7	26.7	39.1	38.4	37.2	35.9	34.5	38.2	38.5	38.8	38.9	38.6	43.8	44.1	43.6	42.4	40.7	48	47.6	47.3	47.1	47	46	46	46.1
72400600	2010	Male	50-54	12	21580	ESP	35.4	35.7	35.9	37.1	37.8	38.7	39.4	40.3	44.2	45.5	46.4	46.8	46.8	53.3	54.2	54.9	55.6	55.8	55.2	55.9	56.3	56.4	56.2	58.8	58.6	58.2	57.7	57.2	53	52.7	52.5
72400600	2010	Female	50-54	9	20695	ESP	26.5	26.7	26.7	32.1	31.6	30.5	28.7	26.7	39.1	38.4	37.2	35.9	34.5	38.2	38.5	38.8	38.9	38.6	43.8	44.1	43.6	42.4	40.7	48	47.6	47.3	47.1	47	46	46	46.1
72400900	2010	Male	50-54	9	13074	ESP	35.4	35.7	35.9	37.1	37.8	38.7	39.4	40.3	44.2	45.5	46.4	46.8	46.8	53.3	54.2	54.9	55.6	55.8	55.2	55.9	56.3	56.4	56.2	58.8	58.6	58.2	57.7	57.2	53	52.7	52.5
72400900	2010	Female	50-54	0	12500	ESP	26.5	26.7	26.7	32.1	31.6	30.5	28.7	26.7	39.1	38.4	37.2	35.9	34.5	38.2	38.5	38.8	38.9	38.6	43.8	44.1	43.6	42.4	40.7	48	47.6	47.3	47.1	47	46	46	46.1
72401000	2010	Male	50-54	15	25065	ESP	35.4	35.7	35.9	37.1	37.8	38.7	39.4	40.3	44.2	45.5	46.4	46.8	46.8	53.3	54.2	54.9	55.6	55.8	55.2	55.9	56.3	56.4	56.2	58.8	58.6	58.2	57.7	57.2	53	52.7	52.5
72401000	2010	Female	50-54	7	24130	ESP	26.5	26.7	26.7	32.1	31.6	30.5	28.7	26.7	39.1	38.4	37.2	35.9	34.5	38.2	38.5	38.8	38.9	38.6	43.8	44.1	43.6	42.4	40.7	48	47.6	47.3	47.1	47	46	46	46.1
72401000	2011	Male	50-54	21	25800	ESP	35	35.4	35.7	36.5	37.1	37.8	38.7	39.4	42.3	44.2	45.5	46.4	46.8	52.5	53.3	54.2	54.9	55.6	54.4	55.2	55.9	56.3	56.4	58.6	58.8	58.6	58.2	57.7	53.3	53	52.7
72401000	2011	Female	50-54	7	24780	ESP	26.2	26.5	26.7	32.3	32.1	31.6	30.5	28.7	39	39.1	38.4	37.2	35.9	38.1	38.2	38.5	38.8	38.9	43	43.8	44.1	43.6	42.4	48.4	48	47.6	47.3	47.1	46.1	46	46
72401000	2012	Male	50-54	19	26447	ESP	34.6	35	35.4	36.1	36.5	37.1	37.8	38.7	40.5	42.3	44.2	45.5	46.4	51.6	52.5	53.3	54.2	54.9	53.6	54.4	55.2	55.9	56.3	58.5	58.6	58.8	58.6	58.2	53.6	53.3	53
72401000	2012	Female	50-54	5	25278	ESP	25.6	26.2	26.5	32.3	32.3	32.1	31.6	30.5	38.7	39	39.1	38.4	37.2	38.3	38.1	38.2	38.5	38.8	42.2	43	43.8	44.1	43.6	49.2	48.4	48	47.6	47.3	46.3	46.1	46
72401100	2010	Male	50-54	52	58565	ESP	35.4	35.7	35.9	37.1	37.8	38.7	39.4	40.3	44.2	45.5	46.4	46.8	46.8	53.3	54.2	54.9	55.6	55.8	55.2	55.9	56.3	56.4	56.2	58.8	58.6	58.2	57.7	57.2	53	52.7	52.5
72401100	2010	Female	50-54	17	58273	ESP	26.5	26.7	26.7	32.1	31.6	30.5	28.7	26.7	39.1	38.4	37.2	35.9	34.5	38.2	38.5	38.8	38.9	38.6	43.8	44.1	43.6	42.4	40.7	48	47.6	47.3	47.1	47	46	46	46.1
72401100	2011	Male	50-54	44	60378	ESP	35	35.4	35.7	36.5	37.1	37.8	38.7	39.4	42.3	44.2	45.5	46.4	46.8	52.5	53.3	54.2	54.9	55.6	54.4	55.2	55.9	56.3	56.4	58.6	58.8	58.6	58.2	57.7	53.3	53	52.7
72401100	2011	Female	50-54	23	60173	ESP	26.2	26.5	26.7	32.3	32.1	31.6	30.5	28.7	39	39.1	38.4	37.2	35.9	38.1	38.2	38.5	38.8	38.9	43	43.8	44.1	43.6	42.4	48.4	48	47.6	47.3	47.1	46.1	46	46
72401300	2010	Male	50-54	5	7477	ESP	35.4	35.7	35.9	37.1	37.8	38.7	39.4	40.3	44.2	45.5	46.4	46.8	46.8	53.3	54.2	54.9	55.6	55.8	55.2	55.9	56.3	56.4	56.2	58.8	58.6	58.2	57.7	57.2	53	52.7	52.5
72401300	2010	Female	50-54	0	6485	ESP	26.5	26.7	26.7	32.1	31.6	30.5	28.7	26.7	39.1	38.4	37.2	35.9	34.5	38.2	38.5	38.8	38.9	38.6	43.8	44.1	43.6	42.4	40.7	48	47.6	47.3	47.1	47	46	46	46.1
72401300	2011	Male	50-54	4	7991	ESP	35	35.4	35.7	36.5	37.1	37.8	38.7	39.4	42.3	44.2	45.5	46.4	46.8	52.5	53.3	54.2	54.9	55.6	54.4	55.2	55.9	56.3	56.4	58.6	58.8	58.6	58.2	57.7	53.3	53	52.7
72401300	2011	Female	50-54	2	6921	ESP	26.2	26.5	26.7	32.3	32.1	31.6	30.5	28.7	39	39.1	38.4	37.2	35.9	38.1	38.2	38.5	38.8	38.9	43	43.8	44.1	43.6	42.4	48.4	48	47.6	47.3	47.1	46.1	46	46
75600200	2010	Male	50-54	7	15364	CHE	23.8	23.9	24	26.3	26.8	27.5	28.3	29.3	30.5	32.6	34.8	36.7	37.9	41.5	41.5	41	40.5	40	42.2	41.6	40.9	40.4	39.8	40.7	40.2	39.9	39.7	39.5	40.5	40.4	40.6
75600200	2010	Female	50-54	7	15401	CHE	21.1	21	21	24.3	24.8	25.3	25.9	26.6	28.2	29.9	31.6	33.2	34.3	37.1	36.5	35.3	34.2	33.4	35.8	35.7	35.4	34.9	34.2	35.6	35.3	35.2	35.2	35.2	35.7	35.8	35.9
75600200	2011	Male	50-54	9	15646	CHE	23.8	23.8	23.9	26	26.3	26.8	27.5	28.3	28.3	30.5	32.6	34.8	36.7	41	41.5	41.5	41	40.5	42.9	42.2	41.6	40.9	40.4	41.2	40.7	40.2	39.9	39.7	40.5	40.5	40.4
75600200	2011	Female	50-54	11	15716	CHE	21.3	21.1	21	24.2	24.3	24.8	25.3	25.9	26.4	28.2	29.9	31.6	33.2	37.3	37.1	36.5	35.3	34.2	35.8	35.8	35.7	35.4	34.9	36.1	35.6	35.3	35.2	35.2	35.7	35.7	35.8
75600200	2012	Male	50-54	7	15953	CHE	23.7	23.8	23.8	25.9	26	26.3	26.8	27.5	26.5	28.3	30.5	32.6	34.8	39.6	41	41.5	41.5	41	43.3	42.9	42.2	41.6	40.9	41.5	41.2	40.7	40.2	39.9	40.4	40.5	40.5
75600200	2012	Female	50-54	5	16195	CHE	21.5	21.3	21.1	24.1	24.2	24.3	24.8	25.3	24.6	26.4	28.2	29.9	31.6	36.3	37.3	37.1	36.5	35.3	35.7	35.8	35.8	35.7	35.4	36.3	36.1	35.6	35.3	35.2	35.6	35.7	35.7
75600300	2010	Male	50-54	4	5934	CHE	23.8	23.9	24	26.3	26.8	27.5	28.3	29.3	30.5	32.6	34.8	36.7	37.9	41.5	41.5	41	40.5	40	42.2	41.6	40.9	40.4	39.8	40.7	40.2	39.9	39.7	39.5	40.5	40.4	40.6
75600300	2010	Female	50-54	5	5788	CHE	21.1	21	21	24.3	24.8	25.3	25.9	26.6	28.2	29.9	31.6	33.2	34.3	37.1	36.5	35.3	34.2	33.4	35.8	35.7	35.4	34.9	34.2	35.6	35.3	35.2	35.2	35.2	35.7	35.8	35.9
75600300	2011	Male	50-54	3	5940	CHE	23.8	23.8	23.9	26	26.3	26.8	27.5	28.3	28.3	30.5	32.6	34.8	36.7	41	41.5	41.5	41	40.5	42.9	42.2	41.6	40.9	40.4	41.2	40.7	40.2	39.9	39.7	40.5	40.5	40.4
75600300	2011	Female	50-54	4	5871	CHE	21.3	21.1	21	24.2	24.3	24.8	25.3	25.9	26.4	28.2	29.9	31.6	33.2	37.3	37.1	36.5	35.3	34.2	35.8	35.8	35.7	35.4	34.9	36.1	35.6	35.3	35.2	35.2	35.7	35.7	35.8
75600300	2012	Male	50-54	3	6032	CHE	23.7	23.8	23.8	25.9	26	26.3	26.8	27.5	26.5	28.3	30.5	32.6	34.8	39.6	41	41.5	41.5	41	43.3	42.9	42.2	41.6	40.9	41.5	41.2	40.7	40.2	39.9	40.4	40.5	40.5
75600300	2012	Female	50-54	2	5963	CHE	21.5	21.3	21.1	24.1	24.2	24.3	24.8	25.3	24.6	26.4	28.2	29.9	31.6	36.3	37.3	37.1	36.5	35.3	35.7	35.8	35.8	35.7	35.4	36.3	36.1	35.6	35.3	35.2	35.6	35.7	35.7
75600400	2010	Male	50-54	11	19670	CHE	23.8	23.9	24	26.3	26.8	27.5	28.3	29.3	30.5	32.6	34.8	36.7	37.9	41.5	41.5	41	40.5	40	42.2	41.6	40.9	40.4	39.8	40.7	40.2	39.9	39.7	39.5	40.5	40.4	40.6
75600400	2010	Female	50-54	5	19174	CHE	21.1	21	21	24.3	24.8	25.3	25.9	26.6	28.2	29.9	31.6	33.2	34.3	37.1	36.5	35.3	34.2	33.4	35.8	35.7	35.4	34.9	34.2	35.6	35.3	35.2	35.2	35.2	35.7	35.8	35.9
75600400	2011	Male	50-54	6	20259	CHE	23.8	23.8	23.9	26	26.3	26.8	27.5	28.3	28.3	30.5	32.6	34.8	36.7	41	41.5	41.5	41	40.5	42.9	42.2	41.6	40.9	40.4	41.2	40.7	40.2	39.9	39.7	40.5	40.5	40.4
75600400	2011	Female	50-54	5	19692	CHE	21.3	21.1	21	24.2	24.3	24.8	25.3	25.9	26.4	28.2	29.9	31.6	33.2	37.3	37.1	36.5	35.3	34.2	35.8	35.8	35.7	35.4	34.9	36.1	35.6	35.3	35.2	35.2	35.7	35.7	35.8
75600400	2012	Male	50-54	10	20878	CHE	23.7	23.8	23.8	25.9	26	26.3	26.8	27.5	26.5	28.3	30.5	32.6	34.8	39.6	41	41.5	41.5	41	43.3	42.9	42.2	41.6	40.9	41.5	41.2	40.7	40.2	39.9	40.4	40.5	40.5
75600400	2012	Female	50-54	12	20285	CHE	21.5	21.3	21.1	24.1	24.2	24.3	24.8	25.3	24.6	26.4	28.2	29.9	31.6	36.3	37.3	37.1	36.5	35.3	35.7	35.8	35.8	35.7	35.4	36.3	36.1	35.6	35.3	35.2	35.6	35.7	35.7
75600500	2010	Male	50-54	8	23961	CHE	23.8	23.9	24	26.3	26.8	27.5	28.3	29.3	30.5	32.6	34.8	36.7	37.9	41.5	41.5	41	40.5	40	42.2	41.6	40.9	40.4	39.8	40.7	40.2	39.9	39.7	39.5	40.5	40.4	40.6
75600500	2010	Female	50-54	10	23890	CHE	21.1	21	21	24.3	24.8	25.3	25.9	26.6	28.2	29.9	31.6	33.2	34.3	37.1	36.5	35.3	34.2	33.4	35.8	35.7	35.4	34.9	34.2	35.6	35.3	35.2	35.2	35.2	35.7	35.8	35.9
75600500	2011	Male	50-54	8	24860	CHE	23.8	23.8	23.9	26	26.3	26.8	27.5	28.3	28.3	30.5	32.6	34.8	36.7	41	41.5	41.5	41	40.5	42.9	42.2	41.6	40.9	40.4	41.2	40.7	40.2	39.9	39.7	40.5	40.5	40.4
75600500	2011	Female	50-54	9	24918	CHE	21.3	21.1	21	24.2	24.3	24.8	25.3	25.9	26.4	28.2	29.9	31.6	33.2	37.3	37.1	36.5	35.3	34.2	35.8	35.8	35.7	35.4	34.9	36.1	35.6	35.3	35.2	35.2	35.7	35.7	35.8
75600500	2012	Male	50-54	11	25667	CHE	23.7	23.8	23.8	25.9	26	26.3	26.8	27.5	26.5	28.3	30.5	32.6	34.8	39.6	41	41.5	41.5	41	43.3	42.9	42.2	41.6	40.9	41.5	41.2	40.7	40.2	39.9	40.4	40.5	40.5
75600500	2012	Female	50-54	7	25748	CHE	21.5	21.3	21.1	24.1	24.2	24.3	24.8	25.3	24.6	26.4	28.2	29.9	31.6	36.3	37.3	37.1	36.5	35.3	35.7	35.8	35.8	35.7	35.4	36.3	36.1	35.6	35.3	35.2	35.6	35.7	35.7
75600800	2010	Male	50-54	5	11328	CHE	23.8	23.9	24	26.3	26.8	27.5	28.3	29.3	30.5	32.6	34.8	36.7	37.9	41.5	41.5	41	40.5	40	42.2	41.6	40.9	40.4	39.8	40.7	40.2	39.9	39.7	39.5	40.5	40.4	40.6
75600800	2010	Female	50-54	3	11106	CHE	21.1	21	21	24.3	24.8	25.3	25.9	26.6	28.2	29.9	31.6	33.2	34.3	37.1	36.5	35.3	34.2	33.4	35.8	35.7	35.4	34.9	34.2	35.6	35.3	35.2	35.2	35.2	35.7	35.8	35.9
75600800	2011	Male	50-54	3	11837	CHE	23.8	23.8	23.9	26	26.3	26.8	27.5	28.3	28.3	30.5	32.6	34.8	36.7	41	41.5	41.5	41	40.5	42.9	42.2	41.6	40.9	40.4	41.2	40.7	40.2	39.9	39.7	40.5	40.5	40.4
75600800	2011	Female	50-54	6	11569	CHE	21.3	21.1	21	24.2	24.3	24.8	25.3	25.9	26.4	28.2	29.9	31.6	33.2	37.3	37.1	36.5	35.3	34.2	35.8	35.8	35.7	35.4	34.9	36.1	35.6	35.3	35.2	35.2	35.7	35.7	35.8
75600800	2012	Male	50-54	5	12244	CHE	23.7	23.8	23.8	25.9	26	26.3	26.8	27.5	26.5	28.3	30.5	32.6	34.8	39.6	41	41.5	41.5	41	43.3	42.9	42.2	41.6	40.9	41.5	41.2	40.7	40.2	39.9	40.4	40.5	40.5
75600800	2012	Female	50-54	4	12026	CHE	21.5	21.3	21.1	24.1	24.2	24.3	24.8	25.3	24.6	26.4	28.2	29.9	31.6	36.3	37.3	37.1	36.5	35.3	35.7	35.8	35.8	35.7	35.4	36.3	36.1	35.6	35.3	35.2	35.6	35.7	35.7
75601000	2010	Male	50-54	5	11781	CHE	23.8	23.9	24	26.3	26.8	27.5	28.3	29.3	30.5	32.6	34.8	36.7	37.9	41.5	41.5	41	40.5	40	42.2	41.6	40.9	40.4	39.8	40.7	40.2	39.9	39.7	39.5	40.5	40.4	40.6
75601000	2010	Female	50-54	8	11702	CHE	21.1	21	21	24.3	24.8	25.3	25.9	26.6	28.2	29.9	31.6	33.2	34.3	37.1	36.5	35.3	34.2	33.4	35.8	35.7	35.4	34.9	34.2	35.6	35.3	35.2	35.2	35.2	35.7	35.8	35.9
75601000	2011	Male	50-54	7	12138	CHE	23.8	23.8	23.9	26	26.3	26.8	27.5	28.3	28.3	30.5	32.6	34.8	36.7	41	41.5	41.5	41	40.5	42.9	42.2	41.6	40.9	40.4	41.2	40.7	40.2	39.9	39.7	40.5	40.5	40.4
75601000	2011	Female	50-54	5	12183	CHE	21.3	21.1	21	24.2	24.3	24.8	25.3	25.9	26.4	28.2	29.9	31.6	33.2	37.3	37.1	36.5	35.3	34.2	35.8	35.8	35.7	35.4	34.9	36.1	35.6	35.3	35.2	35.2	35.7	35.7	35.8
75601000	2012	Male	50-54	5	12670	CHE	23.7	23.8	23.8	25.9	26	26.3	26.8	27.5	26.5	28.3	30.5	32.6	34.8	39.6	41	41.5	41.5	41	43.3	42.9	42.2	41.6	40.9	41.5	41.2	40.7	40.2	39.9	40.4	40.5	40.5
75601000	2012	Female	50-54	5	12630	CHE	21.5	21.3	21.1	24.1	24.2	24.3	24.8	25.3	24.6	26.4	28.2	29.9	31.6	36.3	37.3	37.1	36.5	35.3	35.7	35.8	35.8	35.7	35.4	36.3	36.1	35.6	35.3	35.2	35.6	35.7	35.7
82606500	2010	Male	50-54	33	88018	GBR	23	23.5	24	23.5	24.6	25.7	26.7	27.6	28.8	28.8	29.2	29.8	30.2	30.2	30.1	30.7	31.5	32.6	34.5	35.1	35.8	36.6	37.3	37.8	38.2	38.8	39.3	39.8	44	44.8	45.4
82606500	2010	Female	50-54	39	90653	GBR	20.3	20.7	21.4	23.5	24	24.6	24.9	25.2	28.2	28.4	28.6	29.1	29.4	30.4	30.3	30.2	30.4	30.7	31.4	31.5	31.7	31.9	32.3	38	38.9	39.7	40.4	41.1	42.2	42.7	42.9
82606500	2011	Male	50-54	34	89430	GBR	22.7	23	23.5	22.9	23.5	24.6	25.7	26.7	28.7	28.8	28.8	29.2	29.8	30.7	30.2	30.1	30.7	31.5	34.4	34.5	35.1	35.8	36.6	37.3	37.8	38.2	38.8	39.3	43.1	44	44.8
82606500	2011	Female	50-54	63	92563	GBR	20.2	20.3	20.7	23.2	23.5	24	24.6	24.9	27.7	28.2	28.4	28.6	29.1	30.4	30.4	30.3	30.2	30.4	31.5	31.4	31.5	31.7	31.9	37	38	38.9	39.7	40.4	41.5	42.2	42.7
82606500	2012	Male	50-54	40	90969	GBR	22.5	22.7	23	22.8	22.9	23.5	24.6	25.7	28.3	28.7	28.8	28.8	29.2	31.3	30.7	30.2	30.1	30.7	34.4	34.4	34.5	35.1	35.8	36.8	37.3	37.8	38.2	38.8	42.2	43.1	44
82606500	2012	Female	50-54	39	94380	GBR	20.3	20.2	20.3	23.2	23.2	23.5	24	24.6	26.9	27.7	28.2	28.4	28.6	30.1	30.4	30.4	30.3	30.2	31.7	31.5	31.4	31.5	31.7	36.3	37	38	38.9	39.7	40.7	41.5	42.2
82606600	2010	Male	50-54	95	226080	GBR	23	23.5	24	23.5	24.6	25.7	26.7	27.6	28.8	28.8	29.2	29.8	30.2	30.2	30.1	30.7	31.5	32.6	34.5	35.1	35.8	36.6	37.3	37.8	38.2	38.8	39.3	39.8	44	44.8	45.4
82606600	2010	Female	50-54	119	228591	GBR	20.3	20.7	21.4	23.5	24	24.6	24.9	25.2	28.2	28.4	28.6	29.1	29.4	30.4	30.3	30.2	30.4	30.7	31.4	31.5	31.7	31.9	32.3	38	38.9	39.7	40.4	41.1	42.2	42.7	42.9
82606600	2011	Male	50-54	124	232038	GBR	22.7	23	23.5	22.9	23.5	24.6	25.7	26.7	28.7	28.8	28.8	29.2	29.8	30.7	30.2	30.1	30.7	31.5	34.4	34.5	35.1	35.8	36.6	37.3	37.8	38.2	38.8	39.3	43.1	44	44.8
82606600	2011	Female	50-54	105	235362	GBR	20.2	20.3	20.7	23.2	23.5	24	24.6	24.9	27.7	28.2	28.4	28.6	29.1	30.4	30.4	30.3	30.2	30.4	31.5	31.4	31.5	31.7	31.9	37	38	38.9	39.7	40.4	41.5	42.2	42.7
82606600	2012	Male	50-54	103	238104	GBR	22.5	22.7	23	22.8	22.9	23.5	24.6	25.7	28.3	28.7	28.8	28.8	29.2	31.3	30.7	30.2	30.1	30.7	34.4	34.4	34.5	35.1	35.8	36.8	37.3	37.8	38.2	38.8	42.2	43.1	44
82606600	2012	Female	50-54	106	241880	GBR	20.3	20.2	20.3	23.2	23.2	23.5	24	24.6	26.9	27.7	28.2	28.4	28.6	30.1	30.4	30.4	30.3	30.2	31.7	31.5	31.4	31.5	31.7	36.3	37	38	38.9	39.7	40.7	41.5	42.2
82606800	2010	Male	50-54	61	168034	GBR	23	23.5	24	23.5	24.6	25.7	26.7	27.6	28.8	28.8	29.2	29.8	30.2	30.2	30.1	30.7	31.5	32.6	34.5	35.1	35.8	36.6	37.3	37.8	38.2	38.8	39.3	39.8	44	44.8	45.4
82606800	2010	Female	50-54	60	169517	GBR	20.3	20.7	21.4	23.5	24	24.6	24.9	25.2	28.2	28.4	28.6	29.1	29.4	30.4	30.3	30.2	30.4	30.7	31.4	31.5	31.7	31.9	32.3	38	38.9	39.7	40.4	41.1	42.2	42.7	42.9
82606800	2011	Male	50-54	67	171838	GBR	22.7	23	23.5	22.9	23.5	24.6	25.7	26.7	28.7	28.8	28.8	29.2	29.8	30.7	30.2	30.1	30.7	31.5	34.4	34.5	35.1	35.8	36.6	37.3	37.8	38.2	38.8	39.3	43.1	44	44.8
82606800	2011	Female	50-54	66	173699	GBR	20.2	20.3	20.7	23.2	23.5	24	24.6	24.9	27.7	28.2	28.4	28.6	29.1	30.4	30.4	30.3	30.2	30.4	31.5	31.4	31.5	31.7	31.9	37	38	38.9	39.7	40.4	41.5	42.2	42.7
82606800	2012	Male	50-54	63	175847	GBR	22.5	22.7	23	22.8	22.9	23.5	24.6	25.7	28.3	28.7	28.8	28.8	29.2	31.3	30.7	30.2	30.1	30.7	34.4	34.4	34.5	35.1	35.8	36.8	37.3	37.8	38.2	38.8	42.2	43.1	44
82606800	2012	Female	50-54	76	177982	GBR	20.3	20.2	20.3	23.2	23.2	23.5	24	24.6	26.9	27.7	28.2	28.4	28.6	30.1	30.4	30.4	30.3	30.2	31.7	31.5	31.4	31.5	31.7	36.3	37	38	38.9	39.7	40.7	41.5	42.2
82606900	2010	Male	50-54	56	145760	GBR	23	23.5	24	23.5	24.6	25.7	26.7	27.6	28.8	28.8	29.2	29.8	30.2	30.2	30.1	30.7	31.5	32.6	34.5	35.1	35.8	36.6	37.3	37.8	38.2	38.8	39.3	39.8	44	44.8	45.4
82606900	2010	Female	50-54	47	146363	GBR	20.3	20.7	21.4	23.5	24	24.6	24.9	25.2	28.2	28.4	28.6	29.1	29.4	30.4	30.3	30.2	30.4	30.7	31.4	31.5	31.7	31.9	32.3	38	38.9	39.7	40.4	41.1	42.2	42.7	42.9
82606900	2011	Male	50-54	54	149979	GBR	22.7	23	23.5	22.9	23.5	24.6	25.7	26.7	28.7	28.8	28.8	29.2	29.8	30.7	30.2	30.1	30.7	31.5	34.4	34.5	35.1	35.8	36.6	37.3	37.8	38.2	38.8	39.3	43.1	44	44.8
82606900	2011	Female	50-54	46	151042	GBR	20.2	20.3	20.7	23.2	23.5	24	24.6	24.9	27.7	28.2	28.4	28.6	29.1	30.4	30.4	30.3	30.2	30.4	31.5	31.4	31.5	31.7	31.9	37	38	38.9	39.7	40.4	41.5	42.2	42.7
82606900	2012	Male	50-54	56	154137	GBR	22.5	22.7	23	22.8	22.9	23.5	24.6	25.7	28.3	28.7	28.8	28.8	29.2	31.3	30.7	30.2	30.1	30.7	34.4	34.4	34.5	35.1	35.8	36.8	37.3	37.8	38.2	38.8	42.2	43.1	44
82606900	2012	Female	50-54	45	155904	GBR	20.3	20.2	20.3	23.2	23.2	23.5	24	24.6	26.9	27.7	28.2	28.4	28.6	30.1	30.4	30.4	30.3	30.2	31.7	31.5	31.4	31.5	31.7	36.3	37	38	38.9	39.7	40.7	41.5	42.2
82607000	2010	Male	50-54	70	171545	GBR	23	23.5	24	23.5	24.6	25.7	26.7	27.6	28.8	28.8	29.2	29.8	30.2	30.2	30.1	30.7	31.5	32.6	34.5	35.1	35.8	36.6	37.3	37.8	38.2	38.8	39.3	39.8	44	44.8	45.4
82607000	2010	Female	50-54	53	172472	GBR	20.3	20.7	21.4	23.5	24	24.6	24.9	25.2	28.2	28.4	28.6	29.1	29.4	30.4	30.3	30.2	30.4	30.7	31.4	31.5	31.7	31.9	32.3	38	38.9	39.7	40.4	41.1	42.2	42.7	42.9
82607000	2011	Male	50-54	66	176309	GBR	22.7	23	23.5	22.9	23.5	24.6	25.7	26.7	28.7	28.8	28.8	29.2	29.8	30.7	30.2	30.1	30.7	31.5	34.4	34.5	35.1	35.8	36.6	37.3	37.8	38.2	38.8	39.3	43.1	44	44.8
82607000	2011	Female	50-54	42	177460	GBR	20.2	20.3	20.7	23.2	23.5	24	24.6	24.9	27.7	28.2	28.4	28.6	29.1	30.4	30.4	30.3	30.2	30.4	31.5	31.4	31.5	31.7	31.9	37	38	38.9	39.7	40.4	41.5	42.2	42.7
82607000	2012	Male	50-54	60	182354	GBR	22.5	22.7	23	22.8	22.9	23.5	24.6	25.7	28.3	28.7	28.8	28.8	29.2	31.3	30.7	30.2	30.1	30.7	34.4	34.4	34.5	35.1	35.8	36.8	37.3	37.8	38.2	38.8	42.2	43.1	44
82607000	2012	Female	50-54	42	182964	GBR	20.3	20.2	20.3	23.2	23.2	23.5	24	24.6	26.9	27.7	28.2	28.4	28.6	30.1	30.4	30.4	30.3	30.2	31.7	31.5	31.4	31.5	31.7	36.3	37	38	38.9	39.7	40.7	41.5	42.2
82607100	2010	Male	50-54	65	185509	GBR	23	23.5	24	23.5	24.6	25.7	26.7	27.6	28.8	28.8	29.2	29.8	30.2	30.2	30.1	30.7	31.5	32.6	34.5	35.1	35.8	36.6	37.3	37.8	38.2	38.8	39.3	39.8	44	44.8	45.4
82607100	2010	Female	50-54	56	186724	GBR	20.3	20.7	21.4	23.5	24	24.6	24.9	25.2	28.2	28.4	28.6	29.1	29.4	30.4	30.3	30.2	30.4	30.7	31.4	31.5	31.7	31.9	32.3	38	38.9	39.7	40.4	41.1	42.2	42.7	42.9
82607100	2011	Male	50-54	50	190904	GBR	22.7	23	23.5	22.9	23.5	24.6	25.7	26.7	28.7	28.8	28.8	29.2	29.8	30.7	30.2	30.1	30.7	31.5	34.4	34.5	35.1	35.8	36.6	37.3	37.8	38.2	38.8	39.3	43.1	44	44.8
82607100	2011	Female	50-54	42	192373	GBR	20.2	20.3	20.7	23.2	23.5	24	24.6	24.9	27.7	28.2	28.4	28.6	29.1	30.4	30.4	30.3	30.2	30.4	31.5	31.4	31.5	31.7	31.9	37	38	38.9	39.7	40.4	41.5	42.2	42.7
82607100	2012	Male	50-54	56	196861	GBR	22.5	22.7	23	22.8	22.9	23.5	24.6	25.7	28.3	28.7	28.8	28.8	29.2	31.3	30.7	30.2	30.1	30.7	34.4	34.4	34.5	35.1	35.8	36.8	37.3	37.8	38.2	38.8	42.2	43.1	44
82607100	2012	Female	50-54	51	198238	GBR	20.3	20.2	20.3	23.2	23.2	23.5	24	24.6	26.9	27.7	28.2	28.4	28.6	30.1	30.4	30.4	30.3	30.2	31.7	31.5	31.4	31.5	31.7	36.3	37	38	38.9	39.7	40.7	41.5	42.2
82607200	2010	Male	50-54	86	222454	GBR	23	23.5	24	23.5	24.6	25.7	26.7	27.6	28.8	28.8	29.2	29.8	30.2	30.2	30.1	30.7	31.5	32.6	34.5	35.1	35.8	36.6	37.3	37.8	38.2	38.8	39.3	39.8	44	44.8	45.4
82607200	2010	Female	50-54	75	225627	GBR	20.3	20.7	21.4	23.5	24	24.6	24.9	25.2	28.2	28.4	28.6	29.1	29.4	30.4	30.3	30.2	30.4	30.7	31.4	31.5	31.7	31.9	32.3	38	38.9	39.7	40.4	41.1	42.2	42.7	42.9
82607200	2011	Male	50-54	84	229900	GBR	22.7	23	23.5	22.9	23.5	24.6	25.7	26.7	28.7	28.8	28.8	29.2	29.8	30.7	30.2	30.1	30.7	31.5	34.4	34.5	35.1	35.8	36.6	37.3	37.8	38.2	38.8	39.3	43.1	44	44.8
82607200	2011	Female	50-54	69	234877	GBR	20.2	20.3	20.7	23.2	23.5	24	24.6	24.9	27.7	28.2	28.4	28.6	29.1	30.4	30.4	30.3	30.2	30.4	31.5	31.4	31.5	31.7	31.9	37	38	38.9	39.7	40.4	41.5	42.2	42.7
82607200	2012	Male	50-54	79	237538	GBR	22.5	22.7	23	22.8	22.9	23.5	24.6	25.7	28.3	28.7	28.8	28.8	29.2	31.3	30.7	30.2	30.1	30.7	34.4	34.4	34.5	35.1	35.8	36.8	37.3	37.8	38.2	38.8	42.2	43.1	44
82607200	2012	Female	50-54	74	243567	GBR	20.3	20.2	20.3	23.2	23.2	23.5	24	24.6	26.9	27.7	28.2	28.4	28.6	30.1	30.4	30.4	30.3	30.2	31.7	31.5	31.4	31.5	31.7	36.3	37	38	38.9	39.7	40.7	41.5	42.2
82607400	2010	Male	50-54	76	277340	GBR	23	23.5	24	23.5	24.6	25.7	26.7	27.6	28.8	28.8	29.2	29.8	30.2	30.2	30.1	30.7	31.5	32.6	34.5	35.1	35.8	36.6	37.3	37.8	38.2	38.8	39.3	39.8	44	44.8	45.4
82607400	2010	Female	50-54	82	278184	GBR	20.3	20.7	21.4	23.5	24	24.6	24.9	25.2	28.2	28.4	28.6	29.1	29.4	30.4	30.3	30.2	30.4	30.7	31.4	31.5	31.7	31.9	32.3	38	38.9	39.7	40.4	41.1	42.2	42.7	42.9
82607400	2011	Male	50-54	85	284960	GBR	22.7	23	23.5	22.9	23.5	24.6	25.7	26.7	28.7	28.8	28.8	29.2	29.8	30.7	30.2	30.1	30.7	31.5	34.4	34.5	35.1	35.8	36.6	37.3	37.8	38.2	38.8	39.3	43.1	44	44.8
82607400	2011	Female	50-54	75	287007	GBR	20.2	20.3	20.7	23.2	23.5	24	24.6	24.9	27.7	28.2	28.4	28.6	29.1	30.4	30.4	30.3	30.2	30.4	31.5	31.4	31.5	31.7	31.9	37	38	38.9	39.7	40.4	41.5	42.2	42.7
82607400	2012	Male	50-54	90	294064	GBR	22.5	22.7	23	22.8	22.9	23.5	24.6	25.7	28.3	28.7	28.8	28.8	29.2	31.3	30.7	30.2	30.1	30.7	34.4	34.4	34.5	35.1	35.8	36.8	37.3	37.8	38.2	38.8	42.2	43.1	44
82607400	2012	Female	50-54	86	296085	GBR	20.3	20.2	20.3	23.2	23.2	23.5	24	24.6	26.9	27.7	28.2	28.4	28.6	30.1	30.4	30.4	30.3	30.2	31.7	31.5	31.4	31.5	31.7	36.3	37	38	38.9	39.7	40.7	41.5	42.2
82607500	2010	Male	50-54	62	169069	GBR	23	23.5	24	23.5	24.6	25.7	26.7	27.6	28.8	28.8	29.2	29.8	30.2	30.2	30.1	30.7	31.5	32.6	34.5	35.1	35.8	36.6	37.3	37.8	38.2	38.8	39.3	39.8	44	44.8	45.4
82607500	2010	Female	50-54	54	174096	GBR	20.3	20.7	21.4	23.5	24	24.6	24.9	25.2	28.2	28.4	28.6	29.1	29.4	30.4	30.3	30.2	30.4	30.7	31.4	31.5	31.7	31.9	32.3	38	38.9	39.7	40.4	41.1	42.2	42.7	42.9
82607500	2011	Male	50-54	52	173630	GBR	22.7	23	23.5	22.9	23.5	24.6	25.7	26.7	28.7	28.8	28.8	29.2	29.8	30.7	30.2	30.1	30.7	31.5	34.4	34.5	35.1	35.8	36.6	37.3	37.8	38.2	38.8	39.3	43.1	44	44.8
82607500	2011	Female	50-54	62	179208	GBR	20.2	20.3	20.7	23.2	23.5	24	24.6	24.9	27.7	28.2	28.4	28.6	29.1	30.4	30.4	30.3	30.2	30.4	31.5	31.4	31.5	31.7	31.9	37	38	38.9	39.7	40.4	41.5	42.2	42.7
82607500	2012	Male	50-54	47	178559	GBR	22.5	22.7	23	22.8	22.9	23.5	24.6	25.7	28.3	28.7	28.8	28.8	29.2	31.3	30.7	30.2	30.1	30.7	34.4	34.4	34.5	35.1	35.8	36.8	37.3	37.8	38.2	38.8	42.2	43.1	44
82607500	2012	Female	50-54	60	184088	GBR	20.3	20.2	20.3	23.2	23.2	23.5	24	24.6	26.9	27.7	28.2	28.4	28.6	30.1	30.4	30.4	30.3	30.2	31.7	31.5	31.4	31.5	31.7	36.3	37	38	38.9	39.7	40.7	41.5	42.2
82602000	2010	Male	50-54	98	180721	GBR	23	23.5	24	23.5	24.6	25.7	26.7	27.6	28.8	28.8	29.2	29.8	30.2	30.2	30.1	30.7	31.5	32.6	34.5	35.1	35.8	36.6	37.3	37.8	38.2	38.8	39.3	39.8	44	44.8	45.4
82602000	2010	Female	50-54	93	188387	GBR	20.3	20.7	21.4	23.5	24	24.6	24.9	25.2	28.2	28.4	28.6	29.1	29.4	30.4	30.3	30.2	30.4	30.7	31.4	31.5	31.7	31.9	32.3	38	38.9	39.7	40.4	41.1	42.2	42.7	42.9
82602000	2011	Male	50-54	56	184697	GBR	22.7	23	23.5	22.9	23.5	24.6	25.7	26.7	28.7	28.8	28.8	29.2	29.8	30.7	30.2	30.1	30.7	31.5	34.4	34.5	35.1	35.8	36.6	37.3	37.8	38.2	38.8	39.3	43.1	44	44.8
82602000	2011	Female	50-54	94	192620	GBR	20.2	20.3	20.7	23.2	23.5	24	24.6	24.9	27.7	28.2	28.4	28.6	29.1	30.4	30.4	30.3	30.2	30.4	31.5	31.4	31.5	31.7	31.9	37	38	38.9	39.7	40.4	41.5	42.2	42.7
82602000	2012	Male	50-54	89	188241	GBR	22.5	22.7	23	22.8	22.9	23.5	24.6	25.7	28.3	28.7	28.8	28.8	29.2	31.3	30.7	30.2	30.1	30.7	34.4	34.4	34.5	35.1	35.8	36.8	37.3	37.8	38.2	38.8	42.2	43.1	44
82602000	2012	Female	50-54	87	196466	GBR	20.3	20.2	20.3	23.2	23.2	23.5	24	24.6	26.9	27.7	28.2	28.4	28.6	30.1	30.4	30.4	30.3	30.2	31.7	31.5	31.4	31.5	31.7	36.3	37	38	38.9	39.7	40.7	41.5	42.2
82603000	2010	Male	50-54	28	56586	GBR	23	23.5	24	23.5	24.6	25.7	26.7	27.6	28.8	28.8	29.2	29.8	30.2	30.2	30.1	30.7	31.5	32.6	34.5	35.1	35.8	36.6	37.3	37.8	38.2	38.8	39.3	39.8	44	44.8	45.4
82603000	2010	Female	50-54	22	57713	GBR	20.3	20.7	21.4	23.5	24	24.6	24.9	25.2	28.2	28.4	28.6	29.1	29.4	30.4	30.3	30.2	30.4	30.7	31.4	31.5	31.7	31.9	32.3	38	38.9	39.7	40.4	41.1	42.2	42.7	42.9
82603000	2011	Male	50-54	24	58214	GBR	22.7	23	23.5	22.9	23.5	24.6	25.7	26.7	28.7	28.8	28.8	29.2	29.8	30.7	30.2	30.1	30.7	31.5	34.4	34.5	35.1	35.8	36.6	37.3	37.8	38.2	38.8	39.3	43.1	44	44.8
82603000	2011	Female	50-54	26	59499	GBR	20.2	20.3	20.7	23.2	23.5	24	24.6	24.9	27.7	28.2	28.4	28.6	29.1	30.4	30.4	30.3	30.2	30.4	31.5	31.4	31.5	31.7	31.9	37	38	38.9	39.7	40.4	41.5	42.2	42.7
82603000	2012	Male	50-54	23	59534	GBR	22.5	22.7	23	22.8	22.9	23.5	24.6	25.7	28.3	28.7	28.8	28.8	29.2	31.3	30.7	30.2	30.1	30.7	34.4	34.4	34.5	35.1	35.8	36.8	37.3	37.8	38.2	38.8	42.2	43.1	44
82603000	2012	Female	50-54	18	61125	GBR	20.3	20.2	20.3	23.2	23.2	23.5	24	24.6	26.9	27.7	28.2	28.4	28.6	30.1	30.4	30.4	30.3	30.2	31.7	31.5	31.4	31.5	31.7	36.3	37	38	38.9	39.7	40.7	41.5	42.2
3600200	2010	Male	50-54	95	246502	AUS	21.7	21.8	22	22.1	22.5	23	23.5	24	26.3	26.6	27	27.4	28	29.3	29.4	29.5	30	30.6	32.8	33.1	33.3	33.2	33.1	35.6	36.2	37.1	38.3	39.4	41.1	42.5	44
3600200	2010	Female	50-54	73	251416	AUS	18.2	18	17.8	20.5	20.8	21	21	20.9	22.9	23.3	23.7	24	24.3	25.2	25	24.9	24.9	25	28.1	27.8	27.5	27.1	26.9	32.9	32.9	32.8	32.9	33.1	37.4	37.3	37.3
3600200	2011	Male	50-54	80	251971	AUS	21.6	21.7	21.8	21.8	22.1	22.5	23	23.5	26	26.3	26.6	27	27.4	29.2	29.3	29.4	29.5	30	32.5	32.8	33.1	33.3	33.2	35.3	35.6	36.2	37.1	38.3	39.9	41.1	42.5
3600200	2011	Female	50-54	90	257341	AUS	18.4	18.2	18	19.9	20.5	20.8	21	21	22.5	22.9	23.3	23.7	24	25.3	25.2	25	24.9	24.9	28.6	28.1	27.8	27.5	27.1	32.9	32.9	32.9	32.8	32.9	37.4	37.4	37.3
3600200	2012	Male	50-54	91	255920	AUS	21.6	21.6	21.7	21.7	21.8	22.1	22.5	23	25.6	26	26.3	26.6	27	29	29.2	29.3	29.4	29.5	31.8	32.5	32.8	33.1	33.3	35.1	35.3	35.6	36.2	37.1	38.8	39.9	41.1
3600200	2012	Female	50-54	84	261656	AUS	18.5	18.4	18.2	19.3	19.9	20.5	20.8	21	22	22.5	22.9	23.3	23.7	24.9	25.3	25.2	25	24.9	28.9	28.6	28.1	27.8	27.5	32.8	32.9	32.9	32.9	32.8	37	37.4	37.4
3600300	2010	Male	50-54	59	142827	AUS	21.7	21.8	22	22.1	22.5	23	23.5	24	26.3	26.6	27	27.4	28	29.3	29.4	29.5	30	30.6	32.8	33.1	33.3	33.2	33.1	35.6	36.2	37.1	38.3	39.4	41.1	42.5	44
3600300	2010	Female	50-54	37	145380	AUS	18.2	18	17.8	20.5	20.8	21	21	20.9	22.9	23.3	23.7	24	24.3	25.2	25	24.9	24.9	25	28.1	27.8	27.5	27.1	26.9	32.9	32.9	32.8	32.9	33.1	37.4	37.3	37.3
3600300	2011	Male	50-54	66	146561	AUS	21.6	21.7	21.8	21.8	22.1	22.5	23	23.5	26	26.3	26.6	27	27.4	29.2	29.3	29.4	29.5	30	32.5	32.8	33.1	33.3	33.2	35.3	35.6	36.2	37.1	38.3	39.9	41.1	42.5
3600300	2011	Female	50-54	53	149603	AUS	18.4	18.2	18	19.9	20.5	20.8	21	21	22.5	22.9	23.3	23.7	24	25.3	25.2	25	24.9	24.9	28.6	28.1	27.8	27.5	27.1	32.9	32.9	32.9	32.8	32.9	37.4	37.4	37.3
3600300	2012	Male	50-54	48	150314	AUS	21.6	21.6	21.7	21.7	21.8	22.1	22.5	23	25.6	26	26.3	26.6	27	29	29.2	29.3	29.4	29.5	31.8	32.5	32.8	33.1	33.3	35.1	35.3	35.6	36.2	37.1	38.8	39.9	41.1
3600300	2012	Female	50-54	55	153928	AUS	18.5	18.4	18.2	19.3	19.9	20.5	20.8	21	22	22.5	22.9	23.3	23.7	24.9	25.3	25.2	25	24.9	28.9	28.6	28.1	27.8	27.5	32.8	32.9	32.9	32.9	32.8	37	37.4	37.4
3600400	2010	Male	50-54	24	55396	AUS	21.7	21.8	22	22.1	22.5	23	23.5	24	26.3	26.6	27	27.4	28	29.3	29.4	29.5	30	30.6	32.8	33.1	33.3	33.2	33.1	35.6	36.2	37.1	38.3	39.4	41.1	42.5	44
3600400	2010	Female	50-54	11	56750	AUS	18.2	18	17.8	20.5	20.8	21	21	20.9	22.9	23.3	23.7	24	24.3	25.2	25	24.9	24.9	25	28.1	27.8	27.5	27.1	26.9	32.9	32.9	32.8	32.9	33.1	37.4	37.3	37.3
3600400	2011	Male	50-54	25	56456	AUS	21.6	21.7	21.8	21.8	22.1	22.5	23	23.5	26	26.3	26.6	27	27.4	29.2	29.3	29.4	29.5	30	32.5	32.8	33.1	33.3	33.2	35.3	35.6	36.2	37.1	38.3	39.9	41.1	42.5
3600400	2011	Female	50-54	17	57689	AUS	18.4	18.2	18	19.9	20.5	20.8	21	21	22.5	22.9	23.3	23.7	24	25.3	25.2	25	24.9	24.9	28.6	28.1	27.8	27.5	27.1	32.9	32.9	32.9	32.8	32.9	37.4	37.4	37.3
3600400	2012	Male	50-54	26	57036	AUS	21.6	21.6	21.7	21.7	21.8	22.1	22.5	23	25.6	26	26.3	26.6	27	29	29.2	29.3	29.4	29.5	31.8	32.5	32.8	33.1	33.3	35.1	35.3	35.6	36.2	37.1	38.8	39.9	41.1
3600400	2012	Female	50-54	20	58372	AUS	18.5	18.4	18.2	19.3	19.9	20.5	20.8	21	22	22.5	22.9	23.3	23.7	24.9	25.3	25.2	25	24.9	28.9	28.6	28.1	27.8	27.5	32.8	32.9	32.9	32.9	32.8	37	37.4	37.4
3600500	2010	Male	50-54	9	18002	AUS	21.7	21.8	22	22.1	22.5	23	23.5	24	26.3	26.6	27	27.4	28	29.3	29.4	29.5	30	30.6	32.8	33.1	33.3	33.2	33.1	35.6	36.2	37.1	38.3	39.4	41.1	42.5	44
3600500	2010	Female	50-54	4	18580	AUS	18.2	18	17.8	20.5	20.8	21	21	20.9	22.9	23.3	23.7	24	24.3	25.2	25	24.9	24.9	25	28.1	27.8	27.5	27.1	26.9	32.9	32.9	32.8	32.9	33.1	37.4	37.3	37.3
3600500	2011	Male	50-54	6	18574	AUS	21.6	21.7	21.8	21.8	22.1	22.5	23	23.5	26	26.3	26.6	27	27.4	29.2	29.3	29.4	29.5	30	32.5	32.8	33.1	33.3	33.2	35.3	35.6	36.2	37.1	38.3	39.9	41.1	42.5
3600500	2011	Female	50-54	4	19003	AUS	18.4	18.2	18	19.9	20.5	20.8	21	21	22.5	22.9	23.3	23.7	24	25.3	25.2	25	24.9	24.9	28.6	28.1	27.8	27.5	27.1	32.9	32.9	32.9	32.8	32.9	37.4	37.4	37.3
3600500	2012	Male	50-54	6	18759	AUS	21.6	21.6	21.7	21.7	21.8	22.1	22.5	23	25.6	26	26.3	26.6	27	29	29.2	29.3	29.4	29.5	31.8	32.5	32.8	33.1	33.3	35.1	35.3	35.6	36.2	37.1	38.8	39.9	41.1
3600500	2012	Female	50-54	12	19100	AUS	18.5	18.4	18.2	19.3	19.9	20.5	20.8	21	22	22.5	22.9	23.3	23.7	24.9	25.3	25.2	25	24.9	28.9	28.6	28.1	27.8	27.5	32.8	32.9	32.9	32.9	32.8	37	37.4	37.4
3600600	2010	Male	50-54	56	175828	AUS	21.7	21.8	22	22.1	22.5	23	23.5	24	26.3	26.6	27	27.4	28	29.3	29.4	29.5	30	30.6	32.8	33.1	33.3	33.2	33.1	35.6	36.2	37.1	38.3	39.4	41.1	42.5	44
3600600	2010	Female	50-54	59	180852	AUS	18.2	18	17.8	20.5	20.8	21	21	20.9	22.9	23.3	23.7	24	24.3	25.2	25	24.9	24.9	25	28.1	27.8	27.5	27.1	26.9	32.9	32.9	32.8	32.9	33.1	37.4	37.3	37.3
3600600	2011	Male	50-54	73	179035	AUS	21.6	21.7	21.8	21.8	22.1	22.5	23	23.5	26	26.3	26.6	27	27.4	29.2	29.3	29.4	29.5	30	32.5	32.8	33.1	33.3	33.2	35.3	35.6	36.2	37.1	38.3	39.9	41.1	42.5
3600600	2011	Female	50-54	66	184788	AUS	18.4	18.2	18	19.9	20.5	20.8	21	21	22.5	22.9	23.3	23.7	24	25.3	25.2	25	24.9	24.9	28.6	28.1	27.8	27.5	27.1	32.9	32.9	32.9	32.8	32.9	37.4	37.4	37.3
3600600	2012	Male	50-54	70	182707	AUS	21.6	21.6	21.7	21.7	21.8	22.1	22.5	23	25.6	26	26.3	26.6	27	29	29.2	29.3	29.4	29.5	31.8	32.5	32.8	33.1	33.3	35.1	35.3	35.6	36.2	37.1	38.8	39.9	41.1
3600600	2012	Female	50-54	57	188444	AUS	18.5	18.4	18.2	19.3	19.9	20.5	20.8	21	22	22.5	22.9	23.3	23.7	24.9	25.3	25.2	25	24.9	28.9	28.6	28.1	27.8	27.5	32.8	32.9	32.9	32.9	32.8	37	37.4	37.4
3600700	2010	Male	50-54	22	77151	AUS	21.7	21.8	22	22.1	22.5	23	23.5	24	26.3	26.6	27	27.4	28	29.3	29.4	29.5	30	30.6	32.8	33.1	33.3	33.2	33.1	35.6	36.2	37.1	38.3	39.4	41.1	42.5	44
3600700	2010	Female	50-54	24	76767	AUS	18.2	18	17.8	20.5	20.8	21	21	20.9	22.9	23.3	23.7	24	24.3	25.2	25	24.9	24.9	25	28.1	27.8	27.5	27.1	26.9	32.9	32.9	32.8	32.9	33.1	37.4	37.3	37.3
3600700	2011	Male	50-54	27	79137	AUS	21.6	21.7	21.8	21.8	22.1	22.5	23	23.5	26	26.3	26.6	27	27.4	29.2	29.3	29.4	29.5	30	32.5	32.8	33.1	33.3	33.2	35.3	35.6	36.2	37.1	38.3	39.9	41.1	42.5
3600700	2011	Female	50-54	18	78733	AUS	18.4	18.2	18	19.9	20.5	20.8	21	21	22.5	22.9	23.3	23.7	24	25.3	25.2	25	24.9	24.9	28.6	28.1	27.8	27.5	27.1	32.9	32.9	32.9	32.8	32.9	37.4	37.4	37.3
3600700	2012	Male	50-54	28	81282	AUS	21.6	21.6	21.7	21.7	21.8	22.1	22.5	23	25.6	26	26.3	26.6	27	29	29.2	29.3	29.4	29.5	31.8	32.5	32.8	33.1	33.3	35.1	35.3	35.6	36.2	37.1	38.8	39.9	41.1
3600700	2012	Female	50-54	25	80834	AUS	18.5	18.4	18.2	19.3	19.9	20.5	20.8	21	22	22.5	22.9	23.3	23.7	24.9	25.3	25.2	25	24.9	28.9	28.6	28.1	27.8	27.5	32.8	32.9	32.9	32.9	32.8	37	37.4	37.4
3600800	2010	Male	50-54	3	7566	AUS	21.7	21.8	22	22.1	22.5	23	23.5	24	26.3	26.6	27	27.4	28	29.3	29.4	29.5	30	30.6	32.8	33.1	33.3	33.2	33.1	35.6	36.2	37.1	38.3	39.4	41.1	42.5	44
3600800	2010	Female	50-54	2	7014	AUS	18.2	18	17.8	20.5	20.8	21	21	20.9	22.9	23.3	23.7	24	24.3	25.2	25	24.9	24.9	25	28.1	27.8	27.5	27.1	26.9	32.9	32.9	32.8	32.9	33.1	37.4	37.3	37.3
3600800	2011	Male	50-54	7	7776	AUS	21.6	21.7	21.8	21.8	22.1	22.5	23	23.5	26	26.3	26.6	27	27.4	29.2	29.3	29.4	29.5	30	32.5	32.8	33.1	33.3	33.2	35.3	35.6	36.2	37.1	38.3	39.9	41.1	42.5
3600800	2011	Female	50-54	1	7200	AUS	18.4	18.2	18	19.9	20.5	20.8	21	21	22.5	22.9	23.3	23.7	24	25.3	25.2	25	24.9	24.9	28.6	28.1	27.8	27.5	27.1	32.9	32.9	32.9	32.8	32.9	37.4	37.4	37.3
3600800	2012	Male	50-54	2	7977	AUS	21.6	21.6	21.7	21.7	21.8	22.1	22.5	23	25.6	26	26.3	26.6	27	29	29.2	29.3	29.4	29.5	31.8	32.5	32.8	33.1	33.3	35.1	35.3	35.6	36.2	37.1	38.8	39.9	41.1
3600800	2012	Female	50-54	3	7323	AUS	18.5	18.4	18.2	19.3	19.9	20.5	20.8	21	22	22.5	22.9	23.3	23.7	24.9	25.3	25.2	25	24.9	28.9	28.6	28.1	27.8	27.5	32.8	32.9	32.9	32.9	32.8	37	37.4	37.4
55400000	2010	Male	50-54	51	142815	NZL	16.7	17.2	17.8	21.9	23.2	24.3	25.3	25.8	25.9	26.3	26.8	27.3	27.9	29.5	29.8	30.1	30.3	30.3	33.1	32.5	32	32	32.4	33.2	33.9	35	36.1	37.2	41	41.1	41.1
55400000	2010	Female	50-54	47	148920	NZL	15.5	15.9	16.5	19.6	20.6	21.9	23.2	24.3	26.3	26.8	27	26.9	26.6	28.1	28	28	28.1	28.3	31.7	31.2	30.9	30.8	30.9	34.9	35.2	35.4	35.6	35.9	44.3	43.7	43.1
55400000	2011	Male	50-54	47	145780	NZL	16.4	16.7	17.2	20.8	21.9	23.2	24.3	25.3	25.5	25.9	26.3	26.8	27.3	29.1	29.5	29.8	30.1	30.3	33.3	33.1	32.5	32	32	32.6	33.2	33.9	35	36.1	40.6	41	41.1
55400000	2011	Female	50-54	70	153060	NZL	15.3	15.5	15.9	19	19.6	20.6	21.9	23.2	25.5	26.3	26.8	27	26.9	28	28.1	28	28	28.1	31.9	31.7	31.2	30.9	30.8	34.5	34.9	35.2	35.4	35.6	44.8	44.3	43.7
55400000	2012	Male	50-54	45	148610	NZL	16.3	16.4	16.7	19.9	20.8	21.9	23.2	24.3	24.8	25.5	25.9	26.3	26.8	28.4	29.1	29.5	29.8	30.1	33.2	33.3	33.1	32.5	32	32.1	32.6	33.2	33.9	35	39.6	40.6	41
55400000	2012	Female	50-54	55	156920	NZL	15.4	15.3	15.5	18.6	19	19.6	20.6	21.9	24.3	25.5	26.3	26.8	27	27.7	28	28.1	28	28	32	31.9	31.7	31.2	30.9	34	34.5	34.9	35.2	35.4	44.9	44.8	44.3
80000200	2010	Male	55-59	2	8907	UGA	26	26.3	26.7	30.4	31	31.7	32.5	33.2	33	34.4	35.2	35.9	36.5	38.6	39.2	38.9	38.6	38.3	30.8	30.8	30.8	30.8	30.7	30.9	30.9	30.8	30.6	30.5	26.4	26.2	26
80000200	2010	Female	55-59	1	8930	UGA	3.5	3.6	3.7	4.6	4.7	4.8	5.1	5.3	6.2	6.7	6.9	7.2	7.4	6.6	6.8	6.8	6.7	6.6	5.1	5	4.9	4.8	4.8	3.4	3.4	3.3	3.3	3.3	2.3	2.3	2.3
80000200	2011	Male	55-59	1	9347	UGA	25.7	26	26.3	29.7	30.4	31	31.7	32.5	31.6	33	34.4	35.2	35.9	38.1	38.6	39.2	38.9	38.6	30.8	30.8	30.8	30.8	30.8	30.9	30.9	30.9	30.8	30.6	26.6	26.4	26.2
80000200	2011	Female	55-59	2	9404	UGA	3.4	3.5	3.6	4.4	4.6	4.7	4.8	5.1	5.8	6.2	6.7	6.9	7.2	6.3	6.6	6.8	6.8	6.7	5.1	5.1	5	4.9	4.8	3.5	3.4	3.4	3.3	3.3	2.3	2.3	2.3
80000200	2012	Male	55-59	1	9809	UGA	25.7	25.7	26	29	29.7	30.4	31	31.7	30.3	31.6	33	34.4	35.2	37.4	38.1	38.6	39.2	38.9	30.7	30.8	30.8	30.8	30.8	30.8	30.9	30.9	30.9	30.8	26.8	26.6	26.4
80000200	2012	Female	55-59	1	9903	UGA	3.4	3.4	3.5	4.3	4.4	4.6	4.7	4.8	5.4	5.8	6.2	6.7	6.9	6.1	6.3	6.6	6.8	6.8	5.2	5.1	5.1	5	4.9	3.5	3.5	3.4	3.4	3.3	2.3	2.3	2.3
7600200	2010	Male	55-59	15	25325	BRA	20.6	21.1	21.4	23.8	24.5	25	25.4	25.8	25.2	25.5	25.8	26.1	26.3	23.1	23.6	24	24.4	24.7	23.4	23.3	23.3	23.4	23.8	24.5	25.1	25.8	26	26.1	25.8	26.4	27.4
7600200	2010	Female	55-59	13	31492	BRA	14.2	14.2	13.9	17.3	17.3	17.3	17.3	17.2	20	20.2	20.4	20.6	20.7	22.1	22.8	22.8	22.8	22.8	19	18.8	18.7	18.6	18.7	16.3	16.5	16.7	16.8	16.8	15.1	15.3	15.7
7600200	2011	Male	55-59	8	25639	BRA	20.2	20.6	21.1	23.1	23.8	24.5	25	25.4	25.1	25.2	25.5	25.8	26.1	22.7	23.1	23.6	24	24.4	23.3	23.4	23.3	23.3	23.4	24.1	24.5	25.1	25.8	26	25.8	25.8	26.4
7600200	2011	Female	55-59	4	31883	BRA	14.2	14.2	14.2	17.1	17.3	17.3	17.3	17.3	19.9	20	20.2	20.4	20.6	21.7	22.1	22.8	22.8	22.8	19.2	19	18.8	18.7	18.6	16.2	16.3	16.5	16.7	16.8	15.2	15.1	15.3
7600200	2012	Male	55-59	12	25943	BRA	19.9	20.2	20.6	22.3	23.1	23.8	24.5	25	24.7	25.1	25.2	25.5	25.8	22.4	22.7	23.1	23.6	24	23.2	23.3	23.4	23.3	23.3	23.7	24.1	24.5	25.1	25.8	25.7	25.8	25.8
7600200	2012	Female	55-59	8	32260	BRA	14.1	14.2	14.2	16.9	17.1	17.3	17.3	17.3	19.5	19.9	20	20.2	20.4	21.5	21.7	22.1	22.8	22.8	19.3	19.2	19	18.8	18.7	16.1	16.2	16.3	16.5	16.7	15.2	15.2	15.1
15200100	2010	Male	55-59	2	9459	CHL	32.3	31.9	31	34.9	33.9	33.8	34.1	34.7	38.5	39.5	40.4	40.9	41.2	42.4	43	43	43.1	43	43.7	43.7	43.7	43.7	43.7	46.6	46.3	46.1	45.9	45.8	44.7	44.7	44.9
15200100	2010	Female	55-59	2	9517	CHL	20.5	20.3	20.1	25.7	26.1	27	28.1	29	34.8	35.4	36.1	36.3	36.5	41.7	42	41.6	41.2	40.9	39.9	39.5	39.2	38.9	38.6	37.2	37.1	36.9	36.8	36.6	40	40.1	40.2
15200100	2011	Male	55-59	3	9853	CHL	32.4	32.3	31.9	36.2	34.9	33.9	33.8	34.1	37.6	38.5	39.5	40.4	40.9	41.9	42.4	43	43	43.1	43.7	43.7	43.7	43.7	43.7	46.9	46.6	46.3	46.1	45.9	44.7	44.7	44.7
15200100	2011	Female	55-59	1	9951	CHL	20.6	20.5	20.3	25.6	25.7	26.1	27	28.1	34	34.8	35.4	36.1	36.3	41.4	41.7	42	41.6	41.2	40.4	39.9	39.5	39.2	38.9	37.3	37.2	37.1	36.9	36.8	39.8	40	40.1
15200100	2012	Male	55-59	1	10247	CHL	32.3	32.4	32.3	37.5	36.2	34.9	33.9	33.8	36.8	37.6	38.5	39.5	40.4	41.5	41.9	42.4	43	43	43.7	43.7	43.7	43.7	43.7	47.2	46.9	46.6	46.3	46.1	44.7	44.7	44.7
15200100	2012	Female	55-59	1	10386	CHL	20.8	20.6	20.5	25.6	25.6	25.7	26.1	27	33	34	34.8	35.4	36.1	41	41.4	41.7	42	41.6	40.8	40.4	39.9	39.5	39.2	37.5	37.3	37.2	37.1	36.9	39.7	39.8	40
17000100	2010	Male	55-59	7	43475	COL	17.4	17.6	17.8	19.2	19.5	19.9	20.2	20.5	21.4	21.4	21.4	21.4	21.5	19.7	19.8	20	20.4	20.7	19.9	20.2	20.5	20.9	21.2	20.4	20.7	21	21.2	21.5	22.7	23.2	23.9
17000100	2010	Female	55-59	7	55068	COL	6.6	6.6	6.7	8.6	8.8	9	9.1	9.2	9.5	9.5	9.5	9.6	9.7	9.3	9.6	9.7	9.7	9.8	8.1	8.2	8.2	8.3	8.3	7.4	7.5	7.5	7.5	7.5	7.1	7.2	7.3
17000100	2011	Male	55-59	13	45154	COL	17.3	17.4	17.6	18.6	19.2	19.5	19.9	20.2	21.3	21.4	21.4	21.4	21.4	19.7	19.7	19.8	20	20.4	19.6	19.9	20.2	20.5	20.9	20.1	20.4	20.7	21	21.2	22.3	22.7	23.2
17000100	2011	Female	55-59	9	57565	COL	6.6	6.6	6.6	8.4	8.6	8.8	9	9.1	9.4	9.5	9.5	9.5	9.6	9.1	9.3	9.6	9.7	9.7	8.1	8.1	8.2	8.2	8.3	7.4	7.4	7.5	7.5	7.5	7.1	7.1	7.2
17000100	2012	Male	55-59	12	46889	COL	17.2	17.3	17.4	18.4	18.6	19.2	19.5	19.9	21.1	21.3	21.4	21.4	21.4	19.8	19.7	19.7	19.8	20	19.3	19.6	19.9	20.2	20.5	19.8	20.1	20.4	20.7	21	22	22.3	22.7
17000100	2012	Female	55-59	8	60144	COL	6.7	6.6	6.6	8.3	8.4	8.6	8.8	9	9.4	9.4	9.5	9.5	9.5	9	9.1	9.3	9.6	9.7	8	8.1	8.1	8.2	8.2	7.3	7.4	7.4	7.5	7.5	7	7.1	7.1
18800000	2010	Male	55-59	18	95441	CRI	21.3	21.2	21.1	22.5	22.2	21.8	21.2	20.4	20.5	19.4	18.4	17.4	16.8	16.4	16.3	16.3	16.4	16.6	16	16.3	16.5	16.6	16.8	17.1	17.2	17.3	17.4	17.5	17.8	17.8	18
18800000	2010	Female	55-59	10	95492	CRI	5.9	5.8	5.7	7.1	6.9	6.7	6.4	6	6.9	6.6	6.3	6.1	6	6.2	6.2	6.3	6.8	7.4	7.7	7.8	7.8	7.8	7.8	7.8	7.8	7.7	7.6	7.6	6.1	6.1	6.1
18800000	2011	Male	55-59	23	101150	CRI	21.2	21.3	21.2	22.8	22.5	22.2	21.8	21.2	21.6	20.5	19.4	18.4	17.4	16.6	16.4	16.3	16.3	16.4	15.8	16	16.3	16.5	16.6	16.9	17.1	17.2	17.3	17.4	17.7	17.8	17.8
18800000	2011	Female	55-59	12	101143	CRI	5.8	5.9	5.8	7.2	7.1	6.9	6.7	6.4	7.2	6.9	6.6	6.3	6.1	6.2	6.2	6.2	6.3	6.8	7.6	7.7	7.8	7.8	7.8	7.9	7.8	7.8	7.7	7.6	6.1	6.1	6.1
21800100	2010	Male	55-59	4	28803	ECU	13.8	13.7	13.7	14	14	14	14.1	14.5	13.1	14.1	15.2	16.6	17.9	21.1	21.6	21.8	21.8	21.8	17.4	17.4	17.4	17.3	17.2	15.3	15.2	15.1	15	14.9	13.3	13.3	13.4
21800100	2010	Female	55-59	3	33048	ECU	3.1	3	3	3.1	3.1	3.1	3.2	3.3	5.6	5.3	5	4.8	4.6	6.5	6.6	6.6	6.6	6.5	4.5	4.5	4.5	4.6	4.6	3.1	3.1	3.1	3.1	3.2	2.2	2.2	2.2
21800100	2011	Male	55-59	3	29295	ECU	13.8	13.8	13.7	14.2	14	14	14	14.1	12.4	13.1	14.1	15.2	16.6	20.5	21.1	21.6	21.8	21.8	17.3	17.4	17.4	17.4	17.3	15.3	15.3	15.2	15.1	15	13.4	13.3	13.3
21800100	2011	Female	55-59	9	33613	ECU	3.1	3.1	3	3.1	3.1	3.1	3.1	3.2	5.8	5.6	5.3	5	4.8	6.4	6.5	6.6	6.6	6.6	4.4	4.5	4.5	4.5	4.6	3	3.1	3.1	3.1	3.1	2.2	2.2	2.2
21800100	2012	Male	55-59	5	29720	ECU	13.8	13.8	13.8	14.4	14.2	14	14	14	12.5	12.4	13.1	14.1	15.2	19.4	20.5	21.1	21.6	21.8	17.2	17.3	17.4	17.4	17.4	15.4	15.3	15.3	15.2	15.1	13.4	13.4	13.3
21800100	2012	Female	55-59	5	34100	ECU	3.1	3.1	3.1	3.1	3.1	3.1	3.1	3.1	6.1	5.8	5.6	5.3	5	6.3	6.4	6.5	6.6	6.6	4.4	4.4	4.5	4.5	4.5	3	3	3.1	3.1	3.1	2.2	2.2	2.2
25009100	2010	Male	55-59	1	11334	FRA	24	23.9	23.7	31.5	31.2	30.9	30.9	31.3	38.9	38.4	37.7	36.9	36.3	43.1	43	42.8	42.8	42.8	47.3	47.3	47	46.7	46.4	54.1	54.2	53.9	53.3	52.5	53.1	52.4	51.8
25009100	2010	Female	55-59	1	13682	FRA	16.9	16.5	15.9	25.8	24.8	24	23.4	23	27.3	27.3	27.1	26.7	26.1	32.7	30.9	29.5	28.6	28.1	32.3	32.2	31.8	30.9	29.7	37.5	36.4	34.9	33.1	31.1	31.9	30.4	29.2
25009100	2011	Male	55-59	4	11825	FRA	24.1	24	23.9	31.9	31.5	31.2	30.9	30.9	38.3	38.9	38.4	37.7	36.9	42.8	43.1	43	42.8	42.8	47.1	47.3	47.3	47	46.7	53.7	54.1	54.2	53.9	53.3	54	53.1	52.4
25009100	2011	Female	55-59	4	14055	FRA	17.2	16.9	16.5	26.8	25.8	24.8	24	23.4	27	27.3	27.3	27.1	26.7	34.6	32.7	30.9	29.5	28.6	32.1	32.3	32.2	31.8	30.9	38.2	37.5	36.4	34.9	33.1	33.8	31.9	30.4
25009100	2012	Male	55-59	4	11987	FRA	24.2	24.1	24	32.4	31.9	31.5	31.2	30.9	37.6	38.3	38.9	38.4	37.7	42	42.8	43.1	43	42.8	46.8	47.1	47.3	47.3	47	53.1	53.7	54.1	54.2	53.9	55	54	53.1
25009100	2012	Female	55-59	3	14156	FRA	17.4	17.2	16.9	27.8	26.8	25.8	24.8	24	26.5	27	27.3	27.3	27.1	36.4	34.6	32.7	30.9	29.5	32.2	32.1	32.3	32.2	31.8	38.8	38.2	37.5	36.4	34.9	35.8	33.8	31.9
12400000	2010	Male	55-59	725	853499	CAN	18.2	17.8	17.1	20.5	21	21.3	21.7	22.2	24.8	25.4	26.1	26.7	27.4	31.8	32.7	33.2	33.7	34.1	35.6	35.7	35.7	36	36.5	38.9	40.3	41.6	43.1	44.5	46.3	47.6	49.9
12400000	2010	Female	55-59	669	866770	CAN	15	14.9	14.8	15.5	15.6	15.9	16.4	17.2	20.5	21.3	22.3	23.2	24.1	26.1	26.9	27.7	28.6	29.5	31.8	32.6	33.5	34.5	35.6	36	36.5	36.6	36.8	36.9	41.4	41.7	42.5
12400000	2011	Male	55-59	700	881205	CAN	18.3	18.2	17.8	20	20.5	21	21.3	21.7	24.3	24.8	25.4	26.1	26.7	30.7	31.8	32.7	33.2	33.7	35.4	35.6	35.7	35.7	36	37.6	38.9	40.3	41.6	43.1	45.1	46.3	47.6
12400000	2011	Female	55-59	722	893114	CAN	15	15	14.9	15.5	15.5	15.6	15.9	16.4	19.6	20.5	21.3	22.3	23.2	25.3	26.1	26.9	27.7	28.6	31	31.8	32.6	33.5	34.5	35.4	36	36.5	36.6	36.8	41.2	41.4	41.7
12400000	2012	Male	55-59	756	910653	CAN	18.3	18.3	18.2	19.6	20	20.5	21	21.3	23.7	24.3	24.8	25.4	26.1	29.4	30.7	31.8	32.7	33.2	35	35.4	35.6	35.7	35.7	36.4	37.6	38.9	40.3	41.6	43.7	45.1	46.3
12400000	2012	Female	55-59	788	922771	CAN	15	15	15	15.5	15.5	15.5	15.6	15.9	18.9	19.6	20.5	21.3	22.3	24.4	25.3	26.1	26.9	27.7	30.2	31	31.8	32.6	33.5	34.9	35.4	36	36.5	36.6	41	41.2	41.4
84002000	2010	Male	55-59	792	907782	USA	19	19.3	19.5	23	23.1	23.1	23	23	24.7	24.9	25.2	25.5	25.8	27	27.5	27.9	28.5	29.4	30.3	31	31.6	32.5	33.5	33.8	34.5	35.5	36.4	37.2	36.3	36.5	37.2
84002000	2010	Female	55-59	610	961237	USA	15	15.1	15.2	18.7	18.5	18.3	18.3	18.4	20.8	20.7	20.5	20.4	20.3	22.6	22.8	23	23.3	23.7	25.3	25.6	26	26.4	27.1	28.5	28.5	28.7	29	29.3	32.1	32.1	32.2
84002000	2011	Male	55-59	826	931057	USA	18.9	19	19.3	22.8	23	23.1	23.1	23	24.5	24.7	24.9	25.2	25.5	26.6	27	27.5	27.9	28.5	29.7	30.3	31	31.6	32.5	33.1	33.8	34.5	35.5	36.4	35.9	36.3	36.5
84002000	2011	Female	55-59	664	984120	USA	15	15	15.1	18.9	18.7	18.5	18.3	18.3	20.9	20.8	20.7	20.5	20.4	22.6	22.6	22.8	23	23.3	25	25.3	25.6	26	26.4	28.4	28.5	28.5	28.7	29	32	32.1	32.1
84002000	2012	Male	55-59	833	954832	USA	18.9	18.9	19	22.5	22.8	23	23.1	23.1	24.5	24.5	24.7	24.9	25.2	26.1	26.6	27	27.5	27.9	29.1	29.7	30.3	31	31.6	32.4	33.1	33.8	34.5	35.5	34.9	35.9	36.3
84002000	2012	Female	55-59	704	1007552	USA	15	15	15	18.9	18.9	18.7	18.5	18.3	21	20.9	20.8	20.7	20.5	22.5	22.6	22.6	22.8	23	24.7	25	25.3	25.6	26	28.3	28.4	28.5	28.5	28.7	31.4	32	32.1
84008000	2010	Male	55-59	10424	9188396	USA	19	19.3	19.5	23	23.1	23.1	23	23	24.7	24.9	25.2	25.5	25.8	27	27.5	27.9	28.5	29.4	30.3	31	31.6	32.5	33.5	33.8	34.5	35.5	36.4	37.2	36.3	36.5	37.2
84008000	2010	Female	55-59	7937	9792818	USA	15	15.1	15.2	18.7	18.5	18.3	18.3	18.4	20.8	20.7	20.5	20.4	20.3	22.6	22.8	23	23.3	23.7	25.3	25.6	26	26.4	27.1	28.5	28.5	28.7	29	29.3	32.1	32.1	32.2
84008000	2011	Male	55-59	10318	9408484	USA	18.9	19	19.3	22.8	23	23.1	23.1	23	24.5	24.7	24.9	25.2	25.5	26.6	27	27.5	27.9	28.5	29.7	30.3	31	31.6	32.5	33.1	33.8	34.5	35.5	36.4	35.9	36.3	36.5
84008000	2011	Female	55-59	8190	10019267	USA	15	15	15.1	18.9	18.7	18.5	18.3	18.3	20.9	20.8	20.7	20.5	20.4	22.6	22.6	22.8	23	23.3	25	25.3	25.6	26	26.4	28.4	28.5	28.5	28.7	29	32	32.1	32.1
84008000	2012	Male	55-59	10413	9651686	USA	18.9	18.9	19	22.5	22.8	23	23.1	23.1	24.5	24.5	24.7	24.9	25.2	26.1	26.6	27	27.5	27.9	29.1	29.7	30.3	31	31.6	32.4	33.1	33.8	34.5	35.5	34.9	35.9	36.3
84008000	2012	Female	55-59	8674	10272039	USA	15	15	15	18.9	18.9	18.7	18.5	18.3	21	20.9	20.8	20.7	20.5	22.5	22.6	22.6	22.8	23	24.7	25	25.3	25.6	26	28.3	28.4	28.5	28.5	28.7	31.4	32	32.1
4800046	2010	Male	55-59	6	10504	BHR	26.1	26	25.8	27.2	26.1	24.9	23.6	22.5	21.3	20.5	20.8	21.3	22	23.3	23.6	23.8	24	24.2	24.6	24.8	25.4	26.1	26.9	26.4	27.1	27.7	28.1	28.5	26.8	27	27.1
4800046	2010	Female	55-59	0	8894	BHR	9.2	9	8.9	8.6	8.6	8.6	8.6	8.7	7.2	7.5	8.6	10.2	12	9.6	9.9	9.8	9.5	9.3	5.4	5.6	5.7	5.8	6	7.5	7.5	7.6	7.6	7.6	4.1	4.1	4.1
4800046	2011	Male	55-59	4	11162	BHR	26.3	26.1	26	27.6	27.2	26.1	24.9	23.6	22.4	21.3	20.5	20.8	21.3	22.8	23.3	23.6	23.8	24	24.4	24.6	24.8	25.4	26.1	25.7	26.4	27.1	27.7	28.1	26.4	26.8	27
4800046	2011	Female	55-59	1	10127	BHR	9.3	9.2	9	8.8	8.6	8.6	8.6	8.6	7.2	7.2	7.5	8.6	10.2	9	9.6	9.9	9.8	9.5	5.2	5.4	5.6	5.7	5.8	7.4	7.5	7.5	7.6	7.6	4.2	4.1	4.1
4800046	2012	Male	55-59	0	11955	BHR	26.4	26.3	26.1	27.9	27.6	27.2	26.1	24.9	23.7	22.4	21.3	20.5	20.8	21.7	22.8	23.3	23.6	23.8	24.2	24.4	24.6	24.8	25.4	25	25.7	26.4	27.1	27.7	26	26.4	26.8
4800046	2012	Female	55-59	1	10737	BHR	9.4	9.3	9.2	8.9	8.8	8.6	8.6	8.6	7.3	7.2	7.2	7.5	8.6	7.7	9	9.6	9.9	9.8	5	5.2	5.4	5.6	5.7	7.3	7.4	7.5	7.5	7.6	4.4	4.2	4.1
15603000	2010	Male	55-59	254	243700	CHN	52.7	52.5	52.3	55.5	55.6	55.8	56.2	56.6	57.8	58.5	59.6	60.8	61.6	64	64.4	64.6	64.3	64.2	65.8	65.5	65.5	65.4	65.4	65.1	65.2	65.1	65	64.5	59.8	59	58.2
15603000	2010	Female	55-59	140	247400	CHN	3	3	3	2.6	2.8	3.1	3.4	3.7	3.4	3.7	4	4.1	4.3	3.5	3.6	3.7	3.8	4.1	3.3	3.4	3.6	3.8	3.9	2.7	2.8	2.8	2.8	2.8	1.7	1.7	1.7
15603000	2011	Male	55-59	264	253900	CHN	53	52.7	52.5	55.7	55.5	55.6	55.8	56.2	57.6	57.8	58.5	59.6	60.8	63.5	64	64.4	64.6	64.3	66.1	65.8	65.5	65.5	65.4	65.1	65.1	65.2	65.1	65	60.5	59.8	59
15603000	2011	Female	55-59	164	259200	CHN	3.1	3	3	2.6	2.6	2.8	3.1	3.4	3.2	3.4	3.7	4	4.1	3.4	3.5	3.6	3.7	3.8	3.2	3.3	3.4	3.6	3.8	2.7	2.7	2.8	2.8	2.8	1.8	1.7	1.7
15603000	2012	Male	55-59	293	267500	CHN	53.3	53	52.7	56	55.7	55.5	55.6	55.8	57.6	57.6	57.8	58.5	59.6	62.9	63.5	64	64.4	64.6	66.6	66.1	65.8	65.5	65.5	64.9	65.1	65.1	65.2	65.1	61	60.5	59.8
15603000	2012	Female	55-59	178	273200	CHN	3.2	3.1	3	2.6	2.6	2.6	2.8	3.1	3	3.2	3.4	3.7	4	3.2	3.4	3.5	3.6	3.7	3.1	3.2	3.3	3.4	3.6	2.7	2.7	2.7	2.8	2.8	1.8	1.8	1.7
15600700	2010	Male	55-59	18	17428	CHN	52.7	52.5	52.3	55.5	55.6	55.8	56.2	56.6	57.8	58.5	59.6	60.8	61.6	64	64.4	64.6	64.3	64.2	65.8	65.5	65.5	65.4	65.4	65.1	65.2	65.1	65	64.5	59.8	59	58.2
15600700	2010	Female	55-59	9	16295	CHN	3	3	3	2.6	2.8	3.1	3.4	3.7	3.4	3.7	4	4.1	4.3	3.5	3.6	3.7	3.8	4.1	3.3	3.4	3.6	3.8	3.9	2.7	2.8	2.8	2.8	2.8	1.7	1.7	1.7
15600700	2011	Male	55-59	25	18328	CHN	53	52.7	52.5	55.7	55.5	55.6	55.8	56.2	57.6	57.8	58.5	59.6	60.8	63.5	64	64.4	64.6	64.3	66.1	65.8	65.5	65.5	65.4	65.1	65.1	65.2	65.1	65	60.5	59.8	59
15600700	2011	Female	55-59	10	17011	CHN	3.1	3	3	2.6	2.6	2.8	3.1	3.4	3.2	3.4	3.7	4	4.1	3.4	3.5	3.6	3.7	3.8	3.2	3.3	3.4	3.6	3.8	2.7	2.7	2.8	2.8	2.8	1.8	1.7	1.7
15600700	2012	Male	55-59	22	18888	CHN	53.3	53	52.7	56	55.7	55.5	55.6	55.8	57.6	57.6	57.8	58.5	59.6	62.9	63.5	64	64.4	64.6	66.6	66.1	65.8	65.5	65.5	64.9	65.1	65.1	65.2	65.1	61	60.5	59.8
15600700	2012	Female	55-59	7	17430	CHN	3.2	3.1	3	2.6	2.6	2.6	2.8	3.1	3	3.2	3.4	3.7	4	3.2	3.4	3.5	3.6	3.7	3.1	3.2	3.3	3.4	3.6	2.7	2.7	2.7	2.8	2.8	1.8	1.8	1.7
15600300	2010	Male	55-59	329	350713	CHN	52.7	52.5	52.3	55.5	55.6	55.8	56.2	56.6	57.8	58.5	59.6	60.8	61.6	64	64.4	64.6	64.3	64.2	65.8	65.5	65.5	65.4	65.4	65.1	65.2	65.1	65	64.5	59.8	59	58.2
15600300	2010	Female	55-59	147	361806	CHN	3	3	3	2.6	2.8	3.1	3.4	3.7	3.4	3.7	4	4.1	4.3	3.5	3.6	3.7	3.8	4.1	3.3	3.4	3.6	3.8	3.9	2.7	2.8	2.8	2.8	2.8	1.7	1.7	1.7
15600300	2011	Male	55-59	406	373986	CHN	53	52.7	52.5	55.7	55.5	55.6	55.8	56.2	57.6	57.8	58.5	59.6	60.8	63.5	64	64.4	64.6	64.3	66.1	65.8	65.5	65.5	65.4	65.1	65.1	65.2	65.1	65	60.5	59.8	59
15600300	2011	Female	55-59	182	385449	CHN	3.1	3	3	2.6	2.6	2.8	3.1	3.4	3.2	3.4	3.7	4	4.1	3.4	3.5	3.6	3.7	3.8	3.2	3.3	3.4	3.6	3.8	2.7	2.7	2.8	2.8	2.8	1.8	1.7	1.7
15600300	2012	Male	55-59	469	375719	CHN	53.3	53	52.7	56	55.7	55.5	55.6	55.8	57.6	57.6	57.8	58.5	59.6	62.9	63.5	64	64.4	64.6	66.6	66.1	65.8	65.5	65.5	64.9	65.1	65.1	65.2	65.1	61	60.5	59.8
15600300	2012	Female	55-59	256	385020	CHN	3.2	3.1	3	2.6	2.6	2.6	2.8	3.1	3	3.2	3.4	3.7	4	3.2	3.4	3.5	3.6	3.7	3.1	3.2	3.3	3.4	3.6	2.7	2.7	2.7	2.8	2.8	1.8	1.8	1.7
15601500	2010	Male	55-59	52	31871	CHN	52.7	52.5	52.3	55.5	55.6	55.8	56.2	56.6	57.8	58.5	59.6	60.8	61.6	64	64.4	64.6	64.3	64.2	65.8	65.5	65.5	65.4	65.4	65.1	65.2	65.1	65	64.5	59.8	59	58.2
15601500	2010	Female	55-59	16	34251	CHN	3	3	3	2.6	2.8	3.1	3.4	3.7	3.4	3.7	4	4.1	4.3	3.5	3.6	3.7	3.8	4.1	3.3	3.4	3.6	3.8	3.9	2.7	2.8	2.8	2.8	2.8	1.7	1.7	1.7
15601500	2011	Male	55-59	80	35806	CHN	53	52.7	52.5	55.7	55.5	55.6	55.8	56.2	57.6	57.8	58.5	59.6	60.8	63.5	64	64.4	64.6	64.3	66.1	65.8	65.5	65.5	65.4	65.1	65.1	65.2	65.1	65	60.5	59.8	59
15601500	2011	Female	55-59	30	38107	CHN	3.1	3	3	2.6	2.6	2.8	3.1	3.4	3.2	3.4	3.7	4	4.1	3.4	3.5	3.6	3.7	3.8	3.2	3.3	3.4	3.6	3.8	2.7	2.7	2.8	2.8	2.8	1.8	1.7	1.7
15601500	2012	Male	55-59	71	38068	CHN	53.3	53	52.7	56	55.7	55.5	55.6	55.8	57.6	57.6	57.8	58.5	59.6	62.9	63.5	64	64.4	64.6	66.6	66.1	65.8	65.5	65.5	64.9	65.1	65.1	65.2	65.1	61	60.5	59.8
15601500	2012	Female	55-59	34	40418	CHN	3.2	3.1	3	2.6	2.6	2.6	2.8	3.1	3	3.2	3.4	3.7	4	3.2	3.4	3.5	3.6	3.7	3.1	3.2	3.3	3.4	3.6	2.7	2.7	2.7	2.8	2.8	1.8	1.8	1.7
15601400	2010	Male	55-59	63	44543	CHN	52.7	52.5	52.3	55.5	55.6	55.8	56.2	56.6	57.8	58.5	59.6	60.8	61.6	64	64.4	64.6	64.3	64.2	65.8	65.5	65.5	65.4	65.4	65.1	65.2	65.1	65	64.5	59.8	59	58.2
15601400	2010	Female	55-59	36	45634	CHN	3	3	3	2.6	2.8	3.1	3.4	3.7	3.4	3.7	4	4.1	4.3	3.5	3.6	3.7	3.8	4.1	3.3	3.4	3.6	3.8	3.9	2.7	2.8	2.8	2.8	2.8	1.7	1.7	1.7
15601400	2011	Male	55-59	75	45329	CHN	53	52.7	52.5	55.7	55.5	55.6	55.8	56.2	57.6	57.8	58.5	59.6	60.8	63.5	64	64.4	64.6	64.3	66.1	65.8	65.5	65.5	65.4	65.1	65.1	65.2	65.1	65	60.5	59.8	59
15601400	2011	Female	55-59	44	46608	CHN	3.1	3	3	2.6	2.6	2.8	3.1	3.4	3.2	3.4	3.7	4	4.1	3.4	3.5	3.6	3.7	3.8	3.2	3.3	3.4	3.6	3.8	2.7	2.7	2.8	2.8	2.8	1.8	1.7	1.7
15601400	2012	Male	55-59	76	45889	CHN	53.3	53	52.7	56	55.7	55.5	55.6	55.8	57.6	57.6	57.8	58.5	59.6	62.9	63.5	64	64.4	64.6	66.6	66.1	65.8	65.5	65.5	64.9	65.1	65.1	65.2	65.1	61	60.5	59.8
15601400	2012	Female	55-59	37	47227	CHN	3.2	3.1	3	2.6	2.6	2.6	2.8	3.1	3	3.2	3.4	3.7	4	3.2	3.4	3.5	3.6	3.7	3.1	3.2	3.3	3.4	3.6	2.7	2.7	2.7	2.8	2.8	1.8	1.8	1.7
35600400	2010	Male	55-59	43	100990	IND	32.6	32.7	33.2	37.7	38.7	39.4	40.1	40.6	40.8	41.2	41.6	42	42.4	42.1	42.8	43.5	44.1	44.6	42.5	42.6	42.7	42.8	42.8	38.9	39	39	39	39	32.9	32.9	32.9
35600400	2010	Female	55-59	20	94479	IND	5.6	5.6	5.6	4.8	4.9	4.9	5	5	4.3	4.2	4.2	4.2	4.2	3.5	3.5	3.5	3.5	3.5	2.5	2.6	2.6	2.7	2.7	2.3	2.3	2.3	2.3	2.3	1.9	1.9	1.9
35600400	2011	Male	55-59	34	104304	IND	32.6	32.6	32.7	36.6	37.7	38.7	39.4	40.1	40.4	40.8	41.2	41.6	42	41.5	42.1	42.8	43.5	44.1	42.3	42.5	42.6	42.7	42.8	38.8	38.9	39	39	39	32.9	32.9	32.9
35600400	2011	Female	55-59	12	97436	IND	5.6	5.6	5.6	4.7	4.8	4.9	4.9	5	4.3	4.3	4.2	4.2	4.2	3.5	3.5	3.5	3.5	3.5	2.5	2.5	2.6	2.6	2.7	2.3	2.3	2.3	2.3	2.3	1.9	1.9	1.9
35600400	2012	Male	55-59	35	107635	IND	32.7	32.6	32.6	35.7	36.6	37.7	38.7	39.4	39.9	40.4	40.8	41.2	41.6	41.1	41.5	42.1	42.8	43.5	41.5	42.3	42.5	42.6	42.7	38.7	38.8	38.9	39	39	32.9	32.9	32.9
35600400	2012	Female	55-59	13	100418	IND	5.6	5.6	5.6	4.7	4.7	4.8	4.9	4.9	4.3	4.3	4.3	4.2	4.2	3.5	3.5	3.5	3.5	3.5	2.4	2.5	2.5	2.6	2.6	2.3	2.3	2.3	2.3	2.3	1.8	1.9	1.9
37600000	2010	Male	55-59	161	179012	ISR	26.4	26.5	26.4	31.6	31.6	31.5	31.4	31.3	31	30.2	29.5	29.1	29.1	38.4	39	39.4	39.9	40.2	42.4	42.9	43.3	43.6	43.8	47.2	47.7	48	48.3	48.5	49.5	49.6	49.7
37600000	2010	Female	55-59	83	194202	ISR	15.4	15.4	15.6	19.2	19.5	19.8	20.1	20.5	23.8	24.2	24.7	25.2	25.4	28.8	29.4	29.7	29.9	30.1	32.9	33	33	33.1	33	31.1	31.2	31.2	31.2	31.1	34.5	34.6	34.7
37600000	2011	Male	55-59	148	179400	ISR	26.2	26.4	26.5	31.6	31.6	31.6	31.5	31.4	31.8	31	30.2	29.5	29.1	37.8	38.4	39	39.4	39.9	42	42.4	42.9	43.3	43.6	46.7	47.2	47.7	48	48.3	49.3	49.5	49.6
37600000	2011	Female	55-59	94	194739	ISR	15.4	15.4	15.4	18.9	19.2	19.5	19.8	20.1	23.3	23.8	24.2	24.7	25.2	28	28.8	29.4	29.7	29.9	32.9	32.9	33	33	33.1	31	31.1	31.2	31.2	31.2	34.3	34.5	34.6
37600000	2012	Male	55-59	154	179378	ISR	26.1	26.2	26.4	31.7	31.6	31.6	31.6	31.5	32.5	31.8	31	30.2	29.5	37.2	37.8	38.4	39	39.4	41.5	42	42.4	42.9	43.3	46.4	46.7	47.2	47.7	48	49	49.3	49.5
37600000	2012	Female	55-59	87	194730	ISR	15.6	15.4	15.4	18.7	18.9	19.2	19.5	19.8	22.9	23.3	23.8	24.2	24.7	27.1	28	28.8	29.4	29.7	32.9	32.9	32.9	33	33	30.9	31	31.1	31.2	31.2	34	34.3	34.5
39200200	2010	Male	55-59	89	85427	JPN	38.2	39	39.5	47.6	49.1	50.9	52.7	54.3	54.9	55.9	56.7	57.3	57.6	62.1	63.1	63.6	63.8	63.7	65.4	65.4	65.4	65.4	65.4	69.2	70.1	71	71.8	72.5	70.1	70.4	70.6
39200200	2010	Female	55-59	36	86996	JPN	9.8	10	10.3	13	13.3	13.5	13.6	13.4	14.7	14.4	14.1	13.7	13.2	14.6	14.1	13.6	13.2	12.9	13.2	13	13	13	13.2	14.1	14.2	14.4	14.6	14.7	16.3	16.4	16.4
39200300	2010	Male	55-59	63	54952	JPN	38.2	39	39.5	47.6	49.1	50.9	52.7	54.3	54.9	55.9	56.7	57.3	57.6	62.1	63.1	63.6	63.8	63.7	65.4	65.4	65.4	65.4	65.4	69.2	70.1	71	71.8	72.5	70.1	70.4	70.6
39200300	2010	Female	55-59	21	57141	JPN	9.8	10	10.3	13	13.3	13.5	13.6	13.4	14.7	14.4	14.1	13.7	13.2	14.6	14.1	13.6	13.2	12.9	13.2	13	13	13	13.2	14.1	14.2	14.4	14.6	14.7	16.3	16.4	16.4
39200300	2011	Male	55-59	50	52830	JPN	37.6	38.2	39	46.3	47.6	49.1	50.9	52.7	53.7	54.9	55.9	56.7	57.3	61	62.1	63.1	63.6	63.8	65.3	65.4	65.4	65.4	65.4	68.1	69.2	70.1	71	71.8	69.6	70.1	70.4
39200300	2011	Female	55-59	28	55147	JPN	9.6	9.8	10	12.7	13	13.3	13.5	13.6	14.9	14.7	14.4	14.1	13.7	15	14.6	14.1	13.6	13.2	13.4	13.2	13	13	13	13.9	14.1	14.2	14.4	14.6	16.1	16.3	16.4
39200300	2012	Male	55-59	51	50117	JPN	37	37.6	38.2	45.3	46.3	47.6	49.1	50.9	52.3	53.7	54.9	55.9	56.7	59.9	61	62.1	63.1	63.6	65	65.3	65.4	65.4	65.4	67.1	68.1	69.2	70.1	71	69.1	69.6	70.1
39200300	2012	Female	55-59	27	52717	JPN	9.4	9.6	9.8	12.4	12.7	13	13.3	13.5	15	14.9	14.7	14.4	14.1	15.4	15	14.6	14.1	13.6	14	13.4	13.2	13	13	13.9	13.9	14.1	14.2	14.4	15.8	16.1	16.3
39200400	2010	Male	55-59	256	267894	JPN	38.2	39	39.5	47.6	49.1	50.9	52.7	54.3	54.9	55.9	56.7	57.3	57.6	62.1	63.1	63.6	63.8	63.7	65.4	65.4	65.4	65.4	65.4	69.2	70.1	71	71.8	72.5	70.1	70.4	70.6
39200400	2010	Female	55-59	123	281322	JPN	9.8	10	10.3	13	13.3	13.5	13.6	13.4	14.7	14.4	14.1	13.7	13.2	14.6	14.1	13.6	13.2	12.9	13.2	13	13	13	13.2	14.1	14.2	14.4	14.6	14.7	16.3	16.4	16.4
39200400	2011	Male	55-59	262	250689	JPN	37.6	38.2	39	46.3	47.6	49.1	50.9	52.7	53.7	54.9	55.9	56.7	57.3	61	62.1	63.1	63.6	63.8	65.3	65.4	65.4	65.4	65.4	68.1	69.2	70.1	71	71.8	69.6	70.1	70.4
39200400	2011	Female	55-59	122	263116	JPN	9.6	9.8	10	12.7	13	13.3	13.5	13.6	14.9	14.7	14.4	14.1	13.7	15	14.6	14.1	13.6	13.2	13.4	13.2	13	13	13	13.9	14.1	14.2	14.4	14.6	16.1	16.3	16.4
39200400	2012	Male	55-59	248	233484	JPN	37	37.6	38.2	45.3	46.3	47.6	49.1	50.9	52.3	53.7	54.9	55.9	56.7	59.9	61	62.1	63.1	63.6	65	65.3	65.4	65.4	65.4	67.1	68.1	69.2	70.1	71	69.1	69.6	70.1
39200400	2012	Female	55-59	120	244910	JPN	9.4	9.6	9.8	12.4	12.7	13	13.3	13.5	15	14.9	14.7	14.4	14.1	15.4	15	14.6	14.1	13.6	14	13.4	13.2	13	13	13.9	13.9	14.1	14.2	14.4	15.8	16.1	16.3
39200900	2010	Male	55-59	34	28314	JPN	38.2	39	39.5	47.6	49.1	50.9	52.7	54.3	54.9	55.9	56.7	57.3	57.6	62.1	63.1	63.6	63.8	63.7	65.4	65.4	65.4	65.4	65.4	69.2	70.1	71	71.8	72.5	70.1	70.4	70.6
39200900	2010	Female	55-59	14	28426	JPN	9.8	10	10.3	13	13.3	13.5	13.6	13.4	14.7	14.4	14.1	13.7	13.2	14.6	14.1	13.6	13.2	12.9	13.2	13	13	13	13.2	14.1	14.2	14.4	14.6	14.7	16.3	16.4	16.4
39200900	2011	Male	55-59	25	27035	JPN	37.6	38.2	39	46.3	47.6	49.1	50.9	52.7	53.7	54.9	55.9	56.7	57.3	61	62.1	63.1	63.6	63.8	65.3	65.4	65.4	65.4	65.4	68.1	69.2	70.1	71	71.8	69.6	70.1	70.4
39200900	2011	Female	55-59	18	27305	JPN	9.6	9.8	10	12.7	13	13.3	13.5	13.6	14.9	14.7	14.4	14.1	13.7	15	14.6	14.1	13.6	13.2	13.4	13.2	13	13	13	13.9	14.1	14.2	14.4	14.6	16.1	16.3	16.4
39200900	2012	Male	55-59	27	25967	JPN	37	37.6	38.2	45.3	46.3	47.6	49.1	50.9	52.3	53.7	54.9	55.9	56.7	59.9	61	62.1	63.1	63.6	65	65.3	65.4	65.4	65.4	67.1	68.1	69.2	70.1	71	69.1	69.6	70.1
39200900	2012	Female	55-59	14	25962	JPN	9.4	9.6	9.8	12.4	12.7	13	13.3	13.5	15	14.9	14.7	14.4	14.1	15.4	15	14.6	14.1	13.6	14	13.4	13.2	13	13	13.9	13.9	14.1	14.2	14.4	15.8	16.1	16.3
41000200	2010	Male	55-59	104	122483	KOR	40	40.6	41.3	51.2	52.1	53.1	54.3	55.6	60.5	61.7	62.5	63.3	64	68.2	68.9	69.1	68.7	68.4	73.8	74.2	74.6	74.7	74.5	77.1	77.2	77.3	77.2	77.2	76	75.6	75.2
41000200	2010	Female	55-59	48	125963	KOR	4.7	4.8	4.9	6.1	6.2	6.2	6.1	5.9	4.2	3.9	3.8	3.6	3.6	3.9	3.8	3.8	3.6	3.4	1	1.1	1.3	1.6	1.8	2.3	2.5	2.6	2.7	2.8	2.4	2.3	2.2
41000200	2011	Male	55-59	110	130529	KOR	39.7	40	40.6	50.2	51.2	52.1	53.1	54.3	59.2	60.5	61.7	62.5	63.3	67.4	68.2	68.9	69.1	68.7	73.4	73.8	74.2	74.6	74.7	76.9	77.1	77.2	77.3	77.2	76.4	76	75.6
41000200	2011	Female	55-59	42	135952	KOR	4.6	4.7	4.8	6	6.1	6.2	6.2	6.1	4.4	4.2	3.9	3.8	3.6	4	3.9	3.8	3.8	3.6	1	1	1.1	1.3	1.6	2	2.3	2.5	2.6	2.7	2.6	2.4	2.3
41000200	2012	Male	55-59	119	136533	KOR	39.6	39.7	40	49.3	50.2	51.2	52.1	53.1	57.8	59.2	60.5	61.7	62.5	66.2	67.4	68.2	68.9	69.1	73.4	73.4	73.8	74.2	74.6	76.5	76.9	77.1	77.2	77.3	76.9	76.4	76
41000200	2012	Female	55-59	57	143040	KOR	4.6	4.6	4.7	5.9	6	6.1	6.2	6.2	4.7	4.4	4.2	3.9	3.8	4	4	3.9	3.8	3.8	1.2	1	1	1.1	1.3	1.7	2	2.3	2.5	2.6	2.8	2.6	2.4
41000300	2010	Male	55-59	257	292719	KOR	40	40.6	41.3	51.2	52.1	53.1	54.3	55.6	60.5	61.7	62.5	63.3	64	68.2	68.9	69.1	68.7	68.4	73.8	74.2	74.6	74.7	74.5	77.1	77.2	77.3	77.2	77.2	76	75.6	75.2
41000300	2010	Female	55-59	124	312860	KOR	4.7	4.8	4.9	6.1	6.2	6.2	6.1	5.9	4.2	3.9	3.8	3.6	3.6	3.9	3.8	3.8	3.6	3.4	1	1.1	1.3	1.6	1.8	2.3	2.5	2.6	2.7	2.8	2.4	2.3	2.2
41000300	2011	Male	55-59	253	313239	KOR	39.7	40	40.6	50.2	51.2	52.1	53.1	54.3	59.2	60.5	61.7	62.5	63.3	67.4	68.2	68.9	69.1	68.7	73.4	73.8	74.2	74.6	74.7	76.9	77.1	77.2	77.3	77.2	76.4	76	75.6
41000300	2011	Female	55-59	140	338357	KOR	4.6	4.7	4.8	6	6.1	6.2	6.2	6.1	4.4	4.2	3.9	3.8	3.6	4	3.9	3.8	3.8	3.6	1	1	1.1	1.3	1.6	2	2.3	2.5	2.6	2.7	2.6	2.4	2.3
41000300	2012	Male	55-59	261	328805	KOR	39.6	39.7	40	49.3	50.2	51.2	52.1	53.1	57.8	59.2	60.5	61.7	62.5	66.2	67.4	68.2	68.9	69.1	73.4	73.4	73.8	74.2	74.6	76.5	76.9	77.1	77.2	77.3	76.9	76.4	76
41000300	2012	Female	55-59	168	356360	KOR	4.6	4.6	4.7	5.9	6	6.1	6.2	6.2	4.7	4.4	4.2	3.9	3.8	4	4	3.9	3.8	3.8	1.2	1	1	1.1	1.3	1.7	2	2.3	2.5	2.6	2.8	2.6	2.4
41000800	2010	Male	55-59	28	31336	KOR	40	40.6	41.3	51.2	52.1	53.1	54.3	55.6	60.5	61.7	62.5	63.3	64	68.2	68.9	69.1	68.7	68.4	73.8	74.2	74.6	74.7	74.5	77.1	77.2	77.3	77.2	77.2	76	75.6	75.2
41000800	2010	Female	55-59	8	28633	KOR	4.7	4.8	4.9	6.1	6.2	6.2	6.1	5.9	4.2	3.9	3.8	3.6	3.6	3.9	3.8	3.8	3.6	3.4	1	1.1	1.3	1.6	1.8	2.3	2.5	2.6	2.7	2.8	2.4	2.3	2.2
41000800	2011	Male	55-59	31	34387	KOR	39.7	40	40.6	50.2	51.2	52.1	53.1	54.3	59.2	60.5	61.7	62.5	63.3	67.4	68.2	68.9	69.1	68.7	73.4	73.8	74.2	74.6	74.7	76.9	77.1	77.2	77.3	77.2	76.4	76	75.6
41000800	2011	Female	55-59	14	31983	KOR	4.6	4.7	4.8	6	6.1	6.2	6.2	6.1	4.4	4.2	3.9	3.8	3.6	4	3.9	3.8	3.8	3.6	1	1	1.1	1.3	1.6	2	2.3	2.5	2.6	2.7	2.6	2.4	2.3
41000800	2012	Male	55-59	34	37265	KOR	39.6	39.7	40	49.3	50.2	51.2	52.1	53.1	57.8	59.2	60.5	61.7	62.5	66.2	67.4	68.2	68.9	69.1	73.4	73.4	73.8	74.2	74.6	76.5	76.9	77.1	77.2	77.3	76.9	76.4	76
41000800	2012	Female	55-59	17	34961	KOR	4.6	4.6	4.7	5.9	6	6.1	6.2	6.2	4.7	4.4	4.2	3.9	3.8	4	4	3.9	3.8	3.8	1.2	1	1	1.1	1.3	1.7	2	2.3	2.5	2.6	2.8	2.6	2.4
41001000	2010	Male	55-59	29	33502	KOR	40	40.6	41.3	51.2	52.1	53.1	54.3	55.6	60.5	61.7	62.5	63.3	64	68.2	68.9	69.1	68.7	68.4	73.8	74.2	74.6	74.7	74.5	77.1	77.2	77.3	77.2	77.2	76	75.6	75.2
41001000	2010	Female	55-59	14	35577	KOR	4.7	4.8	4.9	6.1	6.2	6.2	6.1	5.9	4.2	3.9	3.8	3.6	3.6	3.9	3.8	3.8	3.6	3.4	1	1.1	1.3	1.6	1.8	2.3	2.5	2.6	2.7	2.8	2.4	2.3	2.2
41001000	2011	Male	55-59	38	35985	KOR	39.7	40	40.6	50.2	51.2	52.1	53.1	54.3	59.2	60.5	61.7	62.5	63.3	67.4	68.2	68.9	69.1	68.7	73.4	73.8	74.2	74.6	74.7	76.9	77.1	77.2	77.3	77.2	76.4	76	75.6
41001000	2011	Female	55-59	11	38136	KOR	4.6	4.7	4.8	6	6.1	6.2	6.2	6.1	4.4	4.2	3.9	3.8	3.6	4	3.9	3.8	3.8	3.6	1	1	1.1	1.3	1.6	2	2.3	2.5	2.6	2.7	2.6	2.4	2.3
41001000	2012	Male	55-59	25	38471	KOR	39.6	39.7	40	49.3	50.2	51.2	52.1	53.1	57.8	59.2	60.5	61.7	62.5	66.2	67.4	68.2	68.9	69.1	73.4	73.4	73.8	74.2	74.6	76.5	76.9	77.1	77.2	77.3	76.9	76.4	76
41001000	2012	Female	55-59	14	40602	KOR	4.6	4.6	4.7	5.9	6	6.1	6.2	6.2	4.7	4.4	4.2	3.9	3.8	4	4	3.9	3.8	3.8	1.2	1	1	1.1	1.3	1.7	2	2.3	2.5	2.6	2.8	2.6	2.4
41001100	2010	Male	55-59	54	70893	KOR	40	40.6	41.3	51.2	52.1	53.1	54.3	55.6	60.5	61.7	62.5	63.3	64	68.2	68.9	69.1	68.7	68.4	73.8	74.2	74.6	74.7	74.5	77.1	77.2	77.3	77.2	77.2	76	75.6	75.2
41001100	2010	Female	55-59	32	68106	KOR	4.7	4.8	4.9	6.1	6.2	6.2	6.1	5.9	4.2	3.9	3.8	3.6	3.6	3.9	3.8	3.8	3.6	3.4	1	1.1	1.3	1.6	1.8	2.3	2.5	2.6	2.7	2.8	2.4	2.3	2.2
41001100	2011	Male	55-59	83	79488	KOR	39.7	40	40.6	50.2	51.2	52.1	53.1	54.3	59.2	60.5	61.7	62.5	63.3	67.4	68.2	68.9	69.1	68.7	73.4	73.8	74.2	74.6	74.7	76.9	77.1	77.2	77.3	77.2	76.4	76	75.6
41001100	2011	Female	55-59	34	76764	KOR	4.6	4.7	4.8	6	6.1	6.2	6.2	6.1	4.4	4.2	3.9	3.8	3.6	4	3.9	3.8	3.8	3.6	1	1	1.1	1.3	1.6	2	2.3	2.5	2.6	2.7	2.6	2.4	2.3
41001100	2012	Male	55-59	76	87536	KOR	39.6	39.7	40	49.3	50.2	51.2	52.1	53.1	57.8	59.2	60.5	61.7	62.5	66.2	67.4	68.2	68.9	69.1	73.4	73.4	73.8	74.2	74.6	76.5	76.9	77.1	77.2	77.3	76.9	76.4	76
41001100	2012	Female	55-59	31	84855	KOR	4.6	4.6	4.7	5.9	6	6.1	6.2	6.2	4.7	4.4	4.2	3.9	3.8	4	4	3.9	3.8	3.8	1.2	1	1	1.1	1.3	1.7	2	2.3	2.5	2.6	2.8	2.6	2.4
41400042	2010	Male	55-59	3	12227	KWT	22.3	22.1	22	23	22.8	22.6	22.4	22.3	25.9	26.1	26.3	26.5	26.8	36.3	36.4	36.3	36.2	35.9	39.7	40.1	40.8	41.8	42.5	46.6	47.8	49.2	50.8	52.4	58.8	61	63
41400042	2010	Female	55-59	1	16123	KWT	4.5	4.5	4.5	4.1	4.1	4.1	4.1	4.1	2.9	2.9	2.9	2.9	2.9	3.4	3.4	3.5	3.5	3.5	2.3	2.3	2.4	2.4	2.4	4.1	4.2	4.4	4.6	4.8	4.6	4.8	5
41400042	2011	Male	55-59	4	13094	KWT	22.4	22.3	22.1	23.3	23	22.8	22.6	22.4	25.9	25.9	26.1	26.3	26.5	36.2	36.3	36.4	36.3	36.2	39.8	39.7	40.1	40.8	41.8	45.4	46.6	47.8	49.2	50.8	56.9	58.8	61
41400042	2011	Female	55-59	0	17325	KWT	4.5	4.5	4.5	4.1	4.1	4.1	4.1	4.1	2.9	2.9	2.9	2.9	2.9	3.4	3.4	3.4	3.5	3.5	2.3	2.3	2.3	2.4	2.4	4	4.1	4.2	4.4	4.6	4.4	4.6	4.8
41400042	2012	Male	55-59	6	14112	KWT	22.6	22.4	22.3	23.4	23.3	23	22.8	22.6	26	25.9	25.9	26.1	26.3	35.9	36.2	36.3	36.4	36.3	39.9	39.8	39.7	40.1	40.8	44.6	45.4	46.6	47.8	49.2	55.2	56.9	58.8
41400042	2012	Female	55-59	1	18699	KWT	4.5	4.5	4.5	4.2	4.1	4.1	4.1	4.1	3	2.9	2.9	2.9	2.9	3.4	3.4	3.4	3.4	3.5	2.3	2.3	2.3	2.3	2.4	4	4	4.1	4.2	4.4	4.3	4.4	4.6
60800200	2010	Male	55-59	65	108136	PHL	45.4	45.6	46.5	48.3	49.9	51.6	53.3	55	55.5	57.4	58.7	59.9	61	61.7	62.4	62.4	62.4	62.4	64.9	64.7	64.5	64.4	64.2	60.7	60.6	60.4	60.2	60.1	56.8	56.8	56.8
60800200	2010	Female	55-59	40	131121	PHL	13	12.9	12.9	12.7	12.4	12.2	12.2	12.3	13	13.6	14.4	15.3	16.2	13.7	14	14	13.9	13.8	10.3	10.2	10.1	10.1	10.1	6.9	6.8	6.8	6.8	6.8	5.5	5.5	5.5
60800200	2011	Male	55-59	99	117687	PHL	45.5	45.4	45.6	46.8	48.3	49.9	51.6	53.3	53.6	55.5	57.4	58.7	59.9	61.1	61.7	62.4	62.4	62.4	65.1	64.9	64.7	64.5	64.4	60.9	60.7	60.6	60.4	60.2	56.9	56.8	56.8
60800200	2011	Female	55-59	31	147925	PHL	13.1	13	12.9	13	12.7	12.4	12.2	12.2	12.5	13	13.6	14.4	15.3	13.3	13.7	14	14	13.9	10.4	10.3	10.2	10.1	10.1	6.9	6.9	6.8	6.8	6.8	5.5	5.5	5.5
60800200	2012	Male	55-59	69	128081	PHL	45.7	45.5	45.4	45.7	46.8	48.3	49.9	51.6	52.1	53.6	55.5	57.4	58.7	59.8	61.1	61.7	62.4	62.4	65.1	65.1	64.9	64.7	64.5	61.2	60.9	60.7	60.6	60.4	57	56.9	56.8
60800200	2012	Female	55-59	41	166884	PHL	13.3	13.1	13	13.4	13	12.7	12.4	12.2	12	12.5	13	13.6	14.4	12.4	13.3	13.7	14	14	10.4	10.4	10.3	10.2	10.1	6.9	6.9	6.9	6.8	6.8	5.5	5.5	5.5
76400200	2010	Male	55-59	34	49194	THA	40.2	40.3	40.6	43.6	44.1	44.4	44.8	45.2	47	48.2	49.3	50.8	52.2	55.7	56.6	56.9	57	57	57.4	57.3	57.2	57.2	57.3	56.1	56.1	56.2	56.3	56.4	54.2	54.4	54.6
76400200	2010	Female	55-59	32	55072	THA	3.9	4	4	3.2	3.3	3.5	3.6	3.8	3.6	3.7	3.9	4.2	4.6	4.4	4.9	5.1	5.4	5.6	4.9	5	5.1	5.2	5.3	3.5	3.5	3.5	3.5	3.5	2.1	2.2	2.2
76400200	2011	Male	55-59	58	52724	THA	40.1	40.2	40.3	43	43.6	44.1	44.4	44.8	45.9	47	48.2	49.3	50.8	54.6	55.7	56.6	56.9	57	57.6	57.4	57.3	57.2	57.2	56.1	56.1	56.1	56.2	56.3	54	54.2	54.4
76400200	2011	Female	55-59	31	59887	THA	3.9	3.9	4	3.2	3.2	3.3	3.5	3.6	3.4	3.6	3.7	3.9	4.2	4	4.4	4.9	5.1	5.4	4.7	4.9	5	5.1	5.2	3.5	3.5	3.5	3.5	3.5	2.1	2.1	2.2
76400200	2012	Male	55-59	50	55637	THA	40.2	40.1	40.2	42.5	43	43.6	44.1	44.4	45.6	45.9	47	48.2	49.3	53.4	54.6	55.7	56.6	56.9	57.6	57.6	57.4	57.3	57.2	56.2	56.1	56.1	56.1	56.2	53.8	54	54.2
76400200	2012	Female	55-59	42	63777	THA	3.9	3.9	3.9	3.2	3.2	3.2	3.3	3.5	3.3	3.4	3.6	3.7	3.9	3.6	4	4.4	4.9	5.1	4.5	4.7	4.9	5	5.1	3.5	3.5	3.5	3.5	3.5	2.1	2.1	2.1
76400300	2010	Male	55-59	30	51600	THA	40.2	40.3	40.6	43.6	44.1	44.4	44.8	45.2	47	48.2	49.3	50.8	52.2	55.7	56.6	56.9	57	57	57.4	57.3	57.2	57.2	57.3	56.1	56.1	56.2	56.3	56.4	54.2	54.4	54.6
76400300	2010	Female	55-59	6	55100	THA	3.9	4	4	3.2	3.3	3.5	3.6	3.8	3.6	3.7	3.9	4.2	4.6	4.4	4.9	5.1	5.4	5.6	4.9	5	5.1	5.2	5.3	3.5	3.5	3.5	3.5	3.5	2.1	2.2	2.2
76400300	2011	Male	55-59	35	53200	THA	40.1	40.2	40.3	43	43.6	44.1	44.4	44.8	45.9	47	48.2	49.3	50.8	54.6	55.7	56.6	56.9	57	57.6	57.4	57.3	57.2	57.2	56.1	56.1	56.1	56.2	56.3	54	54.2	54.4
76400300	2011	Female	55-59	19	56900	THA	3.9	3.9	4	3.2	3.2	3.3	3.5	3.6	3.4	3.6	3.7	3.9	4.2	4	4.4	4.9	5.1	5.4	4.7	4.9	5	5.1	5.2	3.5	3.5	3.5	3.5	3.5	2.1	2.1	2.2
76400300	2012	Male	55-59	28	54300	THA	40.2	40.1	40.2	42.5	43	43.6	44.1	44.4	45.6	45.9	47	48.2	49.3	53.4	54.6	55.7	56.6	56.9	57.6	57.6	57.4	57.3	57.2	56.2	56.1	56.1	56.1	56.2	53.8	54	54.2
76400300	2012	Female	55-59	9	58200	THA	3.9	3.9	3.9	3.2	3.2	3.2	3.3	3.5	3.3	3.4	3.6	3.7	3.9	3.6	4	4.4	4.9	5.1	4.5	4.7	4.9	5	5.1	3.5	3.5	3.5	3.5	3.5	2.1	2.1	2.1
76400400	2010	Male	55-59	20	32900	THA	40.2	40.3	40.6	43.6	44.1	44.4	44.8	45.2	47	48.2	49.3	50.8	52.2	55.7	56.6	56.9	57	57	57.4	57.3	57.2	57.2	57.3	56.1	56.1	56.2	56.3	56.4	54.2	54.4	54.6
76400400	2010	Female	55-59	11	36400	THA	3.9	4	4	3.2	3.3	3.5	3.6	3.8	3.6	3.7	3.9	4.2	4.6	4.4	4.9	5.1	5.4	5.6	4.9	5	5.1	5.2	5.3	3.5	3.5	3.5	3.5	3.5	2.1	2.2	2.2
76400400	2011	Male	55-59	23	34200	THA	40.1	40.2	40.3	43	43.6	44.1	44.4	44.8	45.9	47	48.2	49.3	50.8	54.6	55.7	56.6	56.9	57	57.6	57.4	57.3	57.2	57.2	56.1	56.1	56.1	56.2	56.3	54	54.2	54.4
76400400	2011	Female	55-59	9	38000	THA	3.9	3.9	4	3.2	3.2	3.3	3.5	3.6	3.4	3.6	3.7	3.9	4.2	4	4.4	4.9	5.1	5.4	4.7	4.9	5	5.1	5.2	3.5	3.5	3.5	3.5	3.5	2.1	2.1	2.2
76400400	2012	Male	55-59	17	35200	THA	40.2	40.1	40.2	42.5	43	43.6	44.1	44.4	45.6	45.9	47	48.2	49.3	53.4	54.6	55.7	56.6	56.9	57.6	57.6	57.4	57.3	57.2	56.2	56.1	56.1	56.1	56.2	53.8	54	54.2
76400400	2012	Female	55-59	9	39200	THA	3.9	3.9	3.9	3.2	3.2	3.2	3.3	3.5	3.3	3.4	3.6	3.7	3.9	3.6	4	4.4	4.9	5.1	4.5	4.7	4.9	5	5.1	3.5	3.5	3.5	3.5	3.5	2.1	2.1	2.1
76400500	2010	Male	55-59	21	29600	THA	40.2	40.3	40.6	43.6	44.1	44.4	44.8	45.2	47	48.2	49.3	50.8	52.2	55.7	56.6	56.9	57	57	57.4	57.3	57.2	57.2	57.3	56.1	56.1	56.2	56.3	56.4	54.2	54.4	54.6
76400500	2010	Female	55-59	11	29800	THA	3.9	4	4	3.2	3.3	3.5	3.6	3.8	3.6	3.7	3.9	4.2	4.6	4.4	4.9	5.1	5.4	5.6	4.9	5	5.1	5.2	5.3	3.5	3.5	3.5	3.5	3.5	2.1	2.2	2.2
76400500	2011	Male	55-59	18	30800	THA	40.1	40.2	40.3	43	43.6	44.1	44.4	44.8	45.9	47	48.2	49.3	50.8	54.6	55.7	56.6	56.9	57	57.6	57.4	57.3	57.2	57.2	56.1	56.1	56.1	56.2	56.3	54	54.2	54.4
76400500	2011	Female	55-59	13	31300	THA	3.9	3.9	4	3.2	3.2	3.3	3.5	3.6	3.4	3.6	3.7	3.9	4.2	4	4.4	4.9	5.1	5.4	4.7	4.9	5	5.1	5.2	3.5	3.5	3.5	3.5	3.5	2.1	2.1	2.2
76400500	2012	Male	55-59	37	31700	THA	40.2	40.1	40.2	42.5	43	43.6	44.1	44.4	45.6	45.9	47	48.2	49.3	53.4	54.6	55.7	56.6	56.9	57.6	57.6	57.4	57.3	57.2	56.2	56.1	56.1	56.1	56.2	53.8	54	54.2
76400500	2012	Female	55-59	10	32500	THA	3.9	3.9	3.9	3.2	3.2	3.2	3.3	3.5	3.3	3.4	3.6	3.7	3.9	3.6	4	4.4	4.9	5.1	4.5	4.7	4.9	5	5.1	3.5	3.5	3.5	3.5	3.5	2.1	2.1	2.1
79200200	2010	Male	55-59	73	45917	TUR	33.3	34.8	36.4	45.7	46.9	47.9	47.9	47.4	53.1	52.9	52.4	52.2	51.7	54.2	53.7	53.3	52.7	52.1	54.3	54.3	54.2	54.3	54.1	53.6	53.8	53.8	53.7	53.8	48.1	48.2	48.5
79200200	2010	Female	55-59	6	44397	TUR	11.1	11.2	11	11.7	10.9	10.2	9.7	9.3	17.5	17.4	17.3	17.1	16.8	17	15.8	15	14.4	13.8	17.7	17.8	17.8	17.9	17.9	18.6	18.7	18.8	18.8	18.8	18.3	18.4	18.5
79200200	2011	Male	55-59	73	49120	TUR	32.2	33.3	34.8	44.4	45.7	46.9	47.9	47.9	53.1	53.1	52.9	52.4	52.2	54.7	54.2	53.7	53.3	52.7	54.3	54.3	54.3	54.2	54.3	53.6	53.6	53.8	53.8	53.7	48	48.1	48.2
79200200	2011	Female	55-59	13	47653	TUR	11	11.1	11.2	12.5	11.7	10.9	10.2	9.7	17.6	17.5	17.4	17.3	17.1	17.9	17	15.8	15	14.4	17.7	17.7	17.8	17.8	17.9	18.6	18.6	18.7	18.8	18.8	18.3	18.3	18.4
79200200	2012	Male	55-59	79	50296	TUR	31.5	32.2	33.3	43.3	44.4	45.7	46.9	47.9	52.8	53.1	53.1	52.9	52.4	55.3	54.7	54.2	53.7	53.3	54.6	54.3	54.3	54.3	54.2	53.8	53.6	53.6	53.8	53.8	48	48	48.1
79200200	2012	Female	55-59	13	49249	TUR	10.9	11	11.1	13.3	12.5	11.7	10.9	10.2	17.7	17.6	17.5	17.4	17.3	18.7	17.9	17	15.8	15	18.1	17.7	17.7	17.8	17.8	18.5	18.6	18.6	18.7	18.8	18.3	18.3	18.3
79200100	2010	Male	55-59	275	106477	TUR	33.3	34.8	36.4	45.7	46.9	47.9	47.9	47.4	53.1	52.9	52.4	52.2	51.7	54.2	53.7	53.3	52.7	52.1	54.3	54.3	54.2	54.3	54.1	53.6	53.8	53.8	53.7	53.8	48.1	48.2	48.5
79200100	2010	Female	55-59	24	108133	TUR	11.1	11.2	11	11.7	10.9	10.2	9.7	9.3	17.5	17.4	17.3	17.1	16.8	17	15.8	15	14.4	13.8	17.7	17.8	17.8	17.9	17.9	18.6	18.7	18.8	18.8	18.8	18.3	18.4	18.5
79200100	2011	Male	55-59	298	111339	TUR	32.2	33.3	34.8	44.4	45.7	46.9	47.9	47.9	53.1	53.1	52.9	52.4	52.2	54.7	54.2	53.7	53.3	52.7	54.3	54.3	54.3	54.2	54.3	53.6	53.6	53.8	53.8	53.7	48	48.1	48.2
79200100	2011	Female	55-59	34	112688	TUR	11	11.1	11.2	12.5	11.7	10.9	10.2	9.7	17.6	17.5	17.4	17.3	17.1	17.9	17	15.8	15	14.4	17.7	17.7	17.8	17.8	17.9	18.6	18.6	18.7	18.8	18.8	18.3	18.3	18.4
79200100	2012	Male	55-59	298	112519	TUR	31.5	32.2	33.3	43.3	44.4	45.7	46.9	47.9	52.8	53.1	53.1	52.9	52.4	55.3	54.7	54.2	53.7	53.3	54.6	54.3	54.3	54.3	54.2	53.8	53.6	53.6	53.8	53.8	48	48	48.1
79200100	2012	Female	55-59	35	114110	TUR	10.9	11	11.1	13.3	12.5	11.7	10.9	10.2	17.7	17.6	17.5	17.4	17.3	18.7	17.9	17	15.8	15	18.1	17.7	17.7	17.8	17.8	18.5	18.6	18.6	18.7	18.8	18.3	18.3	18.3
4000000	2010	Male	55-59	308	242329	AUT	35.5	35.4	35	37.6	37.8	38.4	38.8	38.9	42.4	42	41.1	40	38.2	39.5	39.2	39.5	39.9	40.2	43.8	43.6	43.1	42.4	41.5	43.8	42.6	41.5	40.3	39.1	43	43.1	43.8
4000000	2010	Female	55-59	180	253156	AUT	23.5	23.7	23.7	28.9	29.2	29.7	30.2	29.7	26.2	25	23.9	23.2	23.1	31.3	30.2	29.8	29.2	29	32.6	31.8	30.6	29.3	27.9	28.8	27.6	27	26.5	26.2	31.8	32.3	33
4000000	2011	Male	55-59	278	249804	AUT	35.4	35.5	35.4	37.8	37.6	37.8	38.4	38.8	41.8	42.4	42	41.1	40	40.8	39.5	39.2	39.5	39.9	44	43.8	43.6	43.1	42.4	44.9	43.8	42.6	41.5	40.3	43	43	43.1
4000000	2011	Female	55-59	210	260977	AUT	23.2	23.5	23.7	28.7	28.9	29.2	29.7	30.2	27.2	26.2	25	23.9	23.2	33.5	31.3	30.2	29.8	29.2	33.1	32.6	31.8	30.6	29.3	30.2	28.8	27.6	27	26.5	31.4	31.8	32.3
4000000	2012	Male	55-59	293	259444	AUT	35.4	35.4	35.5	38.3	37.8	37.6	37.8	38.4	41	41.8	42.4	42	41.1	42.2	40.8	39.5	39.2	39.5	44	44	43.8	43.6	43.1	45.9	44.9	43.8	42.6	41.5	43.2	43	43
4000000	2012	Female	55-59	198	270177	AUT	23.1	23.2	23.5	28.8	28.7	28.9	29.2	29.7	28	27.2	26.2	25	23.9	35.8	33.5	31.3	30.2	29.8	33.4	33.1	32.6	31.8	30.6	31.7	30.2	28.8	27.6	27	31	31.4	31.8
10000000	2010	Male	55-59	547	248465	BGR	44.1	45.8	46.5	52.1	52.4	52.3	52.3	51.9	59.4	59	58.5	58	57.5	53.7	52.6	51.7	51	50.4	56.5	55.9	55.5	55.2	55.1	55.6	55.4	55.1	54.9	54.5	39.7	39.6	39.5
[truncated: 2,769 more rows]
