# Supplementary material for: Exposure–lag response of smoking prevalence on lung cancer incidence using a distributed lag non-linear model
Source: Sci Rep. 2021 Jul 14;11:14478. doi: 10.1038/s41598-021-91644-y (PMC8280159; doi:10.1038/s41598-021-91644-y)
Supplement: Supplementary file 3 — Supplementary Code. [file 41598_2021_91644_MOESM3_ESM.r]

# 1. Introduction --------------------------------------------------------------

# R script to perform analyses reported in:
# Smith et al. (2021) Exposure-lag response of smoking prevalence on lung cancer
# incidence using a distributed lag non-linear model. Scientific Reports.

# (c) Daniel Robert Smith, 2021

# 2. Libraries -----------------------------------------------------------------

library(countrycode)
library(maptools)
library(Hmisc)
library(splines)
library(dlnm)
library(MASS)
library(sandwich)
library(DHARMa)

# 3. Data ----------------------------------------------------------------------

# Import master data set
df <- read.csv("data_smith_et_al_2021.csv")

# Convert certain columns to factors
facs <- Cs(registry, year, sex, age, iso)
df[facs] <- lapply(df[facs], as.factor)

# 4. Pre-modeling set-up -------------------------------------------------------

# Create exposure-history matrix
exp_hist_mat <- as.matrix(df[, 8:ncol(df)])

# Define lag
lag <- c(0, 30)

# Create cross basis
cb1.smoke <- crossbasis(
  exp_hist_mat,
  lag = lag,
  argvar = list("ns", df = 4, intercept = F),
  arglag = list("ns", df = 4, intercept = F)
)

# Create alternative cross-basis with reduced df for variable and lag dimensions
cb2.smoke <- crossbasis(
  exp_hist_mat,
  lag = lag,
  argvar = list("ns", df = 3, intercept = F),
  arglag = list("ns", df = 3, intercept = F)
)

# 5. Fit competing statistical models-------------------------------------------

# Using cb1.smoke; interaction included
f1 <- glm.nb(cases ~
               offset(log(population)) +
               cb1.smoke +
               year  +
               sex * age +
               iso,
             data = df)

# Using cb2.smoke; interaction included
f2 <- update(f1, . ~ . - cb1.smoke + cb2.smoke)

# Using cb1.smoke; no interaction included
f3 <- update(f1, . ~ . - sex:age)

# Using cb2.smoke; no interaction included
f4 <- update(f3, . ~ . - cb1.smoke + cb2.smoke)

# Select best of the candidate models by AIC (f1 selected)
AIC(f1, f2, f3, f4)

# 6. Compute effects -----------------------------------------------------------

# Correct variance-covariance matrix using cluster sandwich estimator
vc <- vcovCL(f1, cluster = model.frame(f1)$registry)

# Create list to store cross-basis predictions
cp <- list()

# Create vector defining centering values for the cross-basis predictions
cen_values <- round(c(50, min(exp_hist_mat), max(exp_hist_mat)))

# Compute cross-basis predictions
for (i in 1:length(cen_values)) {
  cp[[i]] <- crosspred(
    cb1.smoke,
    coef = coef(f1)[2:17],
    vcov = vc[2:17, 2:17],
    model.link = "log",
    cumul = TRUE,
    from = min(exp_hist_mat),
    to = max(exp_hist_mat),
    by = 1,
    cen = cen_values[i]
  )
}

# 7. Table & figures -----------------------------------------------------------

# Table
df_t <-
  aggregate(cbind(cases, population) ~ age:sex:year,
            data = df,
            FUN = sum)
df_t2 <- df_t[, c(3, 2, 1, 4, 5)]
names(df_t2) <-
  c("Year", "Gender", "Age group", "Cases", "Population")
write.csv(df_t2, file = "table1.csv")

# Fig 1
data(wrld_simpl)
myCountries = wrld_simpl@data$ISO3 %in% levels(df$iso)
tiff(
  file = "fig1.tiff",
  width = 4000,
  height = 4000,
  res = 600
)
plot(wrld_simpl, col = c(gray(.2), gray(.8))[myCountries + 1])
dev.off()

# Fig 2
tiff(
  file = "fig2.tiff",
  width = 4000,
  height = 4000,
  res = 600
)
plot(
  cp[[1]],
  xlab = "Smoking prevalence (%)",
  zlab = 'IRR',
  ylab = 'Lag (years)',
  exp = TRUE
)
dev.off()

# Fig 3
tiff(
  file = "fig3.tiff",
  width = 4000,
  height = 4000,
  res = 600
)
par(mfrow = c(3, 3))
for (i in c(2, 10, 20, 30, 40, 50, 60, 70, 80))  {
  plot(
    cp[[1]],
    var = i,
    exp = TRUE,
    ylab = "IRR",
    xlab = "Lag (Years)",
    xlim = c(0, 30),
    ylim = c(0.7, 1.3)
  )
  title(paste('Smoking prevalence ', i, '%', sep = ''))
  title(
    paste(((i - cen_values[[1]]) / cen_values[[1]]) * 100, "% change in
              prevalence", sep = ""),
    cex.main = 0.8,
    line = 0.5
  )
}
dev.off()

# Fig 4
tiff(
  file = "fig4.tiff",
  width = 4000,
  height = 4000,
  res = 600
)
par(mfrow = c(3, 2))
for (i in c(0, 5, 10, 15, 20, 30)) {
  plot(
    cp[[1]],
    lag = i,
    exp = TRUE,
    main = paste('Lag', i, 'years', sep = ' '),
    ylab = "IRR",
    xlab = "Smoking prevalence (%)",
    xlim = c(0, 80),
    ylim = c(0.7, 1.3)
  )
}
dev.off()

# Fig 5
tiff(
  file = "fig5.tiff",
  width = 4000,
  height = 4000,
  res = 600
)
par(mfrow = c(3, 3))
for (i in c(2, 10, 20, 30, 40, 50, 60, 70, 80))  {
  plot(
    cp[[1]],
    "slices",
    var = i,
    col = 1,
    exp = TRUE,
    cumul = TRUE,
    ylab = "cumulative IRR",
    xlab = 'Lag (years)',
    xlim = c(0, 30),
    ylim = c(0, 8)
  )
  title(paste('Smoking prevalence ', i, '%', sep = ''))
  title(
    paste(((i - cen_values[[1]]) / cen_values[[1]]) * 100, "% change in
              prevalence", sep = ""),
    cex.main = 0.8,
    line = 0.5
  )
}
dev.off()

# SI fig 1
# Simulate residuals
simulationOutput <-
  simulateResiduals(fittedModel = f1,
                    plot = F,
                    n = 1000)
# Plot
tiff(
  file = "Supp_fig1.tiff",
  width = 4000,
  height = 4000,
  res = 600
)
plotQQunif(
  simulationOutput,
  testUniformity = F,
  testOutliers = F,
  testDispersion = F,
  lcol = "gray"
)
dev.off()

# SI fig 2
tiff(
  file = "fig2_si.tiff",
  width = 4000,
  height = 4000,
  res = 600
)
par(mfrow = c(3, 3))
for (i in c(2, 10, 20, 30, 40, 50, 60, 70, 80))  {
  plot(
    cp[[3]],
    var = i,
    exp = TRUE,
    ylab = "IRR",
    xlab = "Lag (Years)",
    xlim = c(0, 30),
    ylim = c(0.7, 1.5)
  )
  title(paste('Smoking prevalence ', i, '%', sep = ''))
  title(
    paste(round(((i - cen_values[[3]]) / cen_values[[3]]
    ) * 100, 1), "% change in
              prevalence", sep = ""),
    cex.main = 0.8,
    line = 0.5
  )
}
dev.off()

# SI fig 3
tiff(
  file = "fig3_si.tiff",
  width = 4000,
  height = 4000,
  res = 600
)
par(mfrow = c(3, 2))
for (i in c(0, 5, 10, 15, 20, 30)) {
  plot(
    cp[[3]],
    lag = i,
    exp = TRUE,
    main = paste('Lag', i, 'years', sep = ' '),
    ylab = "IRR",
    xlab = "Smoking prevalence (%)",
    xlim = c(0, 80),
    ylim = c(0.6, 1.5)
  )
}
dev.off()

# SI fig 4
tiff(
  file = "fig4_si.tiff",
  width = 4000,
  height = 4000,
  res = 600
)
par(mfrow = c(3, 3))
for (i in c(2, 10, 20, 30, 40, 50, 60, 70, 80))  {
  plot(
    cp[[3]],
    "slices",
    var = i,
    col = 1,
    exp = TRUE,
    cumul = TRUE,
    ylab = "cumulative IRR",
    xlab = 'Lag (years)',
    xlim = c(0, 30),
    ylim = c(0, 2)
  )
  title(paste('Smoking prevalence ', i, '%', sep = ''))
  title(
    paste(round(((i - cen_values[[3]]) / cen_values[[3]]
    ) * 100, 1), "% change
              in prevalence", sep = ""),
    cex.main = 0.8,
    line = 0.5
  )
}
dev.off()

# 8. Additional values reported ------------------------------------------------

# Note that relative risk (RR) and cumulative relative risk (RRcum) are referred
# to as incidence rate ratio (IRR) and cumulative incidence rate ratio (IRRcum)
# in the manuscript

# Maximum values

#columns
#RRcum
max_RRcum_accross_lags <- max(apply(cp[[1]]$cumRRfit, 2, max))
lag_max_RRcum_accross_lags <-
  which.max(apply(cp[[1]]$cumRRfit, 2, max))
#RR
max_RR_accross_lags <- max(apply(cp[[1]]$matRRfit, 2, max))
lag_max_RR_accross_lags <- which.max(apply(cp[[1]]$matRRfit, 2, max))

#rows
#RRcum
max_RRcum_accross_smoke <- max(apply(cp[[1]]$cumRRfit, 1, max))
lag_max_RRcum_accross_smoke <-
  which.max(apply(cp[[1]]$cumRRfit, 1, max))
#RR
max_RR_accross_smoke <- max(apply(cp[[1]]$matRRfit, 1, max))
lag_max_RR_accross_smoke <- which.max(apply(cp[[1]]$matRRfit, 1, max))

# rows and columns
#RRcum
max_RRcum_accross_lags_and_smoke <- max(cp[[1]]$cumRRfit)
(idx <-
    which(cp[[1]]$cumRRfit == max(cp[[1]]$cumRRfit) , arr.ind = TRUE))
dims_max_RRcum_accross_lags_and_smoke <-
  cbind(rownames(cp[[1]]$cumRRfit)[idx[, "row"]],
        colnames(cp[[1]]$cumRRfit)[idx[, "col"]])
#RR
max_RR_accross_lags_and_smoke <- max(cp[[1]]$matRRfit)
(idx <-
    which(cp[[1]]$matRRfit == max(cp[[1]]$matRRfit) , arr.ind = TRUE))
dims_max_RR_accross_lags_and_smoke <-
  cbind(rownames(cp[[1]]$matRRfit)[idx[, "row"]],
        colnames(cp[[1]]$matRRfit)[idx[, "col"]])


# Minimum values

# columns
# RRcum
min_RRcum_accross_lags <- min(apply(cp[[1]]$cumRRfit, 2, min))
lag_min_RRcum_accross_lags <-
  which.min(apply(cp[[1]]$cumRRfit, 2, min))
# RR
min_RR_accross_lags <- min(apply(cp[[1]]$matRRfit, 2, min))
lag_min_RR_accross_lags <- which.min(apply(cp[[1]]$matRRfit, 2, min))

#rows
# RRcum
min_RRcum_accross_smoke <- min(apply(cp[[1]]$cumRRfit, 1, min))
lag_max_RRcum_accross_smoke <-
  which.min(apply(cp[[1]]$cumRRfit, 1, min))
# RR
min_RR_accross_smoke <- min(apply(cp[[1]]$matRRfit, 1, min))
lag_min_RR_accross_smoke <- which.min(apply(cp[[1]]$matRRfit, 1, min))

# rows and columns
#RRcum
min_RRcum_accross_lags_and_smoke <- min(cp[[1]]$cumRRfit)
(idx <-
    which(cp[[1]]$cumRRfit == min(cp[[1]]$cumRRfit) , arr.ind = TRUE))
dims_min_RRcum_accross_lags_and_smoke <-
  cbind(rownames(cp[[1]]$cumRRfit)[idx[, "row"]],
        colnames(cp[[1]]$cumRRfit)[idx[, "col"]])
#RR
min_RR_accross_lags_and_smoke <- min(cp[[1]]$matRRfit)
(idx <-
    which(cp[[1]]$matRRfit == min(cp[[1]]$matRRfit) , arr.ind = TRUE))
dims_min_RR_accross_lags_and_smoke <-
  cbind(rownames(cp[[1]]$matRRfit)[idx[, "row"]],
        colnames(cp[[1]]$matRRfit)[idx[, "col"]])


# Example computation - reduce smoking prevalence by 20 % over
# next 10 years. Note 40% is reduction of 20% compared to ref level = 50%
cat(
  paste(
    "cumulatiive RR at smoking prevalence = 40 % and lag = 10 years =",
    round(cp[[1]]$cumRRfit["40", "lag10"], 2),
    "[",
    round(cp[[1]]$cumRRlow["40", "lag10"], 2),
    ",",
    round(cp[[1]]$cumRRhigh["40", "lag10"], 2),
    "]",
    sep = " "
  )
)
